# Supplementary material for: Global patterns, biases, and advances in phylogeographic and genetic structure studies in Drosophilidae (Insecta: Diptera)
Source: Genet Mol Biol. 2026 Feb 9;49(Suppl 1):e20250246. doi: 10.1590/1678-4685-GMB-2025-0246 (PMC12895237; doi:10.1590/1678-4685-GMB-2025-0246)
Supplement: Table S1 – [file 1415-4757-GMB-49-s1-e20250246-s2.xlsx]

## Sheet: Table S1
Genetics and Molecular Biology
https://doi.org/10.1590/1678-4685-GMB-2025-0246
Supplementary Material to “Global patterns, biases, and advances in phylogeographic and genetic structure studies in Drosophilidae (Insecta: Diptera)”
Code	Title	Abstract	Authors	Author Keywords	Keywords	Journal	Journal Abbreviation	Journal ISO Abbreviation	Publication Year	Volume	Issue	Start Page	End Page	Number of Pages	DOI	DOI Link	Research Areas
1	Geographic genetic structure of Iberian columbines (gen. Aquilegia)	Southern European columbines (genus Aquilegia) are involved in active processes of diversification, and the Iberian Peninsula offers a privileged observatory to witness the process. Studies on Iberian columbines have provided significant advances on species diversification, but we still lack a complete perspective of the genetic diversification in the Iberian scenario. This work explores how gene…	Garrido, JL; Alcántara, JM; Rey, PJ; Medrano, M; Guitián, J; Castellanos, MC; Bastida, JM; Jaime, R; Herrera, CM	AFLP; Aquilegia; Diversification; Iberian Peninsula; Quaternary postglacial migrations; Spatial genetic structure	MULTILOCUS GENOTYPE DATA; PLEISTOCENE RANGE SHIFTS; POPULATION-STRUCTURE; CHLOROPLAST DNA; DROSOPHILA-PSEUDOOBSCURA; MOLECULAR PHYLOGENY; CLOSE RELATIVES; DIFFERENTIATION; DIVERSIFICATION; RANUNCULACEAE	PLANT SYSTEMATICS AND EVOLUTION	PLANT SYST EVOL	Plant Syst. Evol.	2017	303	9	1145	1160	16	10.1007/s00606-017-1428-5	http://dx.doi.org/10.1007/s00606-017-1428-5	Plant Sciences; Evolutionary Biology
2	Local dispersal pathways during the invasion of the cactus moth, Cactoblastis cactorum, within North America and the Caribbean	Cactoblastis cactorum, a species of moth native to Argentina, feeds on several prickly pear cactus species (Opuntia) and has been successfully used as a biological control of invading Opuntia species in Australia, South Africa and native ruderal Opuntia species in some Caribbean islands. Since its introduction to the Caribbean its spread was uncontrolled, invading successfully Florida, Texas and …	Andraca-Gómez, G; Lombaert, E; Ordano, M; Pérez-Ishiwara, R; Boege, K; Domínguez, CA; Fornoni, J		GENETIC-VARIATION; POPULATION HISTORY; DROSOPHILA-SUZUKII; LEPIDOPTERA; PYRALIDAE; ROUTES; BOTTLENECK; HURRICANES; EVOLUTION; SOFTWARE	SCIENTIFIC REPORTS	SCI REP-UK	Sci Rep	2020	10	1			10	10.1038/s41598-020-66864-3	http://dx.doi.org/10.1038/s41598-020-66864-3	Science & Technology - Other Topics
3	Genetic diversification and demographic history of the cactophilic pseudoscorpion Dinocheirus arizonensis from the Sonoran Desert	Sequence data from a segment of the mitochondrial cytochrome c oxidase subunit I (COI) gene were used to examine phylogenetic relationships, estimate gene flow and infer demographic history of the cactophilic chernetid pseudoscorpion, Dinocheirus arizonensis (Banks), from the Sonoran Desert. Phylogenetic trees resolved two clades of D. arizonensis, one from mainland Sonora, Mexico and southern Ar…	Pfeiler, E; Bitler, BG; Castrezana, S; Matzkin, LM; Markow, TA	Cytochrome c oxidase subunit I; Historical demography; Phoresy; Phylogenetic relationships; Population structure; Pseudoscorpiones	POPULATION-GROWTH; PHYLOGENETIC TREES; SEQUENCE ALIGNMENT; STATISTICAL TESTS; DNA POLYMORPHISM; DROSOPHILA; DIFFERENTIATION; COALESCENT; CALIFORNIA; PHYLOGEOGRAPHY	MOLECULAR PHYLOGENETICS AND EVOLUTION	MOL PHYLOGENET EVOL	Mol. Phylogenet. Evol.	2009	52	1	133	141	9	10.1016/j.ympev.2008.12.020	http://dx.doi.org/10.1016/j.ympev.2008.12.020	Biochemistry & Molecular Biology; Evolutionary Biology; Genetics & Heredity
4	Population genetics and phylogenetic relationships of beetles (Coleoptera: Histeridae and Staphylinidae) from the Sonoran Desert associated with rotting columnar cacti	Dozens of arthropod species are known to feed and breed in the necrotic tissues (rots) of columnar cacti in the Sonoran Desert. Because the necrotic patches are ephemeral, the associated arthropods must continually disperse to new cacti and therefore the populations of any given species are expected to show very little local genetic differentiation. While this has been found to be true for the ca…	Pfeiler, E; Johnson, S; Richmond, MP; Markow, TA	Belonuchus sp.; Carcinops spp.; Demographic history; Iliotona beyeri; Mitochondrial DNA; Population structure	CARCINOPS-PUMILIO COLEOPTERA; ERICHSON COLEOPTERA; DEMOGRAPHIC HISTORY; GROWTH; DYNAMICS; DIVERSIFICATION; AVAILABILITY; LOPHOCEREUS; TEMPERATURE; NEUTRALITY	MOLECULAR PHYLOGENETICS AND EVOLUTION	MOL PHYLOGENET EVOL	Mol. Phylogenet. Evol.	2013	69	3	491	501	11	10.1016/j.ympev.2013.07.030	http://dx.doi.org/10.1016/j.ympev.2013.07.030	Biochemistry & Molecular Biology; Evolutionary Biology; Genetics & Heredity
5	Influence of volcanic activity on the population genetic structure of Hawaiian Tetragnatha spiders:: fragmentation, rapid population growth and the potential for accelerated evolution	Volcanic activity on the island of Hawaii results in a cyclical pattern of habitat destruction and fragmentation by lava, followed by habitat regeneration on newly formed substrates. While this pattern has been hypothesized to promote the diversification of Hawaiian lineages, there have been few attempts to link geological processes to measurable changes in population structure. We investigated t…	Vandergast, AG; Gillespie, RG; Roderick, GK	genetic subdivision; habitat fragmentation; Hawaii; population growth	SPINY LEG CLADE; GENUS TETRAGNATHA; LAVA FLOWS; DEMOGRAPHIC HISTORY; DNA-SEQUENCES; F-STATISTICS; SPECIATION; DROSOPHILA; DISPERSAL; DISTANCE	MOLECULAR ECOLOGY	MOL ECOL	Mol. Ecol.	2004	13	7	1729	1743	15	10.1111/j.1365-294X.2004.02179.x	http://dx.doi.org/10.1111/j.1365-294X.2004.02179.x	Biochemistry & Molecular Biology; Environmental Sciences & Ecology; Evolutionary Biology
6	Habitat continuity and the genetic structure of Drosophila populations		Shoemaker, DDW; Jaenike, J	alozymes; Drosophila falleni; Drosophila quinaria; Drosophila recens; genetic population structure; genetic variation; habitat; mtDNA	MITOCHONDRIAL-DNA; NICHE BREADTH; DIFFERENTIATION; PREDICTABILITY; DISTANCES; DISPERSAL; PATTERNS; ALLELES; BEETLE	EVOLUTION	EVOLUTION	Evolution	1997	51	4	1326	1332	7	10.1111/j.1558-5646.1997.tb03981.x	http://dx.doi.org/10.1111/j.1558-5646.1997.tb03981.x	Environmental Sciences & Ecology; Evolutionary Biology; Genetics & Heredity
7	Mitochondrial genetic diversity of the invasive drosophilidZaprionus indianus(Diptera: Drosophilidae) in South America	Zaprionus indianuswas first reported in South America in 1999 and has rapidly colonised most of the continent since. Previous studies established Brazil as the sole entry point into the continent and the source of its expansion northward, but dispersal to the southern limit of its distribution in South America has not been studied so far. In the present work we extracted DNA of 127 individuals co…	Goya, LF; Imberti, M; Rodriguero, MS; Fanara, JJ; Risso, G; Lavagnino, NJ	Cytochrome c oxidase subunit II (COII); Genetic diversity; Haplotype network; Population structure	ZAPRIONUS-INDIANUS DIPTERA; MOLECULAR PHYLOGENY; 1ST RECORDS; DNA; COLONIZATION; NUCLEAR	BIOLOGICAL INVASIONS	BIOL INVASIONS	Biol. Invasions	2020	22	12	3481	3486	6	10.1007/s10530-020-02342-1	http://dx.doi.org/10.1007/s10530-020-02342-1	Biodiversity & Conservation; Environmental Sciences & Ecology
8	Moderate Population Structure in Drosophila sturtevanti from the South American Atlantic Forest Biome	Drosophila sturtevanti is a widely distributed Neotropical species. In South America, it is abundant and adapted to different phytophysiognomies of the Atlantic Forest biome. Reproductive, chromosomal and enzymatic studies have indicated the existence of a differentiation among D. sturtevanti populations. In this work, the level of genetic diversity and the population genetic structure were analy…	Trava, BM; Mateus, RP; Machado, LPD; Madi-Ravazzi, L	Saltans group; Forest fragmentation; Genetic diversity; Simple sequence repeats; Population differentiation	DEMOGRAPHIC HISTORY; MAXIMUM-LIKELIHOOD; GENETIC-VARIATION; COMPUTER-PROGRAM; MICROSATELLITE; DIPTERA; DIFFERENTIATION; DISPERSAL; DEFORESTATION; CONSERVATION	ZOOLOGICAL STUDIES	ZOOL STUD	Zool. Stud.	2021	60				13	10.6620/ZS.2021.60-46	http://dx.doi.org/10.6620/ZS.2021.60-46	Zoology
10	Microsatellite variability of Drosophila subobscura populations from the central Balkans	Background: Some populations of Drosophila subobscara (Collin) inhabit geographically separate and ecologically distinct habitats of the central Balkans. Hypothesis: Some of the separate populations were genetically isolated in glacial refugia and have subsequently diverged, leading to high genetic diversity. Methods: We sampled five different D. subobscum populations. Using fragment analysis for…	Novicic, ZK; Jelic, M; Jovanovic, M; Dimitrijevic, D; Veselinovic, MS; Stamenkovic-Radak, M; Andjelkovic, M	adaptive evolution; chromosomal inversions; genetic diversity; microhabitats	CHROMOSOMAL INVERSION POLYMORPHISM; MITOCHONDRIAL-DNA VARIATION; OLD-WORLD POPULATIONS; GENETIC-STRUCTURE; NATURAL-POPULATIONS; RAPID EVOLUTION; WING SIZE; COLONIZATION; AMERICA; RATES	EVOLUTIONARY ECOLOGY RESEARCH	EVOL ECOL RES	Evol. Ecol. Res.	2011	13	5	479	494	16			Environmental Sciences & Ecology; Evolutionary Biology; Genetics & Heredity
11	Phylogenetic Patterns of Geographical and Ecological Diversification in the Subgenus Drosophila	Colonisation of new geographic regions and/or of new ecological resources can result in rapid species diversification into the new ecological niches available. Members of the subgenus Drosophila are distributed across the globe and show a large diversity of ecological niches. Furthermore, taxonomic classification of Drosophila includes the rank radiation, which refers to closely related species g…	Morales-Hojas, R; Vieira, J		MOLECULAR PHYLOGENY; DIVERGENCE TIMES; MYCOPHAGOUS DROSOPHILA; REPRODUCTIVE ISOLATION; EVOLUTIONARY HISTORY; NEMATODE PARASITES; ADAPTIVE RADIATION; SPECIES GROUP; DIPTERA; MITOCHONDRIAL	PLOS ONE	PLOS ONE	PLoS One	2012	7	11			15	10.1371/journal.pone.0049552	http://dx.doi.org/10.1371/journal.pone.0049552	Science & Technology - Other Topics
12	Demographic History of the Human Commensal Drosophila melanogaster	The cohabitation of Drosophila melanogaster with humans is nearly ubiquitous. Though it has been well established that this fly species originated in sub-Saharan Africa, and only recently has spread globally, many details of its swift expansion remain unclear. Elucidating the demographic history of D. melanogaster provides a unique opportunity to investigate how human movement might have impacted…	Arguello, JR; Laurent, S; Clark, AG	demography; Drosophila; migration; admixture; population expansion	EUROPEAN ADMIXTURE; GENETIC-VARIATION; GENOMIC ANALYSIS; POPULATIONS; AFRICAN; DIVERSITY; SELECTION; AMERICAN; DIFFERENTIATION; PATTERNS	GENOME BIOLOGY AND EVOLUTION	GENOME BIOL EVOL	Genome Biol. Evol.	2019	11	3	844	854	11	10.1093/gbe/evz022	http://dx.doi.org/10.1093/gbe/evz022	Evolutionary Biology; Genetics & Heredity
13	Interpretation of variation across marker loci as evidence of selection	Population structure and history have similar effects on the genetic diversity at all neutral loci. However, some marker loci may also have been strongly influenced by natural selection. Selection shapes genetic diversity in a locus-specific manner. If we could identify those loci that have responded to selection during the divergence of populations, then we may obtain better estimates of the par…	Vitalis, R; Dawson, K; Boursot, P		DROSOPHILA-MELANOGASTER; LINKAGE DISEQUILIBRIUM; TESTING HETEROGENEITY; GENETIC-STRUCTURE; FINITE NUMBER; F-STATISTICS; HITCHHIKING; PATTERNS; DRIFT; COALESCENT	GENETICS	GENETICS	Genetics	2001	158	4	1811	1823	13			Genetics & Heredity
14	Speciation and mitochondrial DNA diversification of the diving beetles Agabus bipustulatus and A-wollastoni (Coleoptera, Dytiscidae) within Macaronesia	Diversification of populations of two morphologically similar diving beetles within the Agabus tristis group, A. wollastoni and A. bipustulatus, was investigated, with partial mtDNA cytochrome b (Cyt b) sequences, allozymes and landmark-based morphometrics. The Madeiran endemic A. wollastoni was collected from 11 localities. Population genetic and morphological variation was compared to Scandinav…	Drotz, MK	adephaga; Agabus tristis; founder effect; lineage sorting; morphometrics; phylogenetics; population genetics	CANARY-ISLANDS; GENE TREES; DROSOPHILA-MELANOGASTER; INFERRING PHYLOGENIES; MTDNA VARIATION; COLONIZATION; PHYLOGEOGRAPHY; EVOLUTION; MADEIRA; POLYMORPHISM	BIOLOGICAL JOURNAL OF THE LINNEAN SOCIETY	BIOL J LINN SOC	Biol. J. Linnean Soc.	2003	79	4	653	666	14	10.1046/j.1095-8312.2003.00214.x	http://dx.doi.org/10.1046/j.1095-8312.2003.00214.x	Evolutionary Biology
15	Global population genetic structure and demographic trajectories of the black soldier fly, Hermetia illucens	Background The black soldier fly (Hermetia illucens) is the most promising insect candidate for nutrient-recycling through bioconversion of organic waste into biomass, thereby improving sustainability of protein supplies for animal feed and facilitating transition to a circular economy. Contrary to conventional livestock, genetic resources of farmed insects remain poorly characterised. We present…	Kaya, C; Generalovic, TN; Ståhls, G; Hauser, M; Samayoa, AC; Nunes-Silva, CG; Roxburgh, H; Wohlfahrt, J; Ewusie, EA; Kenis, M; Hanboonsong, Y; Orozco, J; Carrejo, N; Nakamura, S; Gasco, L; Rojo, S; Tanga, CM; Meier, R; Rhode, C; Picard, CJ; Jiggins, CD; Leiber, F; Tomberlin, JK; Hasselmann, M; Blanckenhorn, WU; Kapun, M; Sandrock, C	Allelic richness; Approximate Bayesian computation; Diptera; Founder effect; Genetic differentiation; Genetic drift; Invasive species; Isolation by distance; Serial introductions; Stratiomyidae	R-PACKAGE; GROWTH-PERFORMANCE; DROSOPHILA-SUZUKII; GUT MORPHOLOGY; F-STATISTICS; NATIVE RANGE; DIPTERA; WASTE; INVASION; STRATIOMYIDAE	BMC BIOLOGY	BMC BIOL	BMC Biol.	2021	19	1			22	10.1186/s12915-021-01029-w	http://dx.doi.org/10.1186/s12915-021-01029-w	Life Sciences & Biomedicine - Other Topics
16	Species Radiations in the Sea: What the Flock?	Species flocks are proliferations of closely-related species, usually after colonization of depauperate habitat. These radiations are abundant on oceanic islands and in ancient freshwater lakes, but rare in marine habitats. This contrast is well documented in the Hawaiian Archipelago, where terrestrial examples include the speciose silverswords (sunflower family Asteraceae), Drosophila fruit flie…	Bowen, BW; Forsman, ZH; Whitney, JL; Faucci, A; Hoban, M; Canfield, SJ; Johnston, EC; Coleman, RR; Copus, JM; Vicente, J; Toonen, RJ	ancient lakes; dispersal; endemism; monophyly; oceanic islands; sympatric speciation	FISHES GLOBAL PATTERNS; LAKE BAIKAL; ADAPTIVE RADIATION; CORAL-REEF; COMPARATIVE PHYLOGEOGRAPHY; EVOLUTIONARY HISTORY; GENETIC-STRUCTURE; INCIPIENT SPECIATION; EXPLOSIVE RADIATION; CRYPTIC SPECIATION	JOURNAL OF HEREDITY	J HERED	J. Hered.	2020	111	1	70	83	14	10.1093/jhered/esz075	http://dx.doi.org/10.1093/jhered/esz075	Evolutionary Biology; Genetics & Heredity
18	Genetic Diversity and Demographic History in the Cactophilic Drosophila repleta Species Group (Diptera: Drosophilidae) in North America Inferred from Mitochondrial DNA Barcodes	Genetic diversity in mitochondrial DNA barcodes, comprising a segment of the cytochrome c oxidase subunit I (COI) gene, was used to infer demographic histories in selected taxa of the cactophilic Drosophila repleta species group in North America. Haplotype and nucleotide diversities were determined in 16 taxa based on both previously published and new sequences. Haplotype diversity (h) differed d…	Pfeiler, E	Bayesian skyline plots; genetic diversity; haplotype networks; mismatch distribution; neutrality tests	POPULATION-GROWTH; INCIPIENT SPECIATION; EVOLUTION; DIFFERENTIATION; MOJAVENSIS; DIVERGENCE; TESTS; PHYLOGEOGRAPHY; NEUTRALITY; PATTERNS	JOURNAL OF HEREDITY	J HERED	J. Hered.	2019	110	1	34	45	12	10.1093/jhered/esy023	http://dx.doi.org/10.1093/jhered/esy023	Evolutionary Biology; Genetics & Heredity
20	Allozyme polymorphism and geographic variation in the small brown planthopper:: Laodelphax striatellus (Homoptera: Delphacidae)	The small brown planthopper, Laodelphax striatellus, immigrates annually into Japan over the East China Sea from the Asian mainland. It is not known whether this long-distance dispersal has any effect on the genetic structure of Japanese L. striatellus populations. The dispersal of L. striatellus is suspected to be relevant to the population dynamics of infection with the parasitic bacterium Wolb…	Hoshizaki, S	Laodelphax striatellus; allozyme; geographic variation; dispersal; Wolbachia	MITOCHONDRIAL-DNA VARIATION; EAST CHINA SEA; CYTOPLASMIC INCOMPATIBILITY; NATURAL-POPULATIONS; RICE PLANTHOPPERS; DROSOPHILA-MELANOGASTER; JAPAN; DIFFERENTIATION; LEPIDOPTERA; NOCTUIDAE	BIOCHEMICAL GENETICS	BIOCHEM GENET	Biochem. Genet.	1997	35	2025-12-11	383	393	11	10.1023/A:1022233700872	http://dx.doi.org/10.1023/A:1022233700872	Biochemistry & Molecular Biology; Genetics & Heredity
21	Montane refuges and topographic complexity generate and maintain invertebrate biodiversity: recurring themes across space and time	If a common set of landscape characteristics seem to predict spatial patterns of biodiversity in several regions with different biogeographic histories and community compositions, these could inform conservation. Two papers recently published in Journal of Insect Conservation provided evidence that topographic heterogeneity can play a major role in harbouring invertebrate community biodiversity, …	Garrick, RC	Conservation biogeography; Genetic diversity; Landscape history; Management units; Phylogeography; Population structure	COMPARATIVE PHYLOGEOGRAPHY; NEW-ZEALAND; EVOLUTIONARY PROCESSES; GENETIC-STRUCTURE; MICROSATELLITE MARKERS; DROSOPHILA-SERRATA; GIANT SPRINGTAIL; CONSERVATION; HISTORY; MITOCHONDRIAL	JOURNAL OF INSECT CONSERVATION	J INSECT CONSERV	J. Insect Conserv.	2011	15	3	469	478	10	10.1007/s10841-010-9349-4	http://dx.doi.org/10.1007/s10841-010-9349-4	Biodiversity & Conservation; Entomology
22	Diversification and dispersal of the Hawaiian Drosophilidae: The evolution of Scaptomyza	The genus Scaptomyza is emerging as a model lineage in which to study biogeography and ecological adaptation. To place future research on these species into an evolutionary framework we present the most comprehensive phylogeny of Scaptomyza to date, based on 5042 bp of DNA sequence data and representatives from 13 of 21 subgenera. We infer strong support for the monophyly of almost all subgenera …	Lapoint, RT; O'Grady, PM; Whiteman, NK	Scaptomyza; Hawaiian Drosophilidae; Dispersal; Hawaii; Leaf-mining	MOLECULAR PHYLOGENY; ADAPTIVE RADIATION; MISSING DATA; SPECIES GROUP; BIOGEOGRAPHY; COLONIZATION; DIPTERA; ORIGIN; ISLANDS; SPECIATION	MOLECULAR PHYLOGENETICS AND EVOLUTION	MOL PHYLOGENET EVOL	Mol. Phylogenet. Evol.	2013	69	1	95	108	14	10.1016/j.ympev.2013.04.032	http://dx.doi.org/10.1016/j.ympev.2013.04.032	Biochemistry & Molecular Biology; Evolutionary Biology; Genetics & Heredity
23	Drosophila suzukii: The Genetic Footprint of a Recent, Worldwide Invasion	Native to Asia, the soft-skinned fruit pest Drosophila suzukii has recently invaded the United States and Europe. The eastern United States represents the most recent expansion of their range, and presents an opportunity to test alternative models of colonization history. Here, we investigate the genetic population structure of this invasive fruit fly, with a focus on the eastern United States. W…	Adrion, JR; Kousathanas, A; Pascual, M; Burrack, HJ; Haddad, NM; Bergland, AO; Machado, H; Sackton, TB; Schlenke, TA; Watada, M; Wegmann, D; Singh, ND	Drosophila suzukii; population genetics; invasion; pest	APPROXIMATE BAYESIAN COMPUTATION; MOLECULAR POPULATION-GENETICS; SPOTTED-WING DROSOPHILA; SUBOBSCURA; DNA; EVOLUTION; GENOME; SELECTION; REGION; RECONSTRUCT	MOLECULAR BIOLOGY AND EVOLUTION	MOL BIOL EVOL	Mol. Biol. Evol.	2014	31	12	3148	3163	16	10.1093/molbev/msu246	http://dx.doi.org/10.1093/molbev/msu246	Biochemistry & Molecular Biology; Evolutionary Biology; Genetics & Heredity
24	Challenges to assessing connectivity between massive populations of the Australian plague locust	Linking demographic and genetic dispersal measures is of fundamental importance for movement ecology and evolution. However, such integration can be difficult, particularly for highly fecund species that are often the target of management decisions guided by an understanding of population movement. Here, we present an example of how the influence of large population sizes can preclude genetic app…	Chapuis, MP; Popple, JAM; Berthier, K; Simpson, SJ; Deveson, E; Spurgin, P; Steinbauer, MJ; Sword, GA	approximate Bayesian computation; gene flow; migration rate; population size; power test	CHORTOICETES-TERMINIFERA WALKER; APPROXIMATE BAYESIAN COMPUTATION; MICROSATELLITE NULL ALLELES; WESTERN CORN-ROOTWORM; GENE FLOW; DROSOPHILA-MELANOGASTER; MIGRATORY LOCUST; MUTATION-RATES; DYNAMICS; CONSERVATION	PROCEEDINGS OF THE ROYAL SOCIETY B-BIOLOGICAL SCIENCES	P ROY SOC B-BIOL SCI	Proc. R. Soc. B-Biol. Sci.	2011	278	1721	3152	3160	9	10.1098/rspb.2010.2605	http://dx.doi.org/10.1098/rspb.2010.2605	Life Sciences & Biomedicine - Other Topics; Environmental Sciences & Ecology; Evolutionary Biology
25	The genetic structure of Drosophila ananassae populations from Asia, Australia and Samoa	Information about genetic structure and historical demography of natural populations is central to understanding how natural selection changes genomes. Drosophila ananassae is a widespread species occurring in geographically isolated or partially isolated populations and provides a unique opportunity to investigate population structure and molecular variation. We assayed microsatellite repeat-len…	Schug, MD; Smith, SG; Tozier-Pearce, A; McEvey, SF		NATURAL-SELECTION; DIFFERENTIATION; MICROSATELLITES; POLYMORPHISMS; SUBDIVISION; SOFTWARE; ISLAND; FLOW	GENETICS	GENETICS	Genetics	2007	175	3	1429	1440	12	10.1534/genetics.106.066613	http://dx.doi.org/10.1534/genetics.106.066613	Genetics & Heredity
26	The Demographic History of African Drosophila melanogaster	As one of the most commonly utilized organisms in the study of local adaptation, an accurate characterization of the demographic history of Drosophila melanogaster remains as an important research question. This owes both to the inherent interest in characterizing the population history of this model organism, as well as to the well-established importance of an accurate null demographic model for…	Kapopoulou, A; Pfeifer, SP; Jensen, JD; Laurent, S	demographic inference; Drosophila melanogaster; inversion polymorphisms	POPULATION-STRUCTURE; EUROPEAN ADMIXTURE; SELECTIVE SWEEPS; GENOME NEXUS; INFERENCE; ASSOCIATION; SCANS	GENOME BIOLOGY AND EVOLUTION	GENOME BIOL EVOL	Genome Biol. Evol.	2018	10	9	2338	2342	5	10.1093/gbe/evy185	http://dx.doi.org/10.1093/gbe/evy185	Evolutionary Biology; Genetics & Heredity
27	How and how much does RAD-seq bias genetic diversity estimates?	Background: RAD-seq is a powerful tool, increasingly used in population genomics. However, earlier studies have raised red flags regarding possible biases associated with this technique. In particular, polymorphism on restriction sites results in preferential sampling of closely related haplotypes, so that RAD data tends to underestimate genetic diversity. Results: Here we (1) clarify the theoret…	Cariou, M; Duret, L; Charlat, S	Population genomics; Reduced representation genomics; Allele drop-out; ABC; Non-neutral model; Population structure	POPULATION GENOMICS; EVOLUTION	BMC EVOLUTIONARY BIOLOGY	BMC EVOL BIOL	BMC Evol. Biol.	2016	16				8	10.1186/s12862-016-0791-0	http://dx.doi.org/10.1186/s12862-016-0791-0	Evolutionary Biology; Genetics & Heredity
28	The influence of demography, population structure and selection on molecular diversity in the selfing freshwater snail Biomphalaria pfeifferi	Several forces may affect the distribution of genetic diversity in natural populations when compared to what is expected in a random-mating, constant size population of neutral genes. One solution for unravelling their respective influence is to study several genes at once in order to better reflect the true genealogy. Here we reconstruct the evolutionary history of the freshwater snail Biomphala…	Angers, B; Charbonnel, N; Galtier, N; Jarne, P		MITOCHONDRIAL-DNA; STATISTICAL TESTS; GENETIC-STRUCTURE; MATING SYSTEM; DROSOPHILA-MELANOGASTER; NONNEUTRAL EVOLUTION; MICROSATELLITE LOCI; SCHISTOSOMA-MANSONI; INTERMEDIATE HOST; BULINUS-TRUNCATUS	GENETICAL RESEARCH	GENET RES	Genet. Res.	2003	81	3	193	204	12	10.1017/S0016672303006219	http://dx.doi.org/10.1017/S0016672303006219	Genetics & Heredity
29	Multiple, independent colonizations of the Hawaiian Archipelago by the family Dolichopodidae (Diptera)	The family Dolichopodidae forms two of the four largest evolutionary radiations in the Hawaiian Islands across all flies: Campsicnemus (183 spp) and the Eurynogaster complex (66 spp). They also include a small radiation of Conchopus (6 spp). A handful of other dolichopodid species are native to the islands in singleton lineages or small radiations. This study provides a phylogenetic perspective o…	Goodman, KR; Evenhuis, N; Bartosová-Sojková, P; O'Grady, PM	Colonization history; Diptera; Divergence dating; Dolichopodidae; Evolutionary radiation; Long distance dispersal; Hawaiian islands	LEGGED FLIES DIPTERA; MOLECULAR SYSTEMATICS; ADAPTIVE RADIATION; EVOLUTION; PHYLOGENY; DIVERSIFICATION; BIOGEOGRAPHY; SPECIATION; DROSOPHILA; ISLANDS	PEERJ	PEERJ	PeerJ	2016	4				21	10.7717/peerj.2704	http://dx.doi.org/10.7717/peerj.2704	Science & Technology - Other Topics
30	Mitochondrial DNA phylogeography of Brazilian populations of Drosophila buzzatii	The Argentinean Chaco region has been considered the center of origin of Drosophila buzzatii in South America because it contains most of the chromosomal polymorphism detected in natural populations. Two hypotheses have been put forward to explain the distribution of D. buzzatii in Brazil, one proposing that it has only recently passively colonized Brazil via human dispersal and the other suggest…	de Brito, RA; Manfrin, MH; Sene, FM	Drosophila buzzatii; population structure; mitochondrial DNA; phylogeography; Brazil; climatic cycles	EVOLUTIONARY HISTORY; CLADISTIC-ANALYSIS; STATISTICAL TESTS; NATURAL-POPULATION; GEOGRAPHICAL-DISTRIBUTION; CHROMOSOMAL-POLYMORPHISM; PHENOTYPIC ASSOCIATIONS; MOLECULAR EVOLUTION; SEQUENCE DATA; GENE FLOW	GENETICS AND MOLECULAR BIOLOGY	GENET MOL BIOL	Genet. Mol. Biol.	2002	25	2	161	171	11	10.1590/S1415-47572002000200009	http://dx.doi.org/10.1590/S1415-47572002000200009	Biochemistry & Molecular Biology; Genetics & Heredity
31	Independent Evolutionary Responses to Quaternary Landscape and Climatic Changes of Two Codistributed Cactophilic Drosophila Species (Drosophila repleta group) in Open Areas of South America	Evolutionary processes related to climatic changes and ecological factors, such as microhabitat affinities and food specialization, can be important contributors to phylogeographic discordance between codistributed and related species. Here, we evaluate the evolutionary histories of two cactophilic and codistributed Drosophila species (Diptera: Drosophilidae) from South America, Drosophila antoni…	Koser, JR; Barrios-Leal, DY; Menezes, RST; Manfrin, MH	Cactophilic Drosophila; COI mtDNA; comparative phylogeography; paleomodeling	COMPARATIVE PHYLOGEOGRAPHY; DEMOGRAPHIC HISTORY; ANTONIETAE DIPTERA; FOREST; POPULATIONS; DISTRIBUTIONS; PLEISTOCENE; CONCORDANCE; DIVERGENCE; COALESCENT	ANNALS OF THE ENTOMOLOGICAL SOCIETY OF AMERICA	ANN ENTOMOL SOC AM	Ann. Entomol. Soc. Am.	2020	113	5	389	397	9	10.1093/aesa/saaa011	http://dx.doi.org/10.1093/aesa/saaa011	Entomology
32	Highly structured Asian Drosophila melanogaster populations:: A new tool for hitchhiking mapping?	Mark-recapture experiments showed that D. melanogaster has high dispersal capabilities. Consistent with a highly migratory species, only very low levels of differentiation were described for D. melanogaster populations from the same continent. We reinvestigated the population structure in D. melanogaster using 49 polymorphic markers in 23 natural populations. While European and American D. melano…	Schlötterer, C; Neumeier, H; Sousa, C; Nolte, V		NON-AFRICAN POPULATIONS; MICROSATELLITE VARIABILITY; NATURAL-POPULATIONS; FUNCTIONAL GENOMICS; POSITIVE SELECTION; MITOCHONDRIAL-DNA; GENETIC-VARIATION; GENIC VARIATION; DEMOGRAPHY; PATTERNS	GENETICS	GENETICS	Genetics	2006	172	1	287	292	6	10.1534/genetics.105.045831	http://dx.doi.org/10.1534/genetics.105.045831	Genetics & Heredity
33	Tracking colonization and diversification of insect lineages on islands:: mitochondrial DNA phylogeography of Tarphius canariensis (Coleoptera: Colydiidae) on the Canary Islands	The genus Tarphius Erichson (Colcoptera: Colydiidac) is represented by 29 species on the Canary Islands. The majority are rare, single-island endemics intimately associated with the monteverde (laurel forest and fayal-brezal). The Tarphius canariensis complex is by far the most abundant and geographically widespread occuring on Gran Canaria, Tenerife and La Palma. Eighty-seven individuals from th…	Emerson, BC; Oromi, P; Hewitt, GM	colonization; diversification; phylogeography; mitochondrial DNA; Canary Islands; Coleoptera	HAWAIIAN DROSOPHILA; DARKLING BEETLES; EVOLUTION; PHYLOGENY; RATES; TENEBRIONIDAE	PROCEEDINGS OF THE ROYAL SOCIETY B-BIOLOGICAL SCIENCES	P ROY SOC B-BIOL SCI	Proc. R. Soc. B-Biol. Sci.	2000	267	1458	2199	2205	7	10.1098/rspb.2000.1269	http://dx.doi.org/10.1098/rspb.2000.1269	Life Sciences & Biomedicine - Other Topics; Environmental Sciences & Ecology; Evolutionary Biology
34	Population structure and geographical subdivision of the Leishmania major vector Phlebotomus papatasi as revealed by microsatellite variation	Multi-locus microsatellite typing (MLMT) has been employed to infer the population structure of Phlebotomus papatasi (Scopoli) (Diptera: Psychodidae) sandflies and assign individuals to populations. Phlebotomus papatasi sandflies were collected from 35 sites in 15 countries. A total of 188 P. papatasi individuals were typed using five microsatellite loci, resulting in 113 different genotypes. Uni…	Hamarsheh, O; Presber, W; Yaghoobi-Ershadi, MR; Amro, A; Al-Jawabreh, A; Sawalha, S; Al-Lahem, A; Das, ML; Guernaoui, S; Seridi, N; Dhiman, RC; Hashiguchi, Y; Ghrab, J; Hassan, M; Schöoenian, G	Leishmania major; Phlebotomus papatasi; microsatellites; population structure; sandflies	ZOONOTIC CUTANEOUS LEISHMANIASIS; GENETIC-STRUCTURE; DROSOPHILA-MELANOGASTER; SAND FLIES; DIPTERA; PSYCHODIDAE; MITOCHONDRIAL; POLYMORPHISM; VARIABILITY; LOCI	MEDICAL AND VETERINARY ENTOMOLOGY	MED VET ENTOMOL	Med. Vet. Entomol.	2009	23	1	69	77	9	10.1111/j.1365-2915.2008.00784.x	http://dx.doi.org/10.1111/j.1365-2915.2008.00784.x	Entomology; Veterinary Sciences
35	How old is the Hawaiian biota? Geology and phylogeny suggest recent divergence	This study quantifies long-term landscape changes in the Hawaiian archipelago relating to dispersal, speciation and extinction. Accounting for volcano growth, subsidence and erosion, we modelled the elevations of islands at time intervals of 0.5 Myr for the last 32 Myr; we also assessed the variation in the spacing of volcanoes during this period. The size, spacing and total number of volcanic is…	Price, JP; Clague, DA	dispersal; Hawaii; island biogeography; molecular clock; phylogeny; speciation	EVOLUTION; ORIGIN; DROSOPHILA; DNA; BIOGEOGRAPHY; ASTERACEAE; DISPERSAL; SEQUENCES; RATES	PROCEEDINGS OF THE ROYAL SOCIETY B-BIOLOGICAL SCIENCES	P ROY SOC B-BIOL SCI	Proc. R. Soc. B-Biol. Sci.	2002	269	1508	2429	2435	7	10.1098/rspb.2002.2175	http://dx.doi.org/10.1098/rspb.2002.2175	Life Sciences & Biomedicine - Other Topics; Environmental Sciences & Ecology; Evolutionary Biology
36	Species coherence in the face of karyotype diversification in holocentric organisms: the case of a cytogenetically variable sedge (Carex scoparia, Cyperaceae)	The sedge genus Carex, the most diversified angiosperm genus of the northern temperate zone, is renowned for its holocentric chromosomes and karyotype variability. The genus exhibits high variation in chromosome numbers both among and within species. Despite the possibility that this chromosome evolution may play a role in the high species diversity of Carex, population-level patterns of molecula…	Escudero, M; Weber, JA; Hipp, AL	Carex scoparia; Cyperaceae; gene flow; holocentric chromosomes; karyotype evolution; microsatellites; sedge; simple sequence repeats; species coherence	DROSOPHILA-PSEUDOOBSCURA; MICROSATELLITE LOCI; CHROMOSOME-NUMBER; GENETIC-STRUCTURE; REPRODUCTIVE ISOLATION; POPULATION-STRUCTURE; NORTH-AFRICAN; D-PERSIMILIS; EVOLUTION; SPECIATION	ANNALS OF BOTANY	ANN BOT-LONDON	Ann. Bot.	2013	112	3	515	526	12	10.1093/aob/mct119	http://dx.doi.org/10.1093/aob/mct119	Plant Sciences
37	Intron size polymorphism of the Adh1 gene parallels the worldwide colonization history of the Mediterranean fruit fly, Ceratitis capitata	The exon-primed intron-crossing (EPIC) PCR technique was used to analyse the size variation at the first intron of the Ceratitis capitata Adh, gene. A total of 27 samples from 16 natural populations was analysed from five geographical regions in the species range: Africa, Mediterranean Basin, Latin America, Hawaii and Australia. The Adh(1) first intron varies extensively in length with at least 1…	Gomulski, LM; Bourtzis, K; Brogna, S; Morandi, PA; Bonvicini, C; Sebastiani, F; Torti, C; Guglielmino, CR; Savakis, C; Gasperi, G; Malacrida, AR	Ceratitis capitata; colonization; gene flow; intron; medfly; polymorphism	ALCOHOL-DEHYDROGENASE ISOZYMES; POPULATION-STRUCTURE; MITOCHONDRIAL-DNA; RARE ALLELES; DROSOPHILA; EVOLUTION; MELANOGASTER; SEQUENCES	MOLECULAR ECOLOGY	MOL ECOL	Mol. Ecol.	1998	7	12	1729	1741	13	10.1046/j.1365-294x.1998.00509.x	http://dx.doi.org/10.1046/j.1365-294x.1998.00509.x	Biochemistry & Molecular Biology; Environmental Sciences & Ecology; Evolutionary Biology
39	RNAi Targeting of West Nile Virus in Mosquito Midguts Promotes Virus Diversification	West Nile virus (WNV) exists in nature as a genetically diverse population of competing genomes. This high genetic diversity and concomitant adaptive plasticity has facilitated the rapid adaptation of WNV to North American transmission cycles and contributed to its explosive spread throughout the New World. WNV is maintained in nature in a transmission cycle between mosquitoes and birds, with int…	Brackney, DE; Beane, JE; Ebel, GD		QUANTITATIVE TRAIT LOCI; SHORT INTERFERING RNA; AEDES-AEGYPTI; ANTIVIRAL IMMUNITY; VECTOR COMPETENCE; MUTANT SPECTRUM; DENGUE-2 VIRUS; NEW-YORK; DROSOPHILA; FLAVIVIRUS	PLOS PATHOGENS	PLOS PATHOG	PLoS Pathog.	2009	5	7			9	10.1371/journal.ppat.1000502	http://dx.doi.org/10.1371/journal.ppat.1000502	Microbiology; Parasitology; Virology
40	The diversification of the genus Nesotes (Coleoptera: Tenebrionidae) in the Canary Islands:: Evidence from mtDNA		Rees, DJ; Emerson, BC; Oromí, P; Hewitt, GM		MITOCHONDRIAL-DNA SEQUENCES; DROSOPHILA-SUBOBSCURA; COLONIZATION SEQUENCE; CYTOCHROME-OXIDASE; PHYLOGEOGRAPHY; EVOLUTION; PHYLOGENY; BEETLES; MADEIRA	MOLECULAR PHYLOGENETICS AND EVOLUTION	MOL PHYLOGENET EVOL	Mol. Phylogenet. Evol.	2001	21	2	321	326	6	10.1006/mpev.2001.1006	http://dx.doi.org/10.1006/mpev.2001.1006	Biochemistry & Molecular Biology; Evolutionary Biology; Genetics & Heredity
41	Multilocus genetic structure at contrasted spatial scales of the endangered water fern Marsilea strigosa Willd. (Marsileaceae, Pteridophyta)	Marsilea strigosa (Marsileaceae, Pterydophyta) is a rare water fern found in the Mediterranean basin, in temporary flooded habitats only. We analyzed the level and the distribution of genetic variation at seven microsatellite loci, both at the Mediterranean scale and at a narrower scale within a highly fragmented French metapopulation. Genetic diversity among individuals within each pond suggests…	Vitalis, R; Riba, M; Colas, B; Grillas, P; Olivieri, I	conservation biology; Marsilea strigosa; micro satellites; multilocus analyses; population structure	STEPWISE MUTATION MODEL; LINKAGE DISEQUILIBRIUM; NATURAL-POPULATIONS; MICROSATELLITE LOCI; DROSOPHILA-MELANOGASTER; SUBDIVIDED POPULATIONS; FINITE POPULATIONS; ALLELE FREQUENCIES; F-STATISTICS; DIFFERENTIATION	AMERICAN JOURNAL OF BOTANY	AM J BOT	Am. J. Bot.	2002	89	7	1142	1155	14	10.3732/ajb.89.7.1142	http://dx.doi.org/10.3732/ajb.89.7.1142	Plant Sciences
42	Genetic Diversity, Population Structure and Wolbachia Infection Status in a Worldwide Sample of Drosophila melanogaster and D. simulans Populations	Drosophila melanogaster and its close relatives have been extremely important model species in the development of population genetic models that serve to explain patterns of diversity in natural populations, a major goal of evolutionary biology. A detailed picture of the evolutionary history of these species is beginning to emerge, as the relative importance of forces including demographic change…	Verspoor, RL; Haddrill, PR		NON-AFRICAN POPULATIONS; AUTOSOMAL NUCLEOTIDE VARIATION; MULTILOCUS GENOTYPE DATA; CYTOPLASMIC INCOMPATIBILITY; NATURAL-POPULATIONS; ENDOSYMBIONT WOLBACHIA; NONEQUILIBRIUM MODELS; CONTRASTING PATTERNS; MOLECULAR EVOLUTION; POSITIVE SELECTION	PLOS ONE	PLOS ONE	PLoS One	2011	6	10			8	10.1371/journal.pone.0026318	http://dx.doi.org/10.1371/journal.pone.0026318	Science & Technology - Other Topics
43	Variability of Minisatellite Loci and mtDNA in Individuals with and without B Chromosomes from Populations of the Grasshopper Dichroplus elongatus	Dichroplus elongatus is an extensively distributed South American grasshopper considered a pest of major crops. Argentinean populations show a widespread B-chromosome polymorphism which could be maintained as the result trade-offs among opposite selective effects and interactions with their mitotic instability. The main objective of this study was to evaluate the relationships between B chromosom…	Rosetti, N; Remis, MI	Population genetic; Grasshopper; Minisatellite loci; MtDNA	MITOCHONDRIAL-DNA; DROSOPHILA-MELANOGASTER; ORTHOPTERA ACRIDIDAE; GENETIC-STRUCTURE; POLYMORPHISM; INVERSION; INFERENCE; PATTERNS; MARKERS; TRAITS	EVOLUTIONARY BIOLOGY	EVOL BIOL	Evol. Biol.	2017	44	2	273	283	11	10.1007/s11692-016-9406-3	http://dx.doi.org/10.1007/s11692-016-9406-3	Evolutionary Biology
44	The evolutionary history of Drosophila buzzatii .30. Mitochondrial DNA polymorphism in original and colonizing populations	Both original and colonizer populations of Drosophila buzzatii have been analyzed for mtDNA restriction polymorphisms. Most of the mtDNA nucleotide variation in original populations of NW Argentina can be explained by intrapopulation diversity and only a small fraction can be accounted for by between-population diversity. Similar results are obtained using either the estimated number of nucleotid…	Rossi, MS; Barrio, E; Latorre, A; QuezadaDiaz, JE; Hasson, E; Moya, A; Fontdevila, A	mtDNA polymorphism; population structure; colonization; founder events; Drosophila buzzatii	OLD-WORLD POPULATIONS; NATURAL-POPULATIONS; GENETIC-STRUCTURE; HAWAIIAN DROSOPHILA; SUBOBSCURA; MELANOGASTER; VARIABILITY; DIFFERENTIATION; COLONIZATION; HETERONEURA	MOLECULAR BIOLOGY AND EVOLUTION	MOL BIOL EVOL	Mol. Biol. Evol.	1996	13	2	314	323	10	10.1093/oxfordjournals.molbev.a025591	http://dx.doi.org/10.1093/oxfordjournals.molbev.a025591	Biochemistry & Molecular Biology; Evolutionary Biology; Genetics & Heredity
45	Microsatellite variation suggests a recent fine-scale population structure of Drosophila sechellia, a species endemic of the Seychelles archipelago	Drosophila sechellia is closely related to the cosmopolitan and widespread model species, D. simulans. This species, endemic to the Seychelles archipelago, is specialized on the fruits of Morinda citrifolia, and harbours the lowest overall genetic diversity compared to other species of Drosophila. This low diversity is associated with a small population size. In addition, no obvious population st…	Legrand, D; Vautrin, D; Lachaise, D; Cariou, ML	Demography; Drosophila sechellia; Genetic diversity; Migration; Microsatellites	F-STATISTICS; 2 TESTS; MELANOGASTER; SIMULANS; COMPLEX; SOFTWARE; GENETICS; SPECIALIZATION; LOCI; DNA	GENETICA	GENETICA	Genetica	2011	139	7	909	919	11	10.1007/s10709-011-9595-8	http://dx.doi.org/10.1007/s10709-011-9595-8	Genetics & Heredity
46	Evaluating the genetic diversity in two tropical leguminous trees, Dalbergia cochinchinensis and D. nigrescens, in lowland forests in Cambodia and Thailand using MIG-seq	It is vital to measure the levels of genetic diversity and differentiation between populations in a species to understand the current genetic structure and evolution of the species. Here, MIG-seq (multiplexed inter-simple sequence repeat genotyping by sequencing) was employed to assess the genetic variation in two tropical leguminous tree species, Dalbergia cochinchinensis and D. nigrescens, in C…	Hirata, M; Mitsuyuki, C; Moritsuka, E; Chhang, P; Tagane, S; Toyama, H; Sokh, H; Rueangruea, S; Suddee, S; Suyama, Y; Yahara, T; Teshima, KM; Tachida, H; Kusumi, J	MIG-seq; genetic variation; Dalbergia; population structure	DROSOPHILA-MELANOGASTER; POPULATION-STRUCTURE; NATURAL-SELECTION; DNA POLYMORPHISM; PLEISTOCENE; SOFTWARE; GENOMICS; NUMBER; SITES; PLANT	GENES & GENETIC SYSTEMS	GENES GENET SYST	Genes Genet. Syst.	2021	96	1	41	53	13	10.1266/ggs.20-00026	http://dx.doi.org/10.1266/ggs.20-00026	Biochemistry & Molecular Biology; Genetics & Heredity
47	Testing comparative phylogeographic models of marine vicariance and dispersal using a hierarchical Bayesian approach	Background: Marine allopatric speciation is an enigma because pelagic larval dispersal can potentially connect disjunct populations thereby preventing reproductive and morphological divergence. Here we present a new hierarchical approximate Bayesian computation model (HABC) that tests two hypotheses of marine allopatric speciation: 1.) soft vicariance, where a speciation involves fragmentation of…	Hickerson, MJ; Meyer, CP		POPULATION-GENETICS; DROSOPHILA-PSEUDOOBSCURA; REPRODUCTIVE ISOLATION; GEOGRAPHIC RANGE; DNA-SEQUENCES; EAST-INDIES; SPECIATION; DIVERGENCE; EVOLUTION; DIVERSIFICATION	BMC EVOLUTIONARY BIOLOGY	BMC EVOL BIOL	BMC Evol. Biol.	2008	8				18	10.1186/1471-2148-8-322	http://dx.doi.org/10.1186/1471-2148-8-322	Evolutionary Biology; Genetics & Heredity
48	Population genomic analysis reveals geographic structure and climatic diversification for Macrophomina phaseolina isolated from soybean and dry bean across the United States, Puerto Rico, and Colombia	Macrophomina phaseolina causes charcoal rot, which can significantly reduce yield and seed quality of soybean and dry bean resulting from primarily environmental stressors. Although charcoal rot has been recognized as a warm climate-driven disease of increasing concern under global climate change, knowledge regarding population genetics and climatic variables contributing to the genetic diversity…	Ortiz, V; Chang, HX; Sang, H; Jacobs, J; Malvick, DK; Baird, R; Mathew, FM; de Jensen, CE; Wise, KA; Mosquera, GM; Chilvers, MI	charcoal rot; climate change; genotype-environment associations; pathogen adaptation; redundancy analysis; phylogenomics; landscape genetics	CHARCOAL ROT; 1ST REPORT; LOCAL ADAPTATION; DROSOPHILA-MELANOGASTER; MULTILOCUS STRUCTURE; PATHOGEN; DIVERSITY; VARIABILITY; SURVIVAL; SOIL	FRONTIERS IN GENETICS	FRONT GENET	Front. Genet.	2023	14				22	10.3389/fgene.2023.1103969	http://dx.doi.org/10.3389/fgene.2023.1103969	Genetics & Heredity
49	MtDNA phylogeography and recent intra-island diversification among Canary Island Calathus beetles	The genus Calathus Bonelli comprises 24 species on the Canary Islands. Sequences of 927 and 687 bp of the mitochondrial cytochrome oxidase I and II genes, respectively, as well as the intervening tRNA leu gene in 21 of the 24 species, have identified three genetically divergent and unequivocally monophyletic groupings. A phylogeographic analysis is presented for the major monophyletic group compr…	Emerson, BC; Oromí, P; Hewitt, GM		MITOCHONDRIAL-DNA SEQUENCES; 12S RIBOSOMAL-RNA; CYTOCHROME-OXIDASE; COLONIZATION SEQUENCE; HAWAIIAN DROSOPHILA; DARKLING BEETLES; EVOLUTION; SUBSTITUTIONS; PHYLOGENY; GENE	MOLECULAR PHYLOGENETICS AND EVOLUTION	MOL PHYLOGENET EVOL	Mol. Phylogenet. Evol.	1999	13	1	149	158	10	10.1006/mpev.1999.0644	http://dx.doi.org/10.1006/mpev.1999.0644	Biochemistry & Molecular Biology; Evolutionary Biology; Genetics & Heredity
50	Phylogeography of Drosophila subobscura from north Atlantic islands inferred from mtDNA A+T rich region sequences		Brehm, A; Harris, DJ; Hernández, M; Perez, JA; Larruga, JM; Pinto, FM; González, AM		MITOCHONDRIAL-DNA VARIATION; OLD-WORLD POPULATIONS; ARRANGEMENT FREQUENCIES; INVERSION POLYMORPHISM; GENETIC-STRUCTURE; MEDIAN NETWORKS; CANARY-ISLANDS; COLONIZATION; MADEIRA; EVOLUTION	MOLECULAR PHYLOGENETICS AND EVOLUTION	MOL PHYLOGENET EVOL	Mol. Phylogenet. Evol.	2004	30	3	829	834	6	10.1016/j.ympev.2003.10.018	http://dx.doi.org/10.1016/j.ympev.2003.10.018	Biochemistry & Molecular Biology; Evolutionary Biology; Genetics & Heredity
51	Identifying the minimum number of microsatellite loci needed to assess population genetic structure: A case study in fly culturing	Small, isolated populations are constantly threatened by loss of genetic diversity due to drift. Such situations are found, for instance, in laboratory culturing. In guarding against diversity loss, monitoring of potential changes in population structure is paramount; this monitoring is most often achieved using microsatellite markers, which can be costly in terms of time and money when many loci…	Arthofer, W; Heussler, C; Krapf, P; Schlick-Steiner, BC; Steiner, FM	population genetics; microsatellite markers; population structure; genetic monitoring; loss of genetic variation; genetic drift; Drosophila nigrosparsa	CONSERVATION; INFERENCE; IDENTIFICATION; RAREFACTION; DROSOPHILA; SOFTWARE; ECOLOGY; MARKERS	FLY	FLY	Fly	2018	12	1	13	22	10	10.1080/19336934.2017.1396400	http://dx.doi.org/10.1080/19336934.2017.1396400	Biochemistry & Molecular Biology
54	Genomic and phenotypic differentiation of Arabidopsis thaliana along altitudinal gradients in the North Italian Alps	Altitudinal gradients in mountain regions are short-range clines of different environmental parameters such as temperature or radiation. We investigated genomic and phenotypic signatures of adaptation to such gradients in five Arabidopsis thaliana populations from the North Italian Alps that originated from 580 to 2350m altitude by resequencing pools of 19-29 individuals from each population. The…	Günther, T; Lampei, C; Barilar, I; Schmid, KJ	adaptation; evolution; landscape genetics; natural selection and contemporary; population genetics - empirical	UV-B RADIATION; LOCAL ADAPTATION; FREEZING RESISTANCE; GENETIC-VARIATION; DROSOPHILA-MELANOGASTER; ADAPTIVE EVOLUTION; NEXT-GENERATION; GROWING-SEASON; WIDE PATTERNS; POLYMORPHISM	MOLECULAR ECOLOGY	MOL ECOL	Mol. Ecol.	2016	25	15	3574	3592	19	10.1111/mec.13705	http://dx.doi.org/10.1111/mec.13705	Biochemistry & Molecular Biology; Environmental Sciences & Ecology; Evolutionary Biology
55	Genetic diversity of Trichopria drosophilae, a natural enemy of spotted wing drosophila	Drosophila suzukii is an invasive species recently introduced in Europe and causing damages to fruit production. Trichopria drosophilae is considered one of the most suitable indigenous parasitoid to be used in biocontrol programs against D. suzukii. To characterize genetic variability and the spatial genetic structure of populations of T. drosophilae, we developed 21 species-specific molecular m…	Gugerli, F; Moretti, M; Graf, R; Maier, M; Cara, C; Collatz, J; Trivellone, V	parasitoid; biological control; spottea wing drosophila; microsatellite markers	LIFE-HISTORY; EVOLUTION	AGRARFORSCHUNG SCHWEIZ	AGRARFORSCH SCHWEIZ+	Agrarforschung Schweiz	2019	10	10	396	401	6			Agriculture
56	Genetic diversity, colony chemical phenotype, and nest mate recognition in the ant Formica fusca	Recognition of relatives is often crucial for adaptive social behavior, but availability of recognition cues may limit adaptation. Social insect workers direct altruism toward relatives through nest mate recognition. We studied whether genetic diversity increases nest mate recognition cue diversity and weakens nest mate recognition behavior in the ant Formica fusca that has both multiple and sing…	Helantera, H; Lee, YR; Drijfhout, FP; Martin, SJ	chemical diversity; Formica; genetic diversity; kin selection; nest mate recognition; social insects	KIN RECOGNITION; SOCIAL EVOLUTION; POLYGYNOUS ANT; DROSOPHILA-MELANOGASTER; CUTICULAR HYDROCARBONS; POPULATION-STRUCTURE; HYMENOPTERA; QUEEN; DISCRIMINATION; RELATEDNESS	BEHAVIORAL ECOLOGY	BEHAV ECOL	Behav. Ecol.	2011	22	4	710	716	7	10.1093/beheco/arr037	http://dx.doi.org/10.1093/beheco/arr037	Behavioral Sciences; Life Sciences & Biomedicine - Other Topics; Environmental Sciences & Ecology; Zoology
57	Population biology: Wild origins of a model yeast	Yeast is a superb laboratory model organism, but little is known about its natural lifestyle. Recent studies of wild yeast are beginning to reveal details of Saccharomyces population structure and evolution that challenge assumptions about speciation and dispersal in microbes.	Greig, D		DISPERSAL; DROSOPHILA	CURRENT BIOLOGY	CURR BIOL	Curr. Biol.	2007	17	7	R251	R253	3	10.1016/j.cub.2007.02.009	http://dx.doi.org/10.1016/j.cub.2007.02.009	Biochemistry & Molecular Biology; Life Sciences & Biomedicine - Other Topics; Cell Biology
58	Genomic insights into inter- and intraspecific mating system shifts in Primulina	The mating system shift from outcrossing to selfing is one of the most frequent evolutionary trends in flowering plants. However, the genomic consequences of this shift remain poorly understood. Specifically, the relative importance of the demographic and genetic processes causing changes in genetic variation and selection efficacy associated with the evolution of selfing is unclear. Here we sequ…	Yi, HQ; Wang, JY; Wang, J; Rausher, M; Kang, M	demographic history; genetic load; plant mating systems; Primulina; selection efficacy; self-fertilization	EFFECTIVE POPULATION-SIZE; SELF-FERTILIZATION; MOLECULAR EVOLUTION; DROSOPHILA-MELANOGASTER; INBREEDING DEPRESSION; NUCLEOTIDE DIVERSITY; PURIFYING SELECTION; RECENT SPECIATION; CAPSELLA-RUBELLA; DEAD-END	MOLECULAR ECOLOGY	MOL ECOL	Mol. Ecol.	2022	31	22	5699	5713	15	10.1111/mec.16706	http://dx.doi.org/10.1111/mec.16706	Biochemistry & Molecular Biology; Environmental Sciences & Ecology; Evolutionary Biology
60	Characterization of Microsatellite Loci and Repeat Density in the Gooseneck Barnacle, Pollicipes elegans, Using Next Generation Sequencing	Pollicipes elegans is a commercially important and biogeographically significant rocky-shore gooseneck barnacle found along the eastern Pacific coasts of Peru, El Salvador, and Mexico. Little is known about its reproductive biology, and no genetic resources exist despite its growing importance as a fisheries species in the region. Next generation sequencing methods can provide rapid and cost-effe…	Plough, LV; Marko, PB	454; barnacles; microsatellite; null alleles; paternity; population genetics	NULL ALLELES; SEMIBALANUS-BALANOIDES; POPULATION-STRUCTURE; GENETIC-STRUCTURE; DNA LOCI; MARKERS; GENOME; INFERENCE; EVOLUTION; PARENTAGE	JOURNAL OF HEREDITY	J HERED	J. Hered.	2014	105	1	136	142	7	10.1093/jhered/est064	http://dx.doi.org/10.1093/jhered/est064	Evolutionary Biology; Genetics & Heredity
61	Frequency-dependent selection maintains clonal diversity in an asexual organism	Asexual organisms can be genetically variable and evolve through time, yet it is not known how genetic diversity is maintained in populations. In sexual organisms, negative frequency-dependent selection plays a role in maintaining diversity at some loci, but in asexual organisms, this mechanism could provide a general explanation for persistent genetic diversity because it acts on the whole genom…	Weeks, AR; Hoffmann, AA	clone; genetic variation; maintenance; Penthaleus major; niche	HALOTYDEUS-DESTRUCTOR; GENETIC-STRUCTURE; PENTHALEUS-MAJOR; HETEROGENEOUS ENVIRONMENT; DROSOPHILA-MELANOGASTER; SUFFICIENT CONDITIONS; POPULATIONS; POLYMORPHISM; ACARI; COEXISTENCE	PROCEEDINGS OF THE NATIONAL ACADEMY OF SCIENCES OF THE UNITED STATES OF AMERICA	P NATL ACAD SCI USA	Proc. Natl. Acad. Sci. U. S. A.	2008	105	46	17872	17877	6	10.1073/pnas.0806039105	http://dx.doi.org/10.1073/pnas.0806039105	Science & Technology - Other Topics
62	Speciation and phylogeography of Hawaiian terrestrial arthropods	The Hawaiian archipelago is arguably the world's finest natural laboratory for the study of evolution and patterns of speciation. Arthropods comprise over 75% of the endemic biota of the Hawaiian Islands and a large proportion belongs to species radiations. We classify patterns of speciation within Hawaiian arthropod lineages into three categories: (i) single representatives of a lineage througho…	Roderick, GK; Gillespie, RG	biodiversity; conservation; island biology	THERIDION-GRALLATOR ARANEAE; HAPPY-FACE SPIDER; COLOR POLYMORPHISM; MITOCHONDRIAL-DNA; SEXUAL SELECTION; HYBRID ZONES; DROSOPHILA; EVOLUTION; GENETICS; HOST	MOLECULAR ECOLOGY	MOL ECOL	Mol. Ecol.	1998	7	4	519	531	13	10.1046/j.1365-294x.1998.00309.x	http://dx.doi.org/10.1046/j.1365-294x.1998.00309.x	Biochemistry & Molecular Biology; Environmental Sciences & Ecology; Evolutionary Biology
63	Population Genomics of Adaptive Radiations: Exceptionally High Levels of Genetic Diversity and Recombination in an Endemic Spider From the Canary Islands	The spider genus Dysdera has undergone a remarkable diversification in the oceanic archipelago of the Canary Islands, with similar to 60 endemic species having originated during the 20 million years since the origin of the archipelago. This evolutionary radiation has been accompanied by substantial dietary shifts, often characterised by phenotypic modifications encompassing morphological, metabol…	Escuer, P; Guirao-Rico, S; Arnedo, MA; Sánchez-Gracia, A; Rozas, J		COLD-HARDENING RESPONSE; GENUS DYSDERA ARANEAE; STATISTICAL TESTS; EVOLUTION; DROSOPHILA; SEQUENCE; SPECIALIZATION; SYSTEMATICS; NEUTRALITY; HARDINESS	MOLECULAR ECOLOGY	MOL ECOL	Mol. Ecol.	2024	33	22			17	10.1111/mec.17547	http://dx.doi.org/10.1111/mec.17547	Biochemistry & Molecular Biology; Environmental Sciences & Ecology; Evolutionary Biology
64	Motility genes are associated with the occurrence of Drosophila melanogaster-associated gut microbes	Recent work highlighted the role of motility genes in dispersing fly-associated microbes and their spread between hosts. We investigated whether bacterial genes encoding motility are associated with the occurrence of bacteria above passive dispersal levels in the gut of wild Drosophila melanogaster. We revisited 16S amplicon and shotgun metagenome data of wild flies and correlated four genera of …	Bhandari, R; Robbins, CJ; Arora, AK; Chaston, JM; Kang, DS	Drosophila melanogaster; gut microbiome; neutral model; dispersal; bacteria		ISME COMMUNICATIONS	ISME COMMUN	ISME Commun.	2025	5	1			4	10.1093/ismeco/ycaf013	http://dx.doi.org/10.1093/ismeco/ycaf013	Environmental Sciences & Ecology; Microbiology
65	Population genomics of Drosophila suzukii reveal longitudinal population structure and signals of migrations in and out of the continental United States	Drosophila suzukii, or spotted-wing drosophila, is now an established pest in many parts of the world, causing significant damage to numerous fruit crop industries. Native to East Asia, D. suzukii infestations started in the United States a decade ago, occupying a wide range of climates. To better understand invasion ecology of this pest, knowledge of past migration events, population structure, …	Lewald, KM; Abrieux, A; Wilson, DA; Lee, Y; Conner, WR; Andreazza, F; Beers, EH; Burrack, HJ; Daane, KM; Diepenbrock, L; Drummond, FA; Fanning, PD; Gaffney, MT; Hesler, SP; Ioriatti, C; Isaacs, R; Little, BA; Loeb, GM; Miller, B; Nava, DE; Rendon, D; Sial, AA; da Silva, CSB; Stockton, DG; Van Timmeren, S; Wallingford, A; Walton, VM; Wang, XG; Zhao, B; Zalom, FG; Chiu, JC	Drosophila suzukii; spotted-wing drosophila; invasion genomics; population structure; genetic diversity	GENETIC-VARIATION; INVASIVE PEST; ADAPTATION; DIPTERA	G3-GENES GENOMES GENETICS	G3-GENES GENOM GENET	G3-Genes Genomes Genet.	2021	11	12			11	10.1093/g3journal/jkab343	http://dx.doi.org/10.1093/g3journal/jkab343	Genetics & Heredity
66	Comparative allozyme and microsatellite population structure in a narrow endemic plant species, Centaurea corymbosa Pourret (Asteraceae)	Centaurea corymbosa Pourret (Asteraceae) is a narrow endemic species known only from six populations located in a 3-km(2) area in the south of France. Earlier field experiments have suggested that pollen and seed dispersal were highly restricted within and among populations. Consistent with the field results, populations were highly differentiated for five allozyme loci and among-population varia…	Freville, H; Justy, F; Olivieri, I	allozyme; Centaurea corymbosa Pourret; gene flow; microsatellite; population structure	GENE FLOW; DROSOPHILA-MELANOGASTER; MULTILOCUS GENOTYPES; SIZE HOMOPLASY; F-STATISTICS; DIFFERENTIATION; MARKERS; LOCI; RARE; INVERTEBRATE	MOLECULAR ECOLOGY	MOL ECOL	Mol. Ecol.	2001	10	4	879	889	11	10.1046/j.1365-294X.2001.01249.x	http://dx.doi.org/10.1046/j.1365-294X.2001.01249.x	Biochemistry & Molecular Biology; Environmental Sciences & Ecology; Evolutionary Biology
67	Effects of Demographic History on the Detection of Recombination Hotspots from Linkage Disequilibrium	In some species, meiotic recombination is concentrated in small genomic regions. These recombination hotspots leave signatures in fine-scale patterns of linkage disequilibrium, raising the prospect that the genomic landscape of hotspots can be characterized from sequence variation. This approach has led to the inference that hotspots evolve rapidly in some species, but are conserved in others. Hi…	Dapper, AL; Payseur, BA	recombination hotspots; demography; linkage disequilibrium; population genetics	MAJOR HISTOCOMPATIBILITY COMPLEX; POPULATION-GENETIC DATA; MEIOTIC RECOMBINATION; HUMAN GENOME; DNA POLYMORPHISM; HOT-SPOTS; DROSOPHILA-MELANOGASTER; SCALE; RATES; PATTERNS	MOLECULAR BIOLOGY AND EVOLUTION	MOL BIOL EVOL	Mol. Biol. Evol.	2018	35	2	335	353	19	10.1093/molbev/msx272	http://dx.doi.org/10.1093/molbev/msx272	Biochemistry & Molecular Biology; Evolutionary Biology; Genetics & Heredity
70	Genetic Variability of Five Periplaneta americana L. (Dyctioptera: Blattidae) Populations in Southwestern Colombia Using the AFLP Molecular Marker Technique	The genetic structure of five Periplaneta americana (L.) populations from three cities (Cali, Popayan and Buenaventura) located in southwestern Colombia was estimated using the AFLP molecular marker technique. A set of 174 loci were analyzed, 120 of which were polymorphic. Genetic diversity was estimated at different geographic levels for the total population and between cities. Genetic diversity…	Jaramillo-Ramirez, GI; Cárdenas-Henao, H; González-Obando, R; Rosero-Galindo, CY	Genetic structure; population differentiation; urban pest	AEDES-AEGYPTI; DNA; COCKROACH; POLYMORPHISM; DROSOPHILA; DIVERSITY; EVOLUTION; DISTANCE; NUMBER	NEOTROPICAL ENTOMOLOGY	NEOTROP ENTOMOL	Neotrop. Entomol.	2010	39	3	371	378	8	10.1590/S1519-566X2010000300010	http://dx.doi.org/10.1590/S1519-566X2010000300010	Entomology
71	Panmixia in spiders (Mecaphesa celer, Thomisidae) despite fragmented habitat at Craters of the Moon in Idaho	A fragmented landscape, which contains a patchwork of vegetated hospitable areas and a barren intervening matrix, may reduce gene flow in a population and over time result in an increase in population structure. We tested this prediction in crab spiders (Mecaphesa celer (Hentz, 1847)) inhabiting isolated habitat patches in the lava matrix of Craters of the Moon National Monument and Preserve, Ida…	Peterson, K; Hendricks, S; Hohenlohe, P; Parent, CE	gene flow; habitat fragmentation; kipukas; population genomics; RAD sequencing	POPULATION-STRUCTURE; EFFECTIVE SIZE; CRAB SPIDER; DISPERSAL; INFERENCE; RECOLONIZATION; DETERMINANTS; DROSOPHILA; RADSEQ	ECOLOGICAL ENTOMOLOGY	ECOL ENTOMOL	Ecol. Entomol.	2022	47	4	645	656	12	10.1111/een.13149	http://dx.doi.org/10.1111/een.13149	Entomology
73	Accelerated genetic drift on chromosome X during the human dispersal out of Africa	Comparisons of chromosome X and the autosomes can illuminate differences in the histories of males and females as well as shed light on the forces of natural selection. We compared the patterns of variation in these parts of the genome using two datasets that we assembled for this study that are both genomic in scale. Three independent analyses show that around the time of the dispersal of modern…	Keinan, A; Mullikin, JC; Patterson, N; Reich, D		DROSOPHILA-MELANOGASTER; Y-CHROMOSOME; PATTERNS; DIVERSITY; SELECTION; DNA; VARIABILITY; POPULATIONS; MITOCHONDRIAL; EVOLUTION	NATURE GENETICS	NAT GENET	Nature Genet.	2009	41	1	66	70	5	10.1038/ng.303	http://dx.doi.org/10.1038/ng.303	Genetics & Heredity
74	The range dynamics of a cactophilic Drosophila species under climate change scenarios	In this study, we evaluated the historical demography of a cactophilic Drosophila species (Drosophila gouveai) based on previously published mitochondrial DNA (mtDNA) data ecological niche modelling. We particularly aimed to test the effect of climate change on the historical demography of D. gouveai during the late Quaternary and the future of the species. For this, we also modelled its host cac…	Önder, BS; Perktas, U	Phylogeography; mitochondrial DNA; Drosophila gouveai; Last Glacial Maximum; Last Interglacial; South America	DEMOGRAPHIC HISTORY; GENETIC DIFFERENTIATION; ANTONIETAE DIPTERA; WING MORPHOLOGY; LATE QUATERNARY; PHYLOGEOGRAPHY; MODEL; DIVERSIFICATION; EVOLUTION; EXPANSION	TURKISH JOURNAL OF ZOOLOGY	TURK J ZOOL	Turk. J. Zool.	2024	48	1			12	10.55730/1300-0179.3158	http://dx.doi.org/10.55730/1300-0179.3158	Zoology
75	Population structure and genetic diversity in two species of Hawaiian picture-winged Drosophila	Over the last several decades many picture-winged Drosophila have become less common in both geographical distribution and local population size (pers. obs., Foote pers. comm., Montgomerey pers. comm.). Here we report on a study of two Hawaiian Drosophila species, D. engyochracea, and D. hawaiiensis, to determine the impact that changes in population sizes over the past thirty years have had on t…	Muir, C; Price, DK	Hawaiian Drosophila; genetic diversity; population decline; population genetics; bottleneck effects	HOMOZYGOSITY TEST	MOLECULAR PHYLOGENETICS AND EVOLUTION	MOL PHYLOGENET EVOL	Mol. Phylogenet. Evol.	2008	47	3	1173	1180	8	10.1016/j.ympev.2008.02.007	http://dx.doi.org/10.1016/j.ympev.2008.02.007	Biochemistry & Molecular Biology; Evolutionary Biology; Genetics & Heredity
76	Alleles underlying larval foraging behaviour influence adult dispersal in nature	The dispersal and migration of organisms have resulted in the colonisation of nearly every possible habitat and ultimately the extraordinary diversity of life. Animal dispersal tendencies are commonly heterogeneous (e.g. long vs. short) and non-random suggesting that phenotypic and genotypic variability between individuals can contribute to population-level heterogeneity in dispersal. Using labor…	Edelsparre, AH; Vesterberg, A; Lim, JH; Anwari, M; Fitzpatrick, MJ	Animal personalities; behaviour genetics; candidate gene approach; cGMP-dependent protein kinase; dispersal; foraging; movement ecology; pleiotropy; transgenic	DEPENDENT PROTEIN-KINASE; DROSOPHILA-MELANOGASTER; MOVEMENT; STRATEGIES; POLYMORPHISM; PERSONALITY; EVOLUTION; PARADIGM; GENETICS; DENSITY	ECOLOGY LETTERS	ECOL LETT	Ecol. Lett.	2014	17	3	333	339	7	10.1111/ele.12234	http://dx.doi.org/10.1111/ele.12234	Environmental Sciences & Ecology
77	Drivers of genetic differentiation and recent evolutionary history of an Eurasian wild pea	Aim Genetic diversity is a major determinant for the capacity of species to persist and adapt to their environments. Unravelling the factors affecting genetic differentiation is crucial to understand how genetic diversity is shaped and species may react to changing environments. We investigated the drivers of genetic differentiation and their interplay with the evolutionary history in a wild pea …	Hellwig, T; Abbo, S; Ophir, R	crop wild relative; demographic history; genetic differentiation; genetic diversity; genome-environment association; range expansion	WHOLE-GENOME ASSOCIATION; FLOWERING TIME; DROSOPHILA-MELANOGASTER; HABITAT FRAGMENTATION; ADAPTIVE EVOLUTION; NATURAL-SELECTION; TOOL SET; PLANT; DIVERSITY; ADAPTATION	JOURNAL OF BIOGEOGRAPHY	J BIOGEOGR	J. Biogeogr.	2022	49	5	794	808	15	10.1111/jbi.14274	http://dx.doi.org/10.1111/jbi.14274	Environmental Sciences & Ecology; Physical Geography
78	A Phylogeographic Approach to the Drosophila suzukii (Diptera: Drosophilidae) Invasion in Brazil	Biological invasions have reached large parts of the globe, due to human actions across the planet. Drosophila suzukii (Matsumura, 1931) is a globally invasive species, always associated with enormous and costly damage to agricultural crops. Native to Southeast Asia, D. suzukii recently (i.e., 2013) invaded and is dispersing through South America. Here, we used a phylogeographic approach based on…	Ferronato, P; Woch, AL; Soares, PL; Bernardi, D; Botton, M; Andreazza, F; Oliveira, EE; Corrêa, AS	spotted wing Drosophila; invasive pest; invasion origin; demography	SPOTTED-WING DROSOPHILA; MITOCHONDRIAL-DNA; EVOLUTIONARY GENETICS; POPULATION-GENETICS; AMPLIFICATION; MUTATIONS; SOFTWARE; PROGRAMS; ORIGIN; ROUTES	JOURNAL OF ECONOMIC ENTOMOLOGY	J ECON ENTOMOL	J. Econ. Entomol.	2019	112	1	425	433	9	10.1093/jee/toy321	http://dx.doi.org/10.1093/jee/toy321	Entomology
79	Population genetics and recent colonization history of the invasive drosophilid Zaprionus indianus in Mexico and Central America	Zaprionus indianus, also known as the African fig fly, is an invasive pest of a variety of commercial and native fruit. The species was first reported in Brazil in 1999, but has established itself in much of the New World within the last 10-15 years. We used nucleotide sequences from a segment of the mitochondrial cytochrome c oxidase subunit I (COI) gene to examine haplotype relationships, popul…	Markow, TA; Hanna, G; Riesgo-Escovar, JR; Tellez-Garcia, AA; Richmond, MP; Nazario-Yepiz, NO; Laclette, MRL; Carpinteyro-Ponce, J; Pfeiler, E	Cytochrome c oxidase subunit I (COI); Dispersal; Haplotype network; Population structure	MITOCHONDRIAL-DNA; 1970 DIPTERA; POLYMORPHISM; BARCODE; GUPTA; HOSTS	BIOLOGICAL INVASIONS	BIOL INVASIONS	Biol. Invasions	2014	16	11	2427	2434	8	10.1007/s10530-014-0674-5	http://dx.doi.org/10.1007/s10530-014-0674-5	Biodiversity & Conservation; Environmental Sciences & Ecology
80	Developing EPIC markers for chalcidoid Hymenoptera from EST and genomic data	Increasing numbers of phylogeographic studies make comparative inferences about the histories of co-distributed species. Although the aims of such studies are best achieved by jointly analysing sequences from multiple loci in a model-based framework, such data currently exist for few nonmodel systems. We used existing genomic data and expressed sequence tags (ESTs) for Hymenoptera and other insec…	Lohse, K; Sharanowski, B; Blaxter, M; Nicholls, JA; Stone, GN	EPIC loci; introns; primer design; Chalcidoidea	POPULATION-STRUCTURE; DROSOPHILA; HISTORY; PHYLOGEOGRAPHY; COLONIZATION; DIVERGENCE; SPECIATION; MIGRATION; SELECTION	MOLECULAR ECOLOGY RESOURCES	MOL ECOL RESOUR	Mol. Ecol. Resour.	2011	11	3	521	529	9	10.1111/j.1755-0998.2010.02956.x	http://dx.doi.org/10.1111/j.1755-0998.2010.02956.x	Biochemistry & Molecular Biology; Environmental Sciences & Ecology; Evolutionary Biology
81	Population structure and local selection yield high genomic variation in Mimulus guttatus	Across western North America, Mimulus guttatus exists as many local populations adapted to site-specific environmental challenges. Gene flow between locally adapted populations will affect genetic diversity both within demes and across the larger metapopulation. Here, we analyse 34 whole-genome sequences from the intensively studied Iron Mountain population (IM) in conjunction with sequences from…	Puzey, JR; Willis, JH; Kelly, JK	evolution; inversions; local selection; migration; Mimulus; population genomics	QUANTITATIVE TRAIT LOCI; RECOMBINATION RATE VARIATION; MATING SYSTEM DIVERGENCE; LIFE-HISTORY TRAITS; DROSOPHILA-MELANOGASTER; LINKAGE DISEQUILIBRIUM; ARABIDOPSIS-THALIANA; GENETIC DIVERSITY; INVERSION POLYMORPHISM; SUBDIVIDED POPULATIONS	MOLECULAR ECOLOGY	MOL ECOL	Mol. Ecol.	2017	26	2	519	535	17	10.1111/mec.13922	http://dx.doi.org/10.1111/mec.13922	Biochemistry & Molecular Biology; Environmental Sciences & Ecology; Evolutionary Biology
82	Genetic diversity and evolutionary history of four closely related Aquilegia species revealed by 10 nuclear gene fragments	The genus Aquilegia is emerging as the new model system for plant development, ecology, and evolution studies. Previous research showed that pollinator shift might drive the diversification of North American Aquilegia species, and natural selection on the length of petal nectar spur might play a crucial role. In this genus, A. ecalcarata Maxim. is the only taxon that has lost nectar spurs. Previo…	Huang, L; Geng, FD; Fan, JJ; Xue, C; Zhang, XY; Kang, JQ; Zhang, JQ; Ren, Y	Aquilegia ecalcarata; A. oxysepala var. kansuensis; A. rockii; A. yabeana; evolutionary history; genetic diversity	DNA-SEQUENCE DATA; POPULATION-GENETICS; MULTILOCUS ANALYSIS; DROSOPHILA-PSEUDOOBSCURA; NUCLEOTIDE VARIATION; ORYZA-RUFIPOGON; RIBOSOMAL DNA; NECTAR SPURS; SPECIATION; RELATIVES	JOURNAL OF SYSTEMATICS AND EVOLUTION	J SYST EVOL	J. Syst. Evol.	2018	56	2	129	138	10	10.1111/jse.12298	http://dx.doi.org/10.1111/jse.12298	Plant Sciences
83	Human demographic history has amplified the effects of background selection across the genome	Natural populations often grow, shrink, and migrate over time. Such demographic processes can affect genome-wide levels of genetic diversity. Additionally, genetic variation in functional regions of the genome can be altered by natural selection, which drives adaptive mutations to higher frequencies or purges deleterious ones. Such selective processes affect not only the sites directly under sele…	Torres, R; Szpiech, ZA; Hernandez, RD		DELETERIOUS GENETIC-VARIATION; RECENT POSITIVE SELECTION; DROSOPHILA-MELANOGASTER; POPULATION-SIZE; NATURAL-SELECTION; MUTATION LOAD; LINKED SITES; PATTERNS; RARE; SWEEPS	PLOS GENETICS	PLOS GENET	PLoS Genet.	2018	14	6			27	10.1371/journal.pgen.1007387	http://dx.doi.org/10.1371/journal.pgen.1007387	Genetics & Heredity
86	Multilocus nuclear DNA markers and genetic parameters in an Indian Anopheles minimus population	Estimation of population genetic parameters is highly dependent on the choice of genetic markers. Furthermore, inferences based on single genes could lead to erroneous conclusions and population genetic outcomes, thus usage of multiple loci is suggested. Considering malaria is a highly fatal vector-borne infectious disease, inference on population genetic structure and demography could be of help…	Dixit, J; Srivastava, H; Singh, OP; Saksena, DN; Das, A	Malaria; Anopheles minimus; Putatively neutral markers; SNPs; Population genetics; India	SINGLE-NUCLEOTIDE POLYMORPHISM; LINKAGE DISEQUILIBRIUM; DEMOGRAPHIC HISTORY; DROSOPHILA-MELANOGASTER; MICROSATELLITE MARKERS; NATURAL-SELECTION; MALARIA; EVOLUTIONARY; PATTERNS; DIFFERENTIATION	INFECTION GENETICS AND EVOLUTION	INFECT GENET EVOL	Infect. Genet. Evol.	2011	11	3	572	579	8	10.1016/j.meegid.2011.01.001	http://dx.doi.org/10.1016/j.meegid.2011.01.001	Infectious Diseases
87	Genome scans of DNA variability in humans reveal evidence for selective sweeps outside of Africa	The last 50,000-150,000 years of human history have been characterized by rapid demographic expansions and the colonization of novel environments outside of sub-Saharan Africa. Mass migrations outside the ancestral species range likely entailed many new selection pressures, suggesting that genetic adaptation to local environmental conditions may have been more prevalent in colonizing populations …	Storz, JF; Payseur, BA; Nachman, MW	adaptation; positive selection; genetic hitchhiking; human genome; microsatellite DNA; natural selection	NATURAL-SELECTION; POSITIVE SELECTION; DROSOPHILA-MELANOGASTER; DEMOGRAPHIC HISTORY; LINKAGE DISEQUILIBRIUM; POPULATION-STRUCTURE; HAPLOTYPE DIVERSITY; GENETIC HITCHHIKING; FREQUENCY-SPECTRUM; STATISTICAL TESTS	MOLECULAR BIOLOGY AND EVOLUTION	MOL BIOL EVOL	Mol. Biol. Evol.	2004	21	9	1800	1811	12	10.1093/molbev/msh192	http://dx.doi.org/10.1093/molbev/msh192	Biochemistry & Molecular Biology; Evolutionary Biology; Genetics & Heredity
88	Genetic Signature of Reproductive Manipulation in the Phylogeography of the Bat Fly, Trichobius major	The bat fly (Trichobius major) is a blood-feeding ectoparasite of the cave myotis (Myotis velifer). A recent mitochondrial DNA (mtDNA) study examining population structure of T. major in the South Central United States detected a single haplotype from all individuals examined (N = 48 from 12 different caves), representing one of only a few known examples of such widespread mtDNA uniformity. We ex…	Lack, JB; Nichols, RD; Wilson, GM; Van Den Bussche, RA	AFLP; Arsenophonus; bat fly; Rickettsia; reproductive parasites; Trichobius major	MALE-KILLING BACTERIA; MITOCHONDRIAL-DNA; CYTOPLASMIC INCOMPATIBILITY; POPULATION-STRUCTURE; PHYLOGENETIC ANALYSIS; WOLBACHIA INFECTION; DROSOPHILA-SIMULANS; MUTATION; DIVERSITY; INFERENCE	JOURNAL OF HEREDITY	J HERED	J. Hered.	2011	102	6	705	718	14	10.1093/jhered/esr090	http://dx.doi.org/10.1093/jhered/esr090	Evolutionary Biology; Genetics & Heredity
89	Microsatellite variation and differentiation in African and non-African populations of Drosophila simulans	Drosophila simulans originated in sub-Saharan Africa or Madagascar and colonized the rest of the world after the last glaciation about 10 000 years ago. Consistent with this demographic history, sub-Saharan African populations have been shown to harbour higher levels of microsatellite and sequence variation than cosmopolitan populations. Nevertheless, only limited information is available on the …	Schöfl, G; Schlötterer, C	Africa; demography; Drosophila simulans; microsatellites; population structure	MITOCHONDRIAL-DNA; GENETIC-VARIATION; HISTORICAL BIOGEOGRAPHY; NATURAL-POPULATIONS; MELANOGASTER; POLYMORPHISM; VARIABILITY; SELECTION; CHROMOSOMES; DEMOGRAPHY	MOLECULAR ECOLOGY	MOL ECOL	Mol. Ecol.	2006	15	13	3895	3905	11	10.1111/j.1365-294X.2006.03065.x	http://dx.doi.org/10.1111/j.1365-294X.2006.03065.x	Biochemistry & Molecular Biology; Environmental Sciences & Ecology; Evolutionary Biology
90	Invasion genetics of the Mediterranean fruit fly: variation in multiple nuclear introns	Biological invasions generally start from low initial population sizes, leading to reduced genetic variation in nuclear and especially mitochondrial DNA. Consequently, genetic approaches for the study of invasion history and population structure are difficult. An extreme example is the Mediterranean fruit fly Ceratitis capitata (Medfly), for which successive invasions during this century have res…	Villablanca, FX; Roderick, GK; Palumbi, SR	gene trees; genetic diversity; introns; invasions; medfly; population genetics	DNA-SEQUENCE VARIATION; MICROSATELLITE ALLELE FREQUENCIES; CERATITIS-CAPITATA; DROSOPHILA-MELANOGASTER; SUPEROXIDE-DISMUTASE; ACTIN GENES; PHYLOGENETIC INFORMATION; PHENOTYPIC ASSOCIATIONS; RECOMBINATION RATES; CLADISTIC-ANALYSIS	MOLECULAR ECOLOGY	MOL ECOL	Mol. Ecol.	1998	7	5	547	560	14	10.1046/j.1365-294x.1998.00351.x	http://dx.doi.org/10.1046/j.1365-294x.1998.00351.x	Biochemistry & Molecular Biology; Environmental Sciences & Ecology; Evolutionary Biology
91	Whole genome re-sequencing reveals evolutionary patterns of sacred lotus (Nelumbo nucifera)	Sacred lotus (Nelumbo nucifera or lotus) is an important aquatic plant in horticulture and ecosystems. As a foundation for exploring genomic variation and evolution among different germplasms, we re-sequenced 19 individuals from three cultivated temperate lotus subgroups (rhizome, seed and flower lotus), one wild temperate lotus subgroup (wild lotus), one tropical lotus group (Thai lotus) and an …	Huang, LY; Yang, M; Li, L; Li, H; Yang, D; Shi, T; Yang, PF		GENETIC DIVERSITY; DROSOPHILA-MELANOGASTER; TRANSCRIPTOMIC ANALYSIS; POPULATION-STRUCTURE; SOYBEAN GENOMES; CHINA-ANTIQUE; DOMESTICATION; ARABIDOPSIS; GENERATION; SELECTION	JOURNAL OF INTEGRATIVE PLANT BIOLOGY	J INTEGR PLANT BIOL	J. Integr. Plant Biol.	2018	60	1	2	15	14	10.1111/jipb.12606	http://dx.doi.org/10.1111/jipb.12606	Biochemistry & Molecular Biology; Plant Sciences
92	Linking behavioral ecology with population genetics:: insights from Drosophila nigrospiracula	Although Drosophila species provide important model systems for evolutionary biology, the ecologies and natural histories of most species are insufficiently characterized to permit predictions with respect to issues such as population genetic structure. A notable exception is the group of cactophilic Drosophila endemic to the Sonoran Desert of North America. One of these species, D. nigrospiracul…	Pfeiler, E; Ngo, NM; Markow, TA		CACTOPHILIC DROSOPHILA; NATURAL-POPULATIONS; DESERT DROSOPHILA; F-STATISTICS; DIFFERENTIATION; DISPERSAL; EVOLUTION	HEREDITAS	HEREDITAS	Hereditas	2005	142		1	6	6	10.1111/j.1601-5223.2005.01900.x	http://dx.doi.org/10.1111/j.1601-5223.2005.01900.x	Genetics & Heredity
93	The Genetic Differentiation of Pyrrhulina (Teleostei, Characiformes) Species is Likely Influenced by Both Geographical Distribution and Chromosomal Rearrangements	Allopatry is generally considered to be one of the main contributors to the remarkable Neotropical biodiversity. However, the role of chromosomal rearrangements including neo-sex chromosomes for genetic diversity is still poorly investigated and understood. Here, we assess the genetic divergence in five Pyrrhulina species using population genomics and combined the results with previously obtained…	Ferreira, PHN; Souza, FHS; de Moraes, RL; Perez, MF; Sassi, FDC; Viana, PF; Feldberg, E; Ezaz, T; Liehr, T; Bertollo, LAC; Cioffi, MD	fishes; neo-sex chromosomes; chromosomal rearrangements; cytogenetic; genetic diversity	DROSOPHILA; STERILITY; LOCI; FLOW	FRONTIERS IN GENETICS	FRONT GENET	Front. Genet.	2022	13				9	10.3389/fgene.2022.869073	http://dx.doi.org/10.3389/fgene.2022.869073	Genetics & Heredity
94	Estimating relatedness and inbreeding using molecular markers and pedigrees: the effect of demographic history	Estimates of inbreeding and relatedness are commonly calculated using molecular markers, although the accuracy of such estimates has been questioned. As a further complication, in many situations, such estimates are required in populations with reduced genetic diversity, which is likely to affect their accuracy. We investigated the correlation between microsatellite- and pedigree-based coefficien…	Robinson, SP; Simmons, LW; Kennington, WJ	heterozygosity; inbreeding; null allele; population bottleneck; relatedness	HETEROZYGOSITY-FITNESS CORRELATIONS; DROSOPHILA-MELANOGASTER; PAIRWISE RELATEDNESS; MULTILOCUS HETEROZYGOSITY; CONSERVATION PROGRAMS; REPRODUCTIVE SUCCESS; GENETIC RELATEDNESS; NATURAL-POPULATIONS; ALPINE MARMOTS; NULL ALLELES	MOLECULAR ECOLOGY	MOL ECOL	Mol. Ecol.	2013	22	23	5779	5792	14	10.1111/mec.12529	http://dx.doi.org/10.1111/mec.12529	Biochemistry & Molecular Biology; Environmental Sciences & Ecology; Evolutionary Biology
95	Junk DNA Contribution to Evolutionary Capacitance Can Drive Species Dynamics	Junk DNA is still an enigmatic concept. Although junk DNA composition, abundance, and functionality are still contentious, its contribution to biological evolution is less questionable. Recently, I proposed that sexually restricted chromosomes such as Y and W, highly enriched in junk DNA elements, act as genomic tuning knobs indirectly causing a genome-wide increase in gene expression heterogenei…	Díaz-Castillo, C	Junk DNA; Genomic tuning knobs; Evolutionary capacitance; Heterochromatin; Gene expression heterogeneity; Speciation; Dispersal; Extinction	SEX-CHROMOSOME EVOLUTION; CRYPTIC GENETIC-VARIATION; GENOME SIZE DIVERSITY; DROSOPHILA-MELANOGASTER; TRANSPOSABLE ELEMENTS; Y-CHROMOSOME; PHENOTYPIC PLASTICITY; FAMILY DROSOPHILIDAE; ZYGOTIC TRANSITION; TANDEM REPEATS	EVOLUTIONARY BIOLOGY	EVOL BIOL	Evol. Biol.	2017	44	2	190	205	16	10.1007/s11692-016-9404-5	http://dx.doi.org/10.1007/s11692-016-9404-5	Evolutionary Biology
96	Population Genomics of the Neotropical Brown Stink Bug, Euschistus heros: The Most Important Emerging Insect Pest to Soybean in Brazil	Recent changes in soybean management like the adoption of transgenic crops and no-till farming, in addition to the expansion of cultivated areas into new virgin frontiers, are some of the hypotheses that can explain the rise of secondary pests, such as the Neotropical brown stink bug, Euschistus heros, in Brazil. To better access the risk of increased pests like E. heros and to determine probabil…	Zucchi, MI; Cordeiro, EMG; Wu, X; Lamana, LM; Brown, PJ; Manjunatha, S; Viana, JPG; Omoto, C; Pinheiro, JB; Clough, SJ	soybean pest; genotyping by sequencing; population genomics; single-nucleotide polymorphism marker; Euschistus heros; Neotropical brown stink bug	HEMIPTERA HETEROPTERA-PENTATOMIDAE; SECONDARY PESTS; BT-COTTON; R PACKAGE; EVOLUTION; SELECTION; LOCI; PLANTS; ADAPTATION; DROSOPHILA	FRONTIERS IN GENETICS	FRONT GENET	Front. Genet.	2019	10				12	10.3389/fgene.2019.01035	http://dx.doi.org/10.3389/fgene.2019.01035	Genetics & Heredity
97	How do invertebrates generate a highly specific innate immune response?	High immune specificity is usually considered an exclusive property of vertebrate adaptive immunity. Surprisingly, similar specificities were recently discovered in the invertebrates, which lack the adaptive system. Here, we propose alternative mechanisms for invertebrate specificity, including (i) high genetic diversity of receptors or effectors, (ii) synergistic interactions among immune compon…	Schulenburg, H; Boehnisch, C; Michiels, NK	innate immunity; specificity; memory; invertebrate immunity; immunological priming	PEPTIDOGLYCAN RECOGNITION PROTEINS; GENOME-WIDE ANALYSIS; PATTERN-RECOGNITION; DROSOPHILA-MELANOGASTER; ANTIMICROBIAL PEPTIDES; SEA-URCHIN; SYSTEM; RECEPTORS; DEFENSE; DIVERSIFICATION	MOLECULAR IMMUNOLOGY	MOL IMMUNOL	Mol. Immunol.	2007	44	13	3338	3344	7	10.1016/j.molimm.2007.02.019	http://dx.doi.org/10.1016/j.molimm.2007.02.019	Biochemistry & Molecular Biology; Immunology
98	Origin and demographic history of the endemic Taiwan spruce (Picea morrisonicola)	Taiwan spruce (Picea morrisonicola) is a vulnerable conifer species endemic to the island of Taiwan. A warming climate and competition from subtropical tree species has limited the range of Taiwan spruce to the higher altitudes of the island. Using seeds sampled from an area in the central mountain range of Taiwan, 15 nuclear loci were sequenced in order to measure genetic variation and to assess…	Bodare, S; Stocks, M; Yang, JC; Lascoux, M	ABC; bottleneck; nucleotide diversity; Picea morrisonicola; power; Quaternary; Taiwan	APPROXIMATE BAYESIAN COMPUTATION; POPULATION-GENETICS; DROSOPHILA-MELANOGASTER; LINKAGE DISEQUILIBRIUM; NUCLEOTIDE DIVERSITY; CLIMATE-CHANGE; HEIGHT GROWTH; REVEALS; STATISTICS; PARAMETERS	ECOLOGY AND EVOLUTION	ECOL EVOL	Ecol. Evol.	2013	3	10	3320	3333	14	10.1002/ece3.698	http://dx.doi.org/10.1002/ece3.698	Environmental Sciences & Ecology; Evolutionary Biology
99	Molecular divergence and speciation of Baikal oilfish (Comephoridae): Facts and hypotheses	Sympatric speciation was studied in two sister species of cottoid fish from Lake Baikal (East Siberia): big golomyanka or Big Baikal oilfish (Comephorus baicalensis Pallas, 1776) and small golomyanka or Little Baikal oilfish (C. dybowski Korotneff, 1905). Analysis of nucleotide sequences of mitochondrial cytochrome b gene showed that the Little Baikal oilfish (LBO) formed a single population in t…	Teterina, VI; Sukhanova, LV; Kirilchik, SV	Comephorus; Baikal; Population structure; Mitochondrial gene of cytochrome b; Sympatric speciation	SEX-BIASED DISPERSAL; CYTOCHROME-B; MITOCHONDRIAL-DNA; LAKE BAIKAL; POLYMORPHISM; NUCLEAR; DROSOPHILA; EVOLUTION; DYBOWSKI; WHALES	MOLECULAR PHYLOGENETICS AND EVOLUTION	MOL PHYLOGENET EVOL	Mol. Phylogenet. Evol.	2010	56	1	336	342	7	10.1016/j.ympev.2010.04.001	http://dx.doi.org/10.1016/j.ympev.2010.04.001	Biochemistry & Molecular Biology; Evolutionary Biology; Genetics & Heredity
100	Physical and physiological costs of ectoparasitic mites on host flight endurance	1. Dispersal is essential for locating mates, new resources, and to escape unfavourable conditions. Parasitism can impact a host's ability to perform energetically demanding activities such as long-distance flight, with important consequences for gene flow and meta-population dynamics. 2. Ectoparasites, in particular, can adversely affect host flight performance by diminishing flight aerodynamics…	Luong, LT; Penoni, LR; Horn, CJ; Polak, M	Dispersal; Drosophila; host-parasite interaction; infection; insect flight; Macrocheles; parasitism	MONOCHAMUS-CAROLINENSIS COLEOPTERA; GENETIC-STRUCTURE; DISPERSAL; POPULATIONS; INFECTION; PARASITE; NEMATODE; REPRODUCTION; PERFORMANCE; RESISTANCE	ECOLOGICAL ENTOMOLOGY	ECOL ENTOMOL	Ecol. Entomol.	2015	40	5	518	524	7	10.1111/een.12218	http://dx.doi.org/10.1111/een.12218	Entomology
101	Tracking footprints of maize domestication and evidence for a massive selective sweep on chromosome 10	Maize domestication is one of the greatest feats of artificial selection and evolution, wherein a weedy plant in Central Mexico was converted through human-mediated selection into the most productive crop in the world. In fact, the changes were so astounding that it took much of the last century to identify modern maize's true ancestor. Through modern genetic studies, the molecular basis of this …	Tian, F; Stevens, NM; Buckler, ES		DNA-SEQUENCE POLYMORPHISM; QUANTITATIVE TRAIT LOCI; DROSOPHILA-MELANOGASTER; ZEA GRAMINEAE; ARTIFICIAL SELECTION; MOLECULAR EVOLUTION; GENETIC DIVERSITY; MORPHOLOGICAL DIFFERENCES; LINKAGE DISEQUILIBRIUM; POPULATION-STRUCTURE	PROCEEDINGS OF THE NATIONAL ACADEMY OF SCIENCES OF THE UNITED STATES OF AMERICA	P NATL ACAD SCI USA	Proc. Natl. Acad. Sci. U. S. A.	2009	106		9979	9986	8	10.1073/pnas.0901122106	http://dx.doi.org/10.1073/pnas.0901122106	Science & Technology - Other Topics
102	Stress tolerance and population stability of rock pool Daphnia in relation to local conditions and population isolation	Small fragmented populations can lose genetic variability, which reduces population viability through inbreeding and loss of adaptability. Current and previous environmental conditions can also alter the viability of populations, by creating local adaptations that determine responses to stress. Yet, most studies on stress tolerance usually consider either the effect of genetic diversity or the lo…	Liao, YF; Faulks, LK; Östman, Ö	AFLP; Biodiversity; Population genetics; Zooplankton; Saline waters	INBREEDING DEPRESSION; INTERSPECIFIC COMPETITION; DROSOPHILA-MELANOGASTER; PHENOTYPIC PLASTICITY; ENVIRONMENTAL-STRESS; GENETIC-STRUCTURE; WILD POPULATIONS; METAPOPULATION; EVOLUTION; MAGNA	HYDROBIOLOGIA	HYDROBIOLOGIA	Hydrobiologia	2015	742	1	267	278	12	10.1007/s10750-014-1990-6	http://dx.doi.org/10.1007/s10750-014-1990-6	Marine & Freshwater Biology
103	Multiple origins of Hawaiian drosophilids: Phylogeography of Scaptomyza Hardy (Diptera: Drosophilidae)	Scaptomyza is a highly diversified genus in the family Drosophilidae, having undergone an explosive radiation, along with the Hawaiian-endemic genus Idiomyia in the Hawaiian Islands: about 60% of 269 Scaptomyza species so far described are endemic to the Hawaiian Islands. Two hypotheses have been proposed for the origin and diversification of Hawaiian drosophilids. One is the single Hawaiian orig…	Katoh, T; Izumitani, HF; Yamashita, S; Watada, M	ancestral biogeography; colonization; divergence time; radiation; taxon sampling	BAYESIAN PHYLOGENETIC INFERENCE; MOLECULAR PHYLOGENY; SEQUENCE ALIGNMENT; GENUS DROSOPHILA; SPECIES GROUP; EVOLUTION; DEHYDROGENASE; TOOL; LORDIPHOSA; DISPERSAL	ENTOMOLOGICAL SCIENCE	ENTOMOL SCI	Entomol. Sci.	2017	20	1	33	44	12	10.1111/ens.12222	http://dx.doi.org/10.1111/ens.12222	Entomology
104	Microsatellite variation in natural Drosophila melanogaster populations from New South Wales (Australia) and Tasmania	Microsatellite variation was studied at 48 microsatellite loci in 10 Drosophila melanogaster populations to investigate the population structure on the Australian east coast. Low, but statistically significant population differentiation was observed among most populations. The populations on the Australian mainland did not show evidence for isolation by distance. We conclude that the population s…	Agis, M; Schlötterer, C	clines; colonization; F-ST; gene flow; microsatellites; population differentiation	ALCOHOL-DEHYDROGENASE; GENETIC DIFFERENTIATION; F-STATISTICS; 2 TESTS; CLINE; DISTANCE; HETEROZYGOSITY; EXPANSION; LOCUS; FLOW	MOLECULAR ECOLOGY	MOL ECOL	Mol. Ecol.	2001	10	5	1197	1205	9	10.1046/j.1365-294X.2001.01271.x	http://dx.doi.org/10.1046/j.1365-294X.2001.01271.x	Biochemistry & Molecular Biology; Environmental Sciences & Ecology; Evolutionary Biology
105	Molecular Phylogeny and Biogeography of the Hawaiian Craneflies Dicranomyia (Diptera: Limoniidae)	The Hawaiian Diptera offer an opportunity to compare patterns of diversification across large and small endemic radiations with varying species richness and levels of single island endemism. The craneflies (Limoniidae: Dicranomyia) represent a small radiation of 13 described species that have diversified within the Hawaiian Islands. We used Bayesian and maximum likelihood approaches to generate a…	Goodman, KR; O'Grady, P		EVOLUTION; DROSOPHILA; RADIATION; INFERENCE; ORIGIN; AGES; FLY	PLOS ONE	PLOS ONE	PLoS One	2013	8	9			10	10.1371/journal.pone.0073019	http://dx.doi.org/10.1371/journal.pone.0073019	Science & Technology - Other Topics
106	Colonization patterns of insects breeding in wood-decaying fungi	Many insects dependent on dead wood are considered threatened by modern forestry. This may partly be due to substrate patches being too widely scattered to be effectively colonized. We studied how rates of colonization by insect species breeding in polypore fruiting bodies are affected by interpatch distance and habitat matrix characteristics. In field experiments, fruiting bodies of Fomitopsis p…	Jonsell, M; Nordlander, G; Jonsson, M	conservation; dispersal; forest management; polypore fungi; saproxylic insects	HABITAT; FOREST; METAPOPULATION; BEETLES; INVERTEBRATES; LEPIDOPTERA; COLEOPTERA; PREFERENCE; DISPERSAL; DIVERSITY	JOURNAL OF INSECT CONSERVATION	J INSECT CONSERV	J. Insect Conserv.	1999	3	2	145	161	17	10.1023/A:1009665513184	http://dx.doi.org/10.1023/A:1009665513184	Biodiversity & Conservation; Entomology
107	Molecular and morphometric variation in chromosomally differentiated populations of the grasshopper Sinipta dalmani (Orthopthera: Acrididae)	Sinipta dalmani is an Argentine grasshopper whose chromosome polymorphisms have been widely studied through cytogenetic, morphometric, and fitness component analyses. The present work analysed molecular and morphometric variation in seven chromosomally differentiated populations from Entre Rios and Buenos Aires provinces to analyse population structure. Molecular studies were performed studying R…	Sesarini, C; Remis, MI	morphometric traits; orthoptera; population structure; RAPD	MALE MATING SUCCESS; GENETIC-STRUCTURE; EVOLUTIONARY HISTORY; DROSOPHILA-BUZZATII; GEOGRAPHIC-VARIATION; PHENOTYPIC COVARIANCE; CLIMATIC ADAPTATION; NATURAL-POPULATION; ARBITRARY PRIMERS; MITOCHONDRIAL-DNA	GENETICA	GENETICA	Genetica	2008	133	3	295	306	12	10.1007/s10709-007-9213-y	http://dx.doi.org/10.1007/s10709-007-9213-y	Genetics & Heredity
108	Monitoring of the genetic structure of natural populations:: change of the effective population size and inversion polymorphism in Drosophila subobscura	We analyzed changes in the genetic structure and effective population size of two ecologically distinct populations of Drosophila subobscura over several years. Population sizes of D. subobscura in beech and oak wood habitats for a period of 6 years were estimated by the capture-mark-release-recapture method. Inversion polymorphism parameters were also assessed in the same populations for a perio…	Stamenkovic-Radak, M; Rasic, G; Savic, T; Kalajdzic, P; Kurbalija, Z; Kenig, B; Andjelkovic, M	sex ratio; effective population size; inversion polymorphism; conservation genetics; climate warming	LONG-TERM CHANGES; CONSERVATION GENETICS; ARRANGEMENT FREQUENCIES; MODELING PROBLEMS; SEX-RATIO; CONSEQUENCES; DISPERSAL; ADAPTATION; HABITATS; MOUNTAIN	GENETICA	GENETICA	Genetica	2008	133	1	57	63	7	10.1007/s10709-007-9183-0	http://dx.doi.org/10.1007/s10709-007-9183-0	Genetics & Heredity
109	Identification of genes and gene expression associated with dispersal capacity in the mountain pine beetle, Dendroctonus ponderosae Hopkins (Coleoptera: Curculionidae)	Dispersal flights by the mountain pine beetle have allowed range expansion and major damage to pine stands in western Canada. We asked what the genetic and transcriptional basis of mountain pine beetle dispersal capacity is. Using flight mills, RNA-seq and a targeted association study, we compared strong-flying, weak-flying, and non-flying female beetles from the recently colonized northern end o…	Shegelski, VA; Evenden, ML; Huber, DPW; Sperling, FAH	Dispersal; Flight genetics; Flight mill; Gene expression; Forest pest; Genetic systems; Dendroctonus; Dispersal physiology; Flight physiology; Insect flight	GLUTATHIONE-S-TRANSFERASE; JUVENILE-HORMONE; DROSOPHILA-MELANOGASTER; PHEROMONE BIOSYNTHESIS; RANGE EXPANSION; READ ALIGNMENT; BARK BEETLES; FLIGHT; ECDYSONE; CYTOCHROME-P450	PEERJ	PEERJ	PeerJ	2021	9				24	10.7717/peerj.12382	http://dx.doi.org/10.7717/peerj.12382	Science & Technology - Other Topics
110	Next-generation sequencing and the expanding domain of phylogeography	Phylogeography is experiencing a revolution brought on by next-generation sequencing methods. A historical survey of the phylogeographic literature suggests that phylogeography typically incorporates new questions, expanding on its classical domain, when new technologies offer novel or increased numbers of molecular markers. A variety of methods for subsampling genomic variation, including restri…	Edwards, SV; Shultz, AJ; Campbell-Staton, SC	Rad-seq; genotype-by-sequencing; bird; association mapping; natural selection; demographic history	GENOME-WIDE ASSOCIATION; HUMAN-POPULATION HISTORY; NUTHATCH SITTA-KRUEPERI; WILD BIRD POPULATION; LINKAGE DISEQUILIBRIUM; GENETIC DIVERSITY; NATURAL-SELECTION; MITOCHONDRIAL-DNA; MYCOPLASMA-GALLISEPTICUM; DROSOPHILA-MELANOGASTER	FOLIA ZOOLOGICA	FOLIA ZOOL	Folia Zool.	2015	64	3	187	206	20			Zoology
111	Population differences in levels of linkage disequilibrium in the wild	Information about the levels of linkage disequilibrium (LD) in wild animal populations is still limited, and this is true particularly with respect to possible interpopulation variation in the levels of LD. We compared the levels and extent of LD at the genome-wide scale in three Siberian jay (Perisoreus infaustus) populations, two of which (Kuusamo and Yllas) represented outbred populations with…	Li, MH; Merilä, J	genetic diversity; linkage disequilibrium; microsatellite; Perisoreus infaustus; population structure	JAY PERISOREUS-INFAUSTUS; FINCH TAENIOPYGIA-GUTTATA; AVIAN GENOME EVOLUTION; SIBERIAN JAY; DROSOPHILA-MELANOGASTER; MICROSATELLITE ANALYSES; ARABIDOPSIS-THALIANA; NATURAL-POPULATIONS; MULTILOCUS PATTERNS; DEMOGRAPHIC HISTORY	MOLECULAR ECOLOGY	MOL ECOL	Mol. Ecol.	2011	20	14	2916	2928	13	10.1111/j.1365-294X.2011.05154.x	http://dx.doi.org/10.1111/j.1365-294X.2011.05154.x	Biochemistry & Molecular Biology; Environmental Sciences & Ecology; Evolutionary Biology
112	Genetic consequences of domestication and refreshment on colonies of the South American fruit fly	For almost a decade, natural populations of the South American fruit fly have been targeted for control through Sterile Insect Technique projects. To ensure a sustainable supply of competitive sterile flies for this approach, it is essential to understand the effects of domestication when strains of this pest are initially brought into the laboratory to establish colonies as well as the changes o…	Paulo, DF; Rodrigues, RA; Haymer, D; Kovaleski, A; Caceres, C; Mastrangelo, T	tephritid fruit flies; mass rearing strains; genetic diversity; microsatellites; population genetics	ANASTREPHA-LUDENS DIPTERA; POPULATION-STRUCTURE; DROSOPHILA-MELANOGASTER; RAPID LOSS; TEPHRITIDAE; ADAPTATION; MANAGEMENT; INFERENCE; SOFTWARE; GENOMICS	INSECT SCIENCE	INSECT SCI	Insect Sci.	2025					18	10.1111/1744-7917.70007	http://dx.doi.org/10.1111/1744-7917.70007	Entomology
113	ELECTROPHORETIC VARIATION IN LABORATORY STRAINS OF 2 SIBLING DROSOPHILA SPECIES	Genetic variation at eight gene-enzyme systems has been studied in laboratory strains of Drosophila takahashii and Drosophila lutescens which constitute a pair of sibling species. Comparison of the genetic structure of D. takahashii and D. lutescens reveals that ADH, ODH, .alpha.-GPDH and EST-7 constitute non-differentiating loci since both the electrophoretic phenotypes and allelic frequencies a…	PARKASH, R; JYOUTSNA			CURRENT SCIENCE	CURR SCI INDIA	Curr. Sci.	1990	59	6	321	323	3			Science & Technology - Other Topics
114	Geographic clines in wing morphology relate to colonization history in New World but not Old World populations of yellow dung flies	Geographic dines offer insights about putative targets and agents of natural selection as well as tempo and mode of adaptation. However, demographic processes can lead to dines that are indistinguishable from adaptive divergence. Using the widespread yellow dung fly Scathophaga stercoraria (Diptera: Scathophagidae), we examine quantitative genetic differentiation (Q(ST)) of wing shape across Nort…	Schäfer, MA; Berger, D; Rohner, PT; Kjaersgaard, A; Bauerfeind, SS; Guillaume, F; Fox, CW; Blanckenhorn, WU	Allometry; biogeography; developmental canalization; dispersal; gene flow; insect flight	PHENOTYPIC PLASTICITY; DROSOPHILA-MELANOGASTER; SCATHOPHAGA-STERCORARIA; FLIGHT PERFORMANCE; SEXUAL SELECTION; BODY-SIZE; GENETIC DIFFERENTIATION; SCATOPHAGA-STERCORARIA; LATITUDINAL VARIATION; QUANTITATIVE TRAITS	EVOLUTION	EVOLUTION	Evolution	2018	72	8	1629	1644	16	10.1111/evo.13517	http://dx.doi.org/10.1111/evo.13517	Environmental Sciences & Ecology; Evolutionary Biology; Genetics & Heredity
115	Nymphalid butterflies diversify following near demise at the Cretaceous/Tertiary boundary	The butterfly family Nymphalidae contains some of the most important non-drosophilid insect model systems for evolutionary and ecological studies, yet the evolutionary history of the group has remained shrouded in mystery. We have inferred a robust phylogenetic hypothesis based on sequences of 10 genes and 235 morphological characters for exemplars of 400 of the 540 valid nymphalid genera represe…	Wahlberg, N; Leneveu, J; Kodandaramaiah, U; Peña, C; Nylin, S; Freitas, AVL; Brower, AVZ	Lepidoptera; Nymphalidae; mass extinction; times of divergence; diversification	MITOCHONDRIAL-DNA SEQUENCES; HISTORICAL BIOGEOGRAPHY; PHYLOGENETIC-RELATIONSHIPS; LEPIDOPTERA NYMPHALIDAE; HELICONIUS BUTTERFLIES; FLOWERING PLANTS; EARLY EVOLUTION; AWKWARD AGE; DISPERSAL; ORIGIN	PROCEEDINGS OF THE ROYAL SOCIETY B-BIOLOGICAL SCIENCES	P ROY SOC B-BIOL SCI	Proc. R. Soc. B-Biol. Sci.	2009	276	1677	4295	4302	8	10.1098/rspb.2009.1303	http://dx.doi.org/10.1098/rspb.2009.1303	Life Sciences & Biomedicine - Other Topics; Environmental Sciences & Ecology; Evolutionary Biology
116	Population genetic structure and colonization sequence of Drosophila subobscura in the Canaries and Madeira Atlantic Islands as inferred by autosomal, sex-linked and mtDNA traits	The genetic structure in Atlantic islands and continental populations of Drosophila subobscura has been studied using autosomal and sex-linked allozymes and mitochondrial DNA (mtDNA) haplotypes, From the data it is deduced that whereas the Canary Islands have long been isolated, the neighboring island of Madeira has been subjected to continuous migration from the mainland, In addition, sex-linked…	Pinto, FM; Brehm, A; Hernandez, M; Larruga, JM; Gonzalez, AM; Cabrera, VM		MITOCHONDRIAL-DNA VARIATION; OLD-WORLD POPULATIONS; NATURAL-POPULATIONS; CHROMOSOMAL-POLYMORPHISM; RP49 REGION; INVERSIONS; DIFFERENTIATION; EVOLUTION; PATTERNS; AMERICA	JOURNAL OF HEREDITY	J HERED	J. Hered.	1997	88	2	108	114	7	10.1093/oxfordjournals.jhered.a023067	http://dx.doi.org/10.1093/oxfordjournals.jhered.a023067	Evolutionary Biology; Genetics & Heredity
117	An experimental evaluation with Drosophila melanogaster of a novel dynamic system for the management of subdivided populations in conservation programs	A dynamic method (DM) recently proposed for the management of captive subdivided populations was evaluated using the pilot species Drosophila melanogaster. By accounting for the particular genetic population structure, the DM determines the optimal mating pairs, their contributions to progeny and the migration pattern that minimize the overall coancestry in the population with a control of inbree…	Avila, V; Fernández, J; Quesada, H; Caballero, A	genetic diversity; inbreeding; one-migrant-per-generation rule; population structure; microsatellite loci	PER-GENERATION RULE; GENETIC DIVERSITY; INFORMATION; SELECTION; PEDIGREE; SIZE; FLOW	HEREDITY	HEREDITY	Heredity	2011	106	5	765	774	10	10.1038/hdy.2010.117	http://dx.doi.org/10.1038/hdy.2010.117	Environmental Sciences & Ecology; Evolutionary Biology; Genetics & Heredity
118	The contribution of recombination to heterozygosity differs among plant evolutionary lineages and life-forms	Background: Despite its role as a generator of haplotypic variation, little is known about how the rates of recombination evolve across taxa. Recombination is a very labile force, susceptible to evolutionary and life trait related processes, which have also been correlated with general levels of genetic diversity. For example, in plants, it has been shown that long-lived outcrossing taxa, such as…	Jaramillo-Correa, JP; Verdú, M; González-Martínez, SC		NUCLEOTIDE DIVERSITY; LINKAGE DISEQUILIBRIUM; GENE CONVERSION; PICEA-ABIES; DROSOPHILA-MELANOGASTER; NATURAL-POPULATIONS; MULTILOCUS PATTERNS; DEMOGRAPHIC HISTORY; GENOME SIZE; DNA	BMC EVOLUTIONARY BIOLOGY	BMC EVOL BIOL	BMC Evol. Biol.	2010	10				10	10.1186/1471-2148-10-22	http://dx.doi.org/10.1186/1471-2148-10-22	Evolutionary Biology; Genetics & Heredity
119	Genealogical lineage sorting leads to significant, but incorrect Bayesian multilocus inference of population structure	Over the past decades, the use of molecular markers has revolutionized biology and led to the foundation of a new research discipline-phylogeography. Of particular interest has been the inference of population structure and biogeography. While initial studies focused on mtDNA as a molecular marker, it has become apparent that selection and genealogical lineage sorting could lead to erroneous infe…	Orozco-terWengel, P; Corander, J; Schlötterer, C	confidence of inference; Drosophila melanogaster; microsatellites; population structure	DROSOPHILA-MELANOGASTER POPULATIONS; PHYLOGENETIC TREES; MITOCHONDRIAL-DNA; GENETIC-STRUCTURE; FREQUENCY; SELECTION; AFRICAN; MODEL; MICROSATELLITES; PHYLOGEOGRAPHY	MOLECULAR ECOLOGY	MOL ECOL	Mol. Ecol.	2011	20	6	1108	1121	14	10.1111/j.1365-294X.2010.04990.x	http://dx.doi.org/10.1111/j.1365-294X.2010.04990.x	Biochemistry & Molecular Biology; Environmental Sciences & Ecology; Evolutionary Biology
120	CONTRASTING PATTERNS OF GENETIC-STRUCTURE AND EVOLUTIONARY HISTORY AS REVEALED BY MITOCHONDRIAL-DNA AND NUCLEAR GENE-ENZYME VARIATION BETWEEN DROSOPHILA-MELANOGASTER AND DROSOPHILA-SIMULANS	Drosophila melanogaster and its sibling species D. simulans have a cosmopolitan distribution. Studies on nuclear gene-enzyme variation from natural populations of these species reveal that the two have almost equal overall heterozygosity, yet D. simulans populations are significantly less differentiated. However, it is not clear whether this difference in population structure represents a differe…	HALE, LR; SINGH, RS	MTDNA VARIATION; DROSOPHILA-SIMULANS; COLONIZATION; GENE FLOW; GENETIC STRUCTURE; SELECTION; NEUTRALITY		JOURNAL OF GENETICS	J GENET	J. Genet.	1991	70	2	79	89	11	10.1007/BF02927808	http://dx.doi.org/10.1007/BF02927808	Genetics & Heredity
121	Analysis of the genetic structure of a natural population of Anastrepha fraterculus (Diptera: Tephritidae)	The South American fruit fly Anastrepha fraterculus (Wiedemann) is distributed from Mexico to northern and central Argentina. It is a polyphagous species using diverse fruit from wild and cultivated tree or shrub species as feeding and breeding sites. During larval stages, the environment is discontinuous, because the larvae are restricted to the fruit where their eggs were laid. This population …	Alberti, AC; Calcagno, G; Saidman, BO; Vilardi, JC	Anastrepha fraterculus; allozymes; population structure	BIOCHEMICAL SYSTEMATICS; DROSOPHILA-BUZZATII; F-STATISTICS; EVOLUTIONARY	ANNALS OF THE ENTOMOLOGICAL SOCIETY OF AMERICA	ANN ENTOMOL SOC AM	Ann. Entomol. Soc. Am.	1999	92	5	731	736	6	10.1093/aesa/92.5.731	http://dx.doi.org/10.1093/aesa/92.5.731	Entomology
122	A holocenic and dynamic hybrid zone between two cactophilic Drosophila species in a coastal lowland plain of the Brazilian Atlantic Forest	Hybridization and introgression are processes that contribute to shaping biological diversity. The factors promoting the formation of these processes are multiples but poorly explored in a biogeographical and ecological context. In the southeast coastal plain of the Brazilian Atlantic Forest, a hybrid zone was described between two closely related cactophilic species, Drosophila antonietae and D.…	Barrios-Leal, DY; Menezes, RST; Ribeiro, JV; Bizzo, L; de Sene, FM; Neves-da-Rocha, J; Manfrin, MH	Atlantic forest; cactophilic Drosophila; hybrid zones; introgression; niche modelling; secondary contact	LIFE-HISTORY TRAITS; PHYLOGEOGRAPHIC STRUCTURE; ASYMMETRIC INTROGRESSION; POPULATION-STRUCTURE; GENETIC-STRUCTURE; WING MORPHOLOGY; HYBRIDIZATION; DIVERSIFICATION; DIVERGENCE; BUZZATII	JOURNAL OF EVOLUTIONARY BIOLOGY	J EVOLUTION BIOL	J. Evol. Biol.	2021	34	11	1737	1751	15	10.1111/jeb.13934	http://dx.doi.org/10.1111/jeb.13934	Environmental Sciences & Ecology; Evolutionary Biology; Genetics & Heredity
123	Heterogeneity in effective size across the genome: effects on the inverse instantaneous coalescence rate (IICR) and implications for demographic inference under linked selection	The relative contribution of selection and neutrality in shaping species genetic diversity is one of the most central and controversial questions in evolutionary theory. Genomic data provide growing evidence that linked selection, i.e. the modification of genetic diversity at neutral sites through linkage with selected sites, might be pervasive over the genome. Several studies proposed that linke…	Boitard, S; Arredondo, A; Chikhi, L; Mazet, O	demographic inference; linked selection; effective population size; coalescence times; population structure; Drosophila melanogaster; humans	EFFECTIVE POPULATION-SIZE; BACKGROUND SELECTION; HISTORY; MODEL; RECOMBINATION; EVOLUTION; SWEEPS	GENETICS	GENETICS	Genetics	2022	220	3			15	10.1093/genetics/iyac008	http://dx.doi.org/10.1093/genetics/iyac008	Genetics & Heredity
124	Ecology and population genetics of Sonoran Desert Drosophila	Three species of cactophilic Drosophila endemic to the Sonoran Desert of North America, D. nigrospiracula, D. pachea and D. mettleri, experience marked differences in spatial resource availability, and the first two of these display significant differences in dispersal behaviour. We employed starch gel and cellulose acetate electrophoresis for eight allozyme loci to test for a relationship betwee…	Pfeiler, E; Markow, TA	allozyme; Drosophila mettleri; Drosophila nigrospiracula; Drosophila pachea; genetic variability; population structure	NATURAL-POPULATIONS; CACTOPHILIC DROSOPHILA; EVOLUTION; PATTERNS	MOLECULAR ECOLOGY	MOL ECOL	Mol. Ecol.	2001	10	7	1787	1791	5	10.1046/j.0962-1083.2001.01322.x	http://dx.doi.org/10.1046/j.0962-1083.2001.01322.x	Biochemistry & Molecular Biology; Environmental Sciences & Ecology; Evolutionary Biology
125	Genetic structure and phenotypic diversity of two northern populations of Cheilosia aff. longula (Diptera: Syrphidae) has implications for evolution and conservation	The genetic structure and phenotypic diversity of two populations of Cheilosia aff longula (Diptera. Syrphidae) in Lapland. Finland, were examined using. DNA sequencing, protein electrophoresis, and geometric morphometrics The morphological identification of the species were verified using partial sequences of mitochondrial cytochrome c oxidase subunit 1 (COI mtDNA), and the nuclear ribosomal int…	Milankov, V; Francuski, L; Ludoski, J; Ståhls, G; Vujic, A	Diptera; Syrphidae; Cheilosia aff Iongula; allozymes; asymmetry; COI mtDNA; genetic diversity; ITS2 rDNA; wing geometric morphometrics	HETEROZYGOSITY-FITNESS CORRELATIONS; FLUCTUATING ASYMMETRY; DEVELOPMENTAL STABILITY; DROSOPHILA-MELANOGASTER; BALKAN PENINSULA; APIS-MELLIFERA; WING SHAPE; ALLOZYME; HYBRIDIZATION; SPECIATION	EUROPEAN JOURNAL OF ENTOMOLOGY	EUR J ENTOMOL	Eur. J. Entomol.	2010	107	3	305	315	11	10.14411/eje.2010.039	http://dx.doi.org/10.14411/eje.2010.039	Entomology
126	Latitudinal divergence in a widespread amphibian: Contrasting patterns of neutral and adaptive genomic variation	Stochastic effects from demographic processes and selection are expected to shape the distribution of genetic variation in spatially heterogeneous environments. As the amount of genetic variation is central for long-term persistence of populations, understanding how these processes affect variation over large-scale geographical gradients is pivotal. We investigated the distribution of neutral and…	Rodin-Morch, P; Luquet, E; Meyer-Lucht, Y; Richter-Boix, A; Hoglund, J; Laurila, A	adaptive divergence; amphibians; divergent selection; genetic drift; range expansion; small populations	ANTIMICROBIAL PEPTIDE DEFENSES; LOCAL ADAPTATION; GENETIC-BASIS; R-PACKAGE; EVOLUTIONARY SIGNIFICANCE; DROSOPHILA-MELANOGASTER; PHENOTYPIC DIVERGENCE; ALTITUDINAL GRADIENT; POPULATION-STRUCTURE; ECOLOGICAL GENOMICS	MOLECULAR ECOLOGY	MOL ECOL	Mol. Ecol.	2019	28	12	2996	3011	16	10.1111/mec.15132	http://dx.doi.org/10.1111/mec.15132	Biochemistry & Molecular Biology; Environmental Sciences & Ecology; Evolutionary Biology
127	Recurrent Collection of Drosophila melanogaster from Wild African Environments and Genomic Insights into Species History	A long-standing enigma concerns the geographic and ecological origins of the intensively studied vinegar fly, Drosophila melanogaster. This globally distributed human commensal is thought to originate from sub-Saharan Africa, yet until recently, it had never been reported from undisturbed wilderness environments that could reflect its precommensal niche. Here, we document the collection of 288 D.…	Sprengelmeyer, QD; Mansourian, S; Lange, JD; Matute, DR; Cooper, BS; Jirle, EV; Stensmyr, MC; Pool, JE	population genomics; Drosophila; Africa; demographic history; wilderness collection; commensal evolution	DEMOGRAPHIC INFERENCE; POPULATIONS; RESISTANCE; REVEALS; ADAPTATION; MUTATIONS; PATTERNS; SIMULANS; CLINES; MODEL	MOLECULAR BIOLOGY AND EVOLUTION	MOL BIOL EVOL	Mol. Biol. Evol.	2020	37	3	627	638	12	10.1093/molbev/msz271	http://dx.doi.org/10.1093/molbev/msz271	Biochemistry & Molecular Biology; Evolutionary Biology; Genetics & Heredity
128	De Novo Mutation Rates in Sticklebacks	Mutation rate is a fundamental parameter in population genetics. Apart from being an important scaling parameter for demographic and phylogenetic inference, it allows one to understand at what rate new genetic diversity is generated and what the expected level of genetic diversity is in a population at equilibrium. However, except for well-established model organisms, accurate estimates of de nov…	Zhang, CW; Reid, K; Sands, AF; Fraimout, A; Schierup, MH; Merilä, J	mutation rate; divergence time; genetic diversity; germline mutation rate; ninespine stickleback	GERMLINE MUTATION; DROSOPHILA-MELANOGASTER; POPULATION-STRUCTURE; EVOLUTION; PUNGITIUS; GENOME; METHYLATION; SEQUENCES; PATTERNS; FORMAT	MOLECULAR BIOLOGY AND EVOLUTION	MOL BIOL EVOL	Mol. Biol. Evol.	2023	40	9			13	10.1093/molbev/msad192	http://dx.doi.org/10.1093/molbev/msad192	Biochemistry & Molecular Biology; Evolutionary Biology; Genetics & Heredity
129	Coalescent patterns for chromosomal inversions in divergent populations	Chromosomal inversions allow genetic divergence of locally adapted populations by reducing recombination between chromosomes with different arrangements. Divergence between populations ( or hybridization between species) is expected to leave signatures in the neutral genetic diversity of the inverted region. Quantitative expectations for these patterns, however, have not been obtained. Here, we d…	Guerrero, RF; Rousset, F; Kirkpatrick, M	chromosomal inversions; coalescent models; local adaptation; recombination; genetic variation	DROSOPHILA-PSEUDOOBSCURA; GENOMIC DIVERGENCE; NUCLEOTIDE VARIABILITY; REPRODUCTIVE ISOLATION; ADAPTIVE DIVERGENCE; ANOPHELES-GAMBIAE; GENETIC-STRUCTURE; CROSSING-OVER; SELECTION; RECOMBINATION	PHILOSOPHICAL TRANSACTIONS OF THE ROYAL SOCIETY B-BIOLOGICAL SCIENCES	PHILOS T R SOC B	Philos. Trans. R. Soc. B-Biol. Sci.	2012	367	1587	430	438	9	10.1098/rstb.2011.0246	http://dx.doi.org/10.1098/rstb.2011.0246	Life Sciences & Biomedicine - Other Topics
130	Chromosomal rearrangements and genetic structure at different evolutionary levels of the Sorex araneus group	Robertsonian (Rb) fusions received large theoretical support for their role in speciation, but empirical evidence is often lacking. Here, we address the role of Rb rearrangements on the genetic differentiation of the karyotypically diversified group of shrews, Sorex araneus. We compared genetic structure between 'rearranged' and 'common' chromosomes in pairwise comparisons of five karyotypic taxa…	Basset, P; Yannic, G; Hausser, J	chromosomal rearrangements; genetic structure; microsatellite markers; Sorex araneus group; speciation	MUS-MUSCULUS-DOMESTICUS; COMMON SHREW; HYBRID ZONE; DROSOPHILA-PSEUDOOBSCURA; REPRODUCTIVE ISOLATION; KARYOTYPIC STRUCTURE; RECOMBINATION RATE; MUTATION MODEL; GROUP MAMMALIA; SPECIATION	JOURNAL OF EVOLUTIONARY BIOLOGY	J EVOLUTION BIOL	J. Evol. Biol.	2008	21	3	842	852	11	10.1111/j.1420-9101.2008.01506.x	http://dx.doi.org/10.1111/j.1420-9101.2008.01506.x	Environmental Sciences & Ecology; Evolutionary Biology; Genetics & Heredity
131	Spotted-wing drosophila, Drosophila suzukii (Diptera: Drosophilidae), exhibits large-scale spatial genetic structure across Canada but not fruit host-associated genetic structure	Spotted-wing drosophila, Drosophila suzukii, is a global pest of soft fruits that is capable of reproducing on a wide range of cultivated and wild plant species. In Canada, D. suzukii was first reported in British Columbia in 2009 and is now widespread across the country. Understanding the genetic structure of D. suzukii populations could be important for pest management if there are phenotypic d…	Nelson, TD; Uriel, Y; Abram, PK; Moffat, CE; Sherwood, J; Renkema, JM; Moreau, D; Franklin, MT		POPULATION-STRUCTURE; RESISTANCE; EVOLUTION; CLUSTERS; SOFTWARE; INVASION; HISTORY; FORMAT; NUMBER; SNP	CANADIAN ENTOMOLOGIST	CAN ENTOMOL	Can. Entomol.	2023	155				10	10.4039/tce.2023.24	http://dx.doi.org/10.4039/tce.2023.24	Entomology
132	Mate choice in the face of both inbreeding and outbreeding depression in the intertidal copepod Tigriopus californicus	In species vulnerable to both inbreeding and outbreeding depression, individuals might be expected to choose mates at intermediate levels of genetic relatedness. Previous work on the intertidal copepod Tigriopus californicus has repeatedly shown that crosses between populations result in either no effect or hybrid vigor in the first generation, and hybrid breakdown in the second generation. Previ…	Palmer, CA; Edmands, S		HARPACTICOID COPEPOD; POPULATION-STRUCTURE; GENETIC-STRUCTURE; DIFFERENTIATION; DROSOPHILA; CONSERVATION; POLYMORPHISM; STRATEGIES; DISPERSAL; PATTERNS	MARINE BIOLOGY	MAR BIOL	Mar. Biol.	2000	136	4	693	698	6	10.1007/s002270050729	http://dx.doi.org/10.1007/s002270050729	Marine & Freshwater Biology
133	Parameter Scaling in Population Genetics Simulations may Introduce Unintended Background Selection: Considerations for Scaled Simulation Design	Scaling is a common practice in population genetic simulations to increase computational efficiency. However, few studies systematically examine the effects of scaling on diversity estimates and the comparability of scaled results to unscaled simulations and empirical data. We investigate the effects of scaling in two species, modern humans and Drosophila melanogaster. These species have stark di…	Ferrari, T; Feng, SY; Zhang, XJ; Mooney, J	SLiM; forward simulation; scaling; background selection; genetic diversity; coalescence	DEMOGRAPHIC HISTORY; GENOMES; DIVERSITY; EVOLUTION; INFERENCE; RESOURCE; SAMPLES; TRAITS; MODELS; LIMITS	GENOME BIOLOGY AND EVOLUTION	GENOME BIOL EVOL	Genome Biol. Evol.	2025	17	6			17	10.1093/gbe/evaf097	http://dx.doi.org/10.1093/gbe/evaf097	Evolutionary Biology; Genetics & Heredity
134	Contrasting population genetic patterns and evolutionary histories among sympatric Sonoran Desert cactophilic Drosophila	We studied population genetic differentiation in the sympatric Sonoran Desert cactophilic flies Drosophila pachea, D. mettleri and D. nigrospiracula across their continental and peninsular ranges. These flies show marked differences in ecology and behaviour including dispersal distances and host cactus specialization. Examination of a fragment of the mitochondrial cytochrome oxidase subunit I gen…	Hurtado, LA; Erez, T; Castrezana, S; Markow, TA	cactophilic; Drosophila; mitochondrial COI; phylogeography; Sonoran Desert; Sea of Cortez; vicariance	EREMICUS SPECIES GROUP; BAJA-CALIFORNIA; REPRODUCTIVE ISOLATION; NATURAL-POPULATIONS; STATISTICAL TESTS; DNA; DIFFERENTIATION; PHYLOGEOGRAPHY; POLYMORPHISM; MOJAVENSIS	MOLECULAR ECOLOGY	MOL ECOL	Mol. Ecol.	2004	13	6	1365	1375	11	10.1111/j.1365-294X.2004.02169.x	http://dx.doi.org/10.1111/j.1365-294X.2004.02169.x	Biochemistry & Molecular Biology; Environmental Sciences & Ecology; Evolutionary Biology
136	Eco-evolutionary dynamics in a changing world	Fast evolutionary changes are common in natural populations, though episodes of rapid evolution do not generally last for long and are typically associated with changing environments. During such periods, evolutionary dynamics may influence ecological population dynamics and vice versa. This review is concerned with spatial eco-evolutionary dynamics with a focus on the occurrence of species in ma…	Hanski, I	eco-evolutionary dynamics; spatial dynamics; metapopulation; local adaptation; evolutionary rescue; dispersal	LIFE-HISTORY TRAITS; RAIN-FOREST DROSOPHILA; HEAVY-METAL TOLERANCE; RAPID EVOLUTION; PHOSPHOGLUCOSE-ISOMERASE; NATURAL-SELECTION; CLIMATE-CHANGE; GENETIC DIVERSITY; SPECIES RANGE; PHYSIOLOGICAL CONSEQUENCES	YEAR IN ECOLOGY AND CONSERVATION BIOLOGY	ANN NY ACAD SCI	Ann.NY Acad.Sci.	2012	1249		1	17	17	10.1111/j.1749-6632.2011.06419.x	http://dx.doi.org/10.1111/j.1749-6632.2011.06419.x	Biodiversity & Conservation; Environmental Sciences & Ecology; Science & Technology - Other Topics
137	Determinants of genetic diversity in Neotropical salamanders (Plethodontidae: Bolitoglossini)	Genetic diversity is the raw material of evolution, yet the reasons why it varies among species remain poorly understood. While studies at deeper phylogenetic scales point to the influence of life history traits on genetic diversity, it appears to be more affected by population size but less predictable at shallower scales. We used proxies for population size, mutation rate, direct selection, and…	Segovia-Ramírez, MG; Ramírez-Sánchez, O; Segarra, LPD; Rios-Carlos, H; Rovito, SM	ddRADseq; evolutionary speed hypothesis; genetic variation; genome size; population size; transcriptomes	NATURAL-POPULATIONS; READ ALIGNMENT; MUTATION-RATE; LINKAGE MAP; SIZE; DNA; DROSOPHILA; EVOLUTION; GENOMICS; ECOLOGY	ECOLOGY AND EVOLUTION	ECOL EVOL	Ecol. Evol.	2023	13	11			18	10.1002/ece3.10707	http://dx.doi.org/10.1002/ece3.10707	Environmental Sciences & Ecology; Evolutionary Biology
138	Phylogeny and age of diversification of the planitibia species group of the Hawaiian Drosophila	The Hawaiian Drosophila offer a unique opportunity to examine evolutionary questions because of the known ages of the Hawaiian Islands and the large number of species endemic to this archipelago. One of the more well studied groups of Hawaiian Drosophila is the planitibia species group, a long-standing population genetic model system. Here we present a molecular phylogenetic hypothesis of all 17 …	Bonacum, J; O'Grady, PM; Kambysellis, M; DeSalle, R	divergence dates; Hawaiian Drosophila; planitibia species group; biogeography	ADAPTIVE RADIATION; SPECIATION; EVOLUTION; INFORMATION; SYSTEMATICS; PARSIMONY	MOLECULAR PHYLOGENETICS AND EVOLUTION	MOL PHYLOGENET EVOL	Mol. Phylogenet. Evol.	2005	37	1	73	82	10	10.1016/j.ympev.2005.03.008	http://dx.doi.org/10.1016/j.ympev.2005.03.008	Biochemistry & Molecular Biology; Evolutionary Biology; Genetics & Heredity
139	Dispersal in cactophilic Drosophila	Three species of Drosophila each breed in necrotic tissue of specific columnar cacti endemic to the Sonoran Desert. Drosophila pachea breeds in senita (Lophocereus schottii). D. nigrospiracula breeds in saguaro (Carnegiea gigantea) or cardon (Pachycereus pringlei), and D. mojavensis uses organ pipe (Stenocereus thurberi) in Sonora, Mexico and southern Arizona. Patches of these three host cacti ha…	Markow, TA; Castrezana, S		NATURAL-POPULATIONS; GENE FLOW; SPERM; DENSITY; TESTES; SIZE; COST	OIKOS	OIKOS	Oikos	2000	89	2	378	386	9	10.1034/j.1600-0706.2000.890219.x	http://dx.doi.org/10.1034/j.1600-0706.2000.890219.x	Environmental Sciences & Ecology
140	Prior Mating Experience Modulates the Dispersal of Drosophila in Males More Than in Females	Cues from both an animal's internal physiological state and its local environment may influence its decision to disperse. However, identifying and quantifying the causative factors underlying the initiation of dispersal is difficult in uncontrolled natural settings. In this study, we automatically monitored the movement of fruit flies and examined the influence of food availability, sex, and repr…	Simon, JC; Dickson, WB; Dickinson, MH	Dispersal; Mating experience; Activity; Sexual dimorphism; Behavior; Natural isolate; Canton-S; Foraging gene; Genetic structure; Drosophila	CIRCADIAN FLIGHT-ACTIVITY; NASONIA-VITRIPENNIS HYMENOPTERA; FRUIT-FLIES DIPTERA; LOCOMOTOR-ACTIVITY; SEX PEPTIDE; ELEMENTAL STOICHIOMETRY; EMIGRATION BEHAVIOR; GLOSSINA-MORSITANS; NATURAL-POPULATION; MELANOGASTER	BEHAVIOR GENETICS	BEHAV GENET	Behav. Genet.	2011	41	5	754	767	14	10.1007/s10519-011-9470-5	http://dx.doi.org/10.1007/s10519-011-9470-5	Behavioral Sciences; Genetics & Heredity; Psychology
141	Contrasting X-Linked and Autosomal Diversity across 14 Human Populations	Contrasting the genetic diversity of the human X chromosome (X) and autosomes has facilitated understanding historical differences between males and females and the influence of natural selection. Previous studies based on smaller data sets have left questions regarding how empirical patterns extend to additional populations and which forces can explain them. Here, we address these questions by a…	Arbiza, L; Gottipati, S; Siepel, A; Keinan, A		ALLELE FREQUENCY-SPECTRUM; GENOME-WIDE PATTERNS; DROSOPHILA-MELANOGASTER; SEX-CHROMOSOMES; DEMOGRAPHIC HISTORY; GENETIC INFERENCE; EVOLUTION; SELECTION; SIZE; ADMIXTURE	AMERICAN JOURNAL OF HUMAN GENETICS	AM J HUM GENET	Am. J. Hum. Genet.	2014	94	6	827	844	18	10.1016/j.ajhg.2014.04.011	http://dx.doi.org/10.1016/j.ajhg.2014.04.011	Genetics & Heredity
142	Population structure in African Drosophila melanogaster revealed by microsatellite analysis	Tropical sub-Saharan regions are considered to be the geographical origin of Drosophila melanogaster. Starting from there, the species colonized the rest of the world after the last glaciation about 10 000 years ago. Consistent with this demographic scenario, African populations have been shown to harbour higher levels of microsatellite and sequence variation than cosmopolitan populations. Nevert…	Dieringer, D; Nolte, V; Schlötterer, C	admixture; Africa; Europe	GENETIC DIFFERENTIATION; INVERSION POLYMORPHISM; NATURAL-POPULATIONS; PHYLOGENETIC TREES; MUTATION-RATES; FREQUENCY DATA; X-CHROMOSOME; EVOLUTION; SELECTION; SIMULANS	MOLECULAR ECOLOGY	MOL ECOL	Mol. Ecol.	2005	14	2	563	573	11	10.1111/j.1365-294X.2004.02422.x	http://dx.doi.org/10.1111/j.1365-294X.2004.02422.x	Biochemistry & Molecular Biology; Environmental Sciences & Ecology; Evolutionary Biology
143	Intraspecies interactions of Streptococcus mutans impact biofilm architecture and virulence determinants in childhood dental caries	Early childhood dental caries (ECC) is the most common chronic disease among children, especially among low socioeconomic populations. Streptococcus mutans is most frequently associated with initiation of ECC. Although many studies report children with multiple S. mutans strains (i.e., genotypes) have greater odds of developing ECC, studies investigating intraspecies interactions in dental caries…	Momeni, SS; Cao, XX; Xie, BT; Rainey, K; Childers, NK; Wu, H	Streptococcus mutans; intraspecies; biofilms; Drosophila	GENOTYPIC DIVERSITY; GENETIC DIVERSITY; YOUNG-CHILDREN; TRANSMISSION; SEQUENCE; POLYSACCHARIDE; COLONIZATION; BIOGEOGRAPHY; ASSOCIATION; COMPETITION	MSPHERE	MSPHERE	mSphere	2024	9	7			18	10.1128/msphere.00778-23	http://dx.doi.org/10.1128/msphere.00778-23	Microbiology
144	Age structure dynamics in an eastern collared lizard population from founding to demographic stability	The global decline of reptile species has raised much concern, and many translocation programs have been implemented in response to this decline. Most of these programs have not been successful, but one exception is the translocation program for eastern collared lizards that had experienced massive local extinction on glades in the Ozarks in central North America. Translocation coupled with glade…	Templeton, AR; Neuwald, JL; Conley, AK	demographic environment; metapopulation; collared lizard; age structure; population dynamics; fire management; translocation; colonization	DROSOPHILA-MERCATORUM; ECOLOGICAL GENETICS; ABNORMAL-ABDOMEN; VITAL-RATES; REPTILES; INDICATOR; INSIGHTS; SAURIA	ANIMAL CONSERVATION	ANIM CONSERV	Anim. Conserv.	2023	26	2	165	173	9	10.1111/acv.12809	http://dx.doi.org/10.1111/acv.12809	Biodiversity & Conservation; Environmental Sciences & Ecology
146	Microsatellite variation among diverging populations of Drosophila mojavensis	Divergence and speciation may occur by various means, depending on the particular history, selective environments, and genetic composition of populations. In Drosophila mojavensis, a good model of incipient speciation, understanding the population genetic structure within this group facilitates our ability to understand the context in which reproductive isolation among populations is developing. …	Ross, CL; Markow, TA	Drosophila mojavensis; microsatellites; population structure; speciation	DEHYDROGENASE ADH PARALOGS; EREMICUS SPECIES GROUP; HYBRID-MALE-STERILITY; REPRODUCTIVE ISOLATION; ALCOHOL-DEHYDROGENASE; SEXUAL ISOLATION; BAJA-CALIFORNIA; CACTOPHILIC DROSOPHILA; HISTORICAL VICARIANCE; STEPWISE MUTATION	JOURNAL OF EVOLUTIONARY BIOLOGY	J EVOLUTION BIOL	J. Evol. Biol.	2006	19	5	1691	1700	10	10.1111/j.1420-9101.2006.01111.x	http://dx.doi.org/10.1111/j.1420-9101.2006.01111.x	Environmental Sciences & Ecology; Evolutionary Biology; Genetics & Heredity
147	From sub-Saharan Africa to China: Evolutionary history and adaptation of Drosophila melanogaster revealed by population genomics	Drosophila melanogaster is a widely used model organism for studying environmental adaptation. However, the genetic diversity of populations in Asia is poorly understood, leaving a notable gap in our knowledge of the global evolution and adaptation of this species. We sequenced genomes of 292 D. melanogaster strains from various ecological settings in China and analyzed them along with previously…	Chen, JH; Liu, CL; Li, WX; Zhang, WX; Wang, YR; Clark, AG; Lu, J		GENETIC REFERENCE PANEL; DEMOGRAPHIC HISTORY; EUROPEAN ADMIXTURE; INFERENCE; POLYMORPHISM; SELECTION; SEQUENCE; PATTERNS; ARCHITECTURE; RESISTANCE	SCIENCE ADVANCES	SCI ADV	Sci. Adv.	2024	10	16			25	10.1126/sciadv.adh3425	http://dx.doi.org/10.1126/sciadv.adh3425	Science & Technology - Other Topics
148	Sex-ratio in natural and experimental populations of Drosophila subobscura from North America	The sex-ratio (SR), defined as the proportion of males, has been studied in three North American colonizing populations of Drosophila subobscura (Eureka, Davis and Gilroy). The proportion of sexes under laboratory conditions was studied using the one-generation serial transfer technique in one- and two-species populations, to infer whether biased SR affects the outcome when competing with Drosoph…	Pascual, M; Mestres, F; Serra, L	Drosophila subobscura; Drosophila pseudoobscura; sex-ratio; competition; colonization	CHROMOSOMAL-INVERSION POLYMORPHISM; PALEARCTIC POPULATIONS; MITOCHONDRIAL-DNA; COLONIZATION; PSEUDOOBSCURA; COMPETITION; DISPERSAL; EVOLUTION; ARRANGEMENTS; RELATIVES	JOURNAL OF ZOOLOGICAL SYSTEMATICS AND EVOLUTIONARY RESEARCH	J ZOOL SYST EVOL RES	J. Zool. Syst. Evol. Res.	2004	42	1	33	37	5	10.1046/j.0947-5745.2003.00237.x	http://dx.doi.org/10.1046/j.0947-5745.2003.00237.x	Evolutionary Biology; Zoology
149	Low levels of genetic differentiation with isolation by geography and environment in populations of Drosophila melanogaster from across China	The fruit fly, Drosophila melanogaster, is a model species in evolutionary studies. However, population processes of this species in East Asia are poorly studied. Here we examined the population genetic structure of D. melanogaster across China. There were 14 mitochondrial haplotypes with 10 unique ones out of 23 known from around the globe. Pairwise F-ST values estimated from 15 novel microsatel…	Yue, L; Cao, LJ; Chen, JC; Gong, YJ; Lin, YH; Hoffmann, AA; Wei, SJ			HEREDITY	HEREDITY	Heredity	2021	126	6	942	954	13	10.1038/s41437-021-00419-8	http://dx.doi.org/10.1038/s41437-021-00419-8	Environmental Sciences & Ecology; Evolutionary Biology; Genetics & Heredity
150	Evolutionary potential varies across populations and traits in the neotropical oak Quercus oleoides	Heritable variation in polygenic (quantitative) traits is critical for adaptive evolution and is especially important in this era of rapid climate change. In this study, we examined the levels of quantitative genetic variation of populations of the tropical tree Quercus oleoides Cham. and Schlect. for a suite of traits related to resource use and drought resistance. We tested whether quantitative…	Ramírez-Valiente, JA; Etterson, JR; Deacon, NJ; Cavender-Bares, J	drought resistance; genetic diversity; heritability; neotropics; quantitative genetic variation; quantitative traits	WATER-USE EFFICIENCY; LIFE-HISTORY TRAITS; GENETIC-VARIATION; CLIMATE-CHANGE; DROSOPHILA-MELANOGASTER; QUANTITATIVE TRAIT; PHENOTYPIC PLASTICITY; PHYSIOLOGICAL TRAITS; MORPHOLOGICAL TRAITS; POLYGENIC VARIATION	TREE PHYSIOLOGY	TREE PHYSIOL	Tree Physiol.	2019	39	3	427	439	13	10.1093/treephys/tpy108	http://dx.doi.org/10.1093/treephys/tpy108	Forestry
151	Dual Domestication, Diversity, and Differential Introgression in Old World Cotton Diploids	Domestication in the cotton genus is remarkable in that it has occurred independently four different times at two different ploidy levels. Relatively little is known about genome evolution and domestication in the cultivated diploid species Gossypium herbaceum and Gossypium arboreum, due to the absence of wild representatives for the latter species, their ancient domestication, and their joint hi…	Grover, CE; Arick, MA; Thrash, A; Sharbrough, J; Hu, GJ; Yuan, DJ; Snodgrass, S; Miller, ER; Ramaraj, T; Peterson, DG; Udall, JA; Wendel, JF	cotton; domestication; introgression; Gossypium arboreum; Gossypium herbaceum	MULTILOCUS GENOTYPE DATA; POPULATION-STRUCTURE; GOSSYPIUM-ARBOREUM; GENETIC DIVERSITY; INDEPENDENT DOMESTICATION; DROSOPHILA-MELANOGASTER; PHYLOGENETIC ANALYSIS; GENOME SEQUENCE; EVOLUTION; INFERENCE	GENOME BIOLOGY AND EVOLUTION	GENOME BIOL EVOL	Genome Biol. Evol.	2022	14	12			18	10.1093/gbe/evac170	http://dx.doi.org/10.1093/gbe/evac170	Evolutionary Biology; Genetics & Heredity
152	Geographic structure in the searching behaviour of a specialist parasitoid: combining molecular and behavioural approaches	An increasing number of studies have shown that the traits important to species interactions may differ geographically among populations or groups of populations within a single interacting species. We examined geographic structure in the searching behaviour of a recently discovered parasitoid in the genus Agathis (Hymenoptera: Braconidae) by examining the pattern of population structure obtained…	Althoff, DM; Thompson, JN	geographic differences; host location; parasitoid-host interactions; mtDNA phylogeography; population structure	DROSOPHILA-MELANOGASTER LARVAE; FORAGING BEHAVIOR; HYMENOPTERA-BRACONIDAE; HOST SELECTION; GENETIC DIFFERENTIATION; OVIPOSITION BEHAVIOR; REPRODUCTIVE SUCCESS; CLADISTIC-ANALYSIS; ASOBARA-TABIDA; DNA HAPLOTYPES	JOURNAL OF EVOLUTIONARY BIOLOGY	J EVOLUTION BIOL	J. Evol. Biol.	2001	14	3	406	417	12	10.1046/j.1420-9101.2001.00286.x	http://dx.doi.org/10.1046/j.1420-9101.2001.00286.x	Environmental Sciences & Ecology; Evolutionary Biology; Genetics & Heredity
153	Inferring the population structure and demography of Drosophila ananassae from multilocus data	Inferring the origin, population structure, and demographic history of a species is a major objective of population genetics. Although many organisms have been analyzed, the genetic structures of subdivided populations are not well understood. Here we analyze Drosophila ananassae, a highly substructured, cosmopolitan, and human-commensal species distributed in the tropical, subtropical, and mildl…	Das, A; Mohanty, S; Stephan, W		MOLECULAR GENETIC-VARIATION; LINKAGE DISEQUILIBRIUM; CENTROMERIC REGION; MITOCHONDRIAL-DNA; X-CHROMOSOME; MELANOGASTER; SUBDIVISION; EVOLUTION; SELECTION; ORIGIN	GENETICS	GENETICS	Genetics	2004	168	4	1975	1985	11	10.1534/genetics.104.031567	http://dx.doi.org/10.1534/genetics.104.031567	Genetics & Heredity
154	Transcriptome Analysis Reveals Signature of Adaptation to Landscape Fragmentation	We characterize allelic and gene expression variation between populations of the Glanville fritillary butterfly (Melitaea cinxia) from two fragmented and two continuous landscapes in northern Europe. The populations exhibit significant differences in their life history traits, e. g. butterflies from fragmented landscapes have higher flight metabolic rate and dispersal rate in the field, and highe…	Somervuo, P; Kvist, J; Ikonen, S; Auvinen, P; Paulin, L; Koskinen, P; Holm, L; Taipale, M; Duplouy, A; Ruokolainen, A; Saarnio, S; Sirén, J; Kohonen, J; Corander, J; Frilander, MJ; Ahola, V; Hanski, I		DIFFERENTIAL EXPRESSION ANALYSIS; CHAPERONE-MEDIATED AUTOPHAGY; GENE-EXPRESSION; LIFE-HISTORY; DISPERSAL RATE; DROSOPHILA; FLIGHT; METAPOPULATION; EVOLUTION; PROTEINS	PLOS ONE	PLOS ONE	PLoS One	2014	9	7			12	10.1371/journal.pone.0101467	http://dx.doi.org/10.1371/journal.pone.0101467	Science & Technology - Other Topics
155	Genetic Diversity and Thermal Performance in Invasive and Native Populations of African Fig Flies	During biological invasions, invasive populations can suffer losses of genetic diversity that are predicted to negatively impact their fitness/performance. Despite examples of invasive populations harboring lower diversity than conspecific populations in their native range, few studies have linked this lower diversity to a decrease in fitness. Using genome sequences, we show that invasive populat…	Comeault, AA; Wang, J; Tittes, S; Isbell, K; Ingley, S; Hurlbert, AH; Matute, DR	invasive species; genomics; genetic diversity; thermal performance; climate adaptation; Zaprionus	BALANCING SELECTION; RECOMBINATION RATE; DROSOPHILA; EVOLUTION; DIFFERENTIATION; HYBRIDIZATION; POLYMORPHISM; BOTTLENECKS; ADAPTATION; FITNESS	MOLECULAR BIOLOGY AND EVOLUTION	MOL BIOL EVOL	Mol. Biol. Evol.	2020	37	7	1893	1906	14	10.1093/molbev/msaa050	http://dx.doi.org/10.1093/molbev/msaa050	Biochemistry & Molecular Biology; Evolutionary Biology; Genetics & Heredity
156	Nonadditive indirect effects of group genetic diversity on larval viability in Drosophila melanogaster imply key role of maternal decision-making	Genetic variation can have important consequences for populations: high population genetic diversity is typically associated with ecological success. Some mechanisms that account for these benefits assume that local social groups with high genetic diversity are more successful than low-diversity groups. At the same time, active decision-making by individuals can influence group genetic diversity.…	Saltz, JB; Alicuben, ET; Grubman, J; Harkenrider, M; Megowan, N; Nuzhdin, SV	D; melanogaster; diversity; group size; nonadditive; social interactions; viability	FRUIT-FLIES; OVIPOSITION PREFERENCE; SPERM COMPETITION; SEXUAL SELECTION; KIN RECOGNITION; POPULATION; FITNESS; CHOICE; CONSEQUENCES; GENOTYPES	MOLECULAR ECOLOGY	MOL ECOL	Mol. Ecol.	2012	21	9	2270	2281	12	10.1111/j.1365-294X.2012.05518.x	http://dx.doi.org/10.1111/j.1365-294X.2012.05518.x	Biochemistry & Molecular Biology; Environmental Sciences & Ecology; Evolutionary Biology
157	Does inbreeding and loss of genetic diversity decrease disease resistance?	Inbreeding and loss of genetic diversity are predicted to decrease the resistance of species to disease. However, this issue is controversial and there is limited rigorous scientific evidence available. To test whether inbreeding and loss of genetic diversity affect a host's resistance to disease, Drosophila melanogaster populations with different levels of inbreeding and genetic diversity were e…	Spielman, D; Brook, BW; Briscoe, DA; Frankham, R	disease resistance; Drosophila melanogaster; genetic diversity; inbreeding; population size	RED QUEEN HYPOTHESIS; BACILLUS-THURINGIENSIS; INFECTIOUS-DISEASE; POPULATION-SIZE; SUSCEPTIBILITY; CONSERVATION; MOUSE; EXOTOXIN; IMMUNITY; ECOLOGY	CONSERVATION GENETICS	CONSERV GENET	Conserv. Genet.	2004	5	4	439	448	10	10.1023/B:COGE.0000041030.76598.cd	http://dx.doi.org/10.1023/B:COGE.0000041030.76598.cd	Biodiversity & Conservation; Genetics & Heredity
158	The interaction between dispersal, the Allee effect and scramble competition affects population dynamics	Many organisms experience an Allee effect: their populations do not grow optimally at low densities. In addition, individuals compete with one another at high densities. The Allee effect and competition thus create a lower and an upper bound to local population size. Local populations can, however. be connected through dispersal. By using a spatio-temporal integro-difference simulation model, par…	Etienne, R; Wertheim, B; Hemerik, L; Schneider, P; Powell, J	Allee effect; Drosophila melanogaster; establishment; extinction; persistence; scramble competition; spatial heterogeneity	DENSITY-DEPENDENCE; PATTERN-FORMATION; DROSOPHILA; AGGREGATION; PERSISTENCE; HETEROGENEITY; COEXISTENCE; RESOURCE; BEHAVIOR; SPREAD	ECOLOGICAL MODELLING	ECOL MODEL	Ecol. Model.	2002	148	2	153	168	16	10.1016/S0304-3800(01)00417-3	http://dx.doi.org/10.1016/S0304-3800(01)00417-3	Environmental Sciences & Ecology
159	When it comes to inbreeding: slower is better	The extent to which genetic diversity is lost from inbred populations is important for conservation biology, evolutionary ecology, and plant and animal breeding. This importance stems from the fact that the amount of genetic diversity a population has is expected to correlate with evolutionary potential. A population's ability to avert extinction during rapidly changing environmental conditions, …	Reed, DH	genetic diversity; inbreeding rate; selection	GENETIC DIVERSITY; POPULATIONS; DEPRESSION; DROSOPHILA	MOLECULAR ECOLOGY	MOL ECOL	Mol. Ecol.	2009	18	22	4521	4522	2	10.1111/j.1365-294X.2009.04367.x	http://dx.doi.org/10.1111/j.1365-294X.2009.04367.x	Biochemistry & Molecular Biology; Environmental Sciences & Ecology; Evolutionary Biology
160	Nested clade analyses of phylogeographic data: testing hypotheses about gene flow and population history	Since the 1920s, population geneticists have had measures that describe how genetic variation is distributed spatially within a species' geographical range. Modern genetic survey techniques frequently yield information on the evolutionary relationships among the alleles or haplotypes as well as information on allele frequencies and their spatial distributions. This evolutionary information is oft…	Templeton, AR	coalescence; colonization; fragmentation; gene flow; haplotype tree; population structure; range expansion	MACAQUES MACACA-FASCICULARIS; MITOCHONDRIAL-DNA VARIATION; CLADISTIC-ANALYSIS; PHENOTYPIC ASSOCIATIONS; DROSOPHILA-MELANOGASTER; HUMAN-EVOLUTION; NEUTRAL GENES; SEQUENCE DATA; HAPLOTYPES; PHYLOGENIES	MOLECULAR ECOLOGY	MOL ECOL	Mol. Ecol.	1998	7	4	381	397	17	10.1046/j.1365-294x.1998.00308.x	http://dx.doi.org/10.1046/j.1365-294x.1998.00308.x	Biochemistry & Molecular Biology; Environmental Sciences & Ecology; Evolutionary Biology
161	Phylogeny of the African and Asian Phortica (Drosophilidae) deduced from nuclear and mitochondrial DNA sequences	Phylogenetic relationships of 26 Phortica species were investigated based on DNA sequence data of two mitochondrial (ND2, COI) and one nuclear (28S rRNA) genes. Five monophyletic groups were recovered in the genus Phortica, of which three were established as new subgenera, Alloparadisa, Ashima, and Shangrila. The subgenus Allophortica was suggested as the most basal lineage in Phortica, followed …	Cao, HL; Wang, XL; Gao, JJ; Prigent, SR; Watabe, H; Zhang, YP; Chen, HW	Phortica; Steganinae; Molecular phylogeny; Ancestral distribution	MOLECULAR PHYLOGENY; DIPTERA; EVOLUTION; REVISION; GENE	MOLECULAR PHYLOGENETICS AND EVOLUTION	MOL PHYLOGENET EVOL	Mol. Phylogenet. Evol.	2011	61	3	677	685	9	10.1016/j.ympev.2011.08.002	http://dx.doi.org/10.1016/j.ympev.2011.08.002	Biochemistry & Molecular Biology; Evolutionary Biology; Genetics & Heredity
162	Diversification and adaptive sequence evolution of Caenorhabditis lysozymes (Nematoda: Rhabditidae)	Background: Lysozymes are important model enzymes in biomedical research with a ubiquitous taxonomic distribution ranging from phages up to plants and animals. Their main function appears to be defence against pathogens, although some of them have also been implicated in digestion. Whereas most organisms have only few lysozyme genes, nematodes of the genus Caenorhabditis possess a surprisingly la…	Schulenburg, H; Boehnisch, C		DETECTING POSITIVE SELECTION; CODON-SUBSTITUTION MODELS; INNATE IMMUNE-SYSTEM; FALSE DISCOVERY RATE; DROSOPHILA-MELANOGASTER; PHYLOGENETIC ANALYSIS; MOLECULAR ADAPTATION; EXPRESSED GENES; C. ELEGANS; SPECIFICITY	BMC EVOLUTIONARY BIOLOGY	BMC EVOL BIOL	BMC Evol. Biol.	2008	8				19	10.1186/1471-2148-8-114	http://dx.doi.org/10.1186/1471-2148-8-114	Evolutionary Biology; Genetics & Heredity
163	Development and transferability of microsatellite markers for species of the saltans group of Drosophila (Diptera: Drosophilidae)	Microsatellite markers, also known as single sequence repeats (SSRs), are highly polymorphic, fast evolving, and regarded as neutral markers. Due to these traits, they have been widely used in population studies. The development of SSRs for a given species opens possibilities for their application in population studies of other species that are phylogenetically related. We tested 16 primer pairs …	Roman, BE; Trava, BM; Madi-Ravazzi, L	Genetic diversity; Genomic library; Molecular markers; Neutral markers; SSR	DNA; AMPLIFICATION; POPULATIONS; MAP	GENETICS AND MOLECULAR RESEARCH	GENET MOL RES	Genet. Mol. Res.	2020	19	4			7	10.4238/gmr18700	http://dx.doi.org/10.4238/gmr18700	Biochemistry & Molecular Biology; Genetics & Heredity
164	Genetic diversity and Wolbachia infection of the Drosophila parasitoid Leptopilina clavipes in western Europe	Wolbachia are maternally transmitted bacteria that alter their arthropod hosts' reproduction in various ways, including parthenogenesis induction (PI). Wolbachia-induced parthenogenesis can have drastic effects on the genetic structure of its host because it potentially reduces populations to clones without genetic exchange. However, Wolbachia-induced parthenogenesis does not inevitably result in…	Pannebakker, BA; Zwaan, BJ; Beukeboom, LW; Van Alphen, JJM	AFLP; clonal coexistence; genetic diversity; Leptopilina clavipes; parthenogenesis; Wolbachia	PARTHENOGENESIS; HYMENOPTERA; CONSEQUENCES; SELECTION; PIPIENTIS; PHYLOGENY; CLONING; CLONES; GENUS; HOST	MOLECULAR ECOLOGY	MOL ECOL	Mol. Ecol.	2004	13	5	1119	1128	10	10.1111/j.1365-294X.2004.02147.x	http://dx.doi.org/10.1111/j.1365-294X.2004.02147.x	Biochemistry & Molecular Biology; Environmental Sciences & Ecology; Evolutionary Biology
165	Genetic diversity of small populations: Not always doom and gloom?	Is a key theory of evolutionary and conservation biologythat loss of genetic diversity can be predicted from population sizeon shaky ground? In the face of increasing human-induced species depletion and habitat fragmentation, this question and the study of genetic diversity in small populations are paramount to understanding the limits of species' responses to environmental change and to providin…	Fraser, DJ	adaptation; conservation genetics; evolution; evolutionary theory; experimental; population genetics - empirical; population genetics - theoretical	SIZE; MAINTENANCE	MOLECULAR ECOLOGY	MOL ECOL	Mol. Ecol.	2017	26	23	6499	6501	3	10.1111/mec.14371	http://dx.doi.org/10.1111/mec.14371	Biochemistry & Molecular Biology; Environmental Sciences & Ecology; Evolutionary Biology
166	Correlation between fitness and genetic diversity	Genetic diversity is one of the three forms of biodiversity recognized by the World Conservation Union ( IUCN ) as deserving conservation. The need to conserve genetic diversity within populations is based on two arguments: the necessity of genetic diversity for evolution to occur, and the expected relationship between heterozygosity and population fitness. Because loss of genetic diversity is re…	Reed, DH; Frankham, R		INBREEDING DEPRESSION; POPULATION-SIZE; DROSOPHILA-MELANOGASTER; GENTIANELLA-GERMANICA; CONSERVATION GENETICS; RARE; HETEROZYGOSITY; VARIANCE; ALLOZYME; LOAD	CONSERVATION BIOLOGY	CONSERV BIOL	Conserv. Biol.	2003	17	1	230	237	8	10.1046/j.1523-1739.2003.01236.x	http://dx.doi.org/10.1046/j.1523-1739.2003.01236.x	Biodiversity & Conservation; Environmental Sciences & Ecology
167	Genomic conflict drives patterns of X-linked population structure in Drosophila neotestacea	Intragenomic conflict has the potential to cause widespread changes in patterns of genetic diversity and genome evolution. In this study, we investigate the consequences of sex-ratio (SR) drive on the population genetic patterns of the X-chromosome in Drosophila neotestacea. An SR X-chromosome prevents the maturation of Y-bearing sperm during male spermatogenesis and thus is transmitted to simila…	Dyer, KA; Bray, MJ; Lopez, SJ	demography; meiotic drive; selection; sex ratio; X-chromosome	SEX-RATIO DRIVE; AUTOSOMAL NUCLEOTIDE VARIATION; AFRICAN POPULATIONS; MICROSATELLITE LOCI; EVOLUTION; CHROMOSOME; GENETICS; SIZE; VARIABILITY; INVERSIONS	MOLECULAR ECOLOGY	MOL ECOL	Mol. Ecol.	2013	22	1	157	169	13	10.1111/mec.12097	http://dx.doi.org/10.1111/mec.12097	Biochemistry & Molecular Biology; Environmental Sciences & Ecology; Evolutionary Biology
168	Species-wide Genetic Variation and Demographic History of Drosophila sechellia, a Species Lacking Population Structure	Long-term persistence of species characterized by a reduced effective population size is Still a matter of debate that would benefit from the description of new relevant biological models. The island endemic specialist Drosophila sechellia has received considerable attention in evolutionary genetic studies. On the basis of the analysis of a limited number of strains, a handful Of Studies have rep…	Legrand, D; Tenaillon, MI; Matyot, P; Gerlach, J; Lachaise, D; Cariou, ML		DNA-SEQUENCE VARIATION; EVOLUTIONARY GENETICS; MOLECULAR EVOLUTION; MULTILOCUS PATTERNS; POSITIVE SELECTION; SIMULANS COMPLEX; NEUTRAL MODEL; MELANOGASTER; POLYMORPHISM; SPECIALIZATION	GENETICS	GENETICS	Genetics	2009	182	4	1197	1206	10	10.1534/genetics.108.092080	http://dx.doi.org/10.1534/genetics.108.092080	Genetics & Heredity
169	Genetic differentiation and demographic history in Drosophila pachea from the Sonoran Desert	Genetic variation at six microsatellite DNA loci and a segment of the mitochondrial cytochrome oxidase subunit I (COI) locus was used to estimate gene flow, population structure, and demographic history in the cactophilic Drosophila pachea from the Sonoran Desert of North America, a species that shows a strict association with its senita host cactus (genus Lophocereus). For microsatellite analyse…	Pfeiler, E; Erez, T; Hurtado, LA; Markow, TA		POPULATION DIFFERENTIATION; MICROSATELLITE; LOPHOCEREUS; VICARIANCE; DISTANCES; PATTERNS; MUTATION; ECOLOGY; CLIMATE	HEREDITAS	HEREDITAS	Hereditas	2007	144	2	63	74	12	10.1111/j.2007.0018-0661.01997.x	http://dx.doi.org/10.1111/j.2007.0018-0661.01997.x	Genetics & Heredity
170	Local PCA Shows How the Effect of Population Structure Differs Along the Genome	Population structure leads to systematic patterns in measures of mean relatedness between individuals in large genomic data sets, which are often discovered and visualized using dimension reduction techniques such as principal component analysis (PCA). Mean relatedness is an average of the relationships across locus-specific genealogical trees, which can be strongly affected on intermediate genom…	Li, H; Ralph, P	local PCA; visualization; population structure; genomic landscape	BACKGROUND SELECTION; DELETERIOUS MUTATIONS; NATURAL-POPULATIONS; GENETIC DIVERSITY; SPECIATION; RECOMBINATION; EVOLUTION; PATTERNS; DIFFERENTIATION; RELATEDNESS	GENETICS	GENETICS	Genetics	2019	211	1	289	304	16	10.1534/genetics.118.301747	http://dx.doi.org/10.1534/genetics.118.301747	Genetics & Heredity
172	Polygyny can increase rather than decrease genetic diversity contributed by males relative to females: evidence from red deer	Polygyny is expected to erode genetic variability by reducing the diversity of genetic contribution of males to the next generation, although empirical evidence shows that genetic variability in polygynous populations is not lost as rapidly as expected. We used microsatellite markers to study the genetic variability transmitted by mothers and fathers to offspring during a reproductive season in w…	Pérez-González, J; Mateos, C; Carranza, J	Cervus elaphus; heterozygous advantage; mating system; population genetics; sexual selection	LIFETIME BREEDING SUCCESS; INBREEDING DEPRESSION; SEXUAL SELECTION; EFFECTIVE SIZE; POPULATION; HETEROZYGOSITY; CONSEQUENCES; HETEROSIS; SIMILARITY; DROSOPHILA	MOLECULAR ECOLOGY	MOL ECOL	Mol. Ecol.	2009	18	8	1591	1600	10	10.1111/j.1365-294X.2009.04150.x	http://dx.doi.org/10.1111/j.1365-294X.2009.04150.x	Biochemistry & Molecular Biology; Environmental Sciences & Ecology; Evolutionary Biology
173	Out of Hawaii:: the origin and biogeography of the genus Scaptomyza (Diptera: Drosophilidae)	The Hawaiian Archipelago is the most isolated island system on the planet and has been the subject of evolutionary research for over a century. The largest radiation of species in Hawaii is the Hawaiian Drosophilidae, a group of approximately 1000 species. Dispersal to isolated island systems like Hawaii is rare and the resultant flora and fauna shows high disharmony with mainland communities. Th…	O'Grady, P; DeSalle, R	biogeography; phylogenetics; Hawaii; Scaptomyza; Drosophila	PHYLOGENY; DIVERSIFICATION; INFERENCE; MRBAYES	BIOLOGY LETTERS	BIOL LETTERS	Biol. Lett.	2008	4	2	195	199	5	10.1098/rsbl.2007.0575	http://dx.doi.org/10.1098/rsbl.2007.0575	Life Sciences & Biomedicine - Other Topics; Environmental Sciences & Ecology; Evolutionary Biology
174	Are peripheral populations special? Congruent patterns in two butterfly species	Populations at range margins may be genetically different from more central ones for a number of mutually non-exclusive reasons. Specific selection pressures may operate in environments that are more marginal for the species. Genetic drift may also have a strong effect in these populations if they are small, isolated and/or have experienced significant bottlenecks during the colonisation phase. T…	Cassel-Lundhagen, A; Tammaru, T; Windig, JJ; Ryrholm, N; Nylin, S		QUANTITATIVE GENETIC-VARIATION; FLIGHT MORPHOLOGY; SCARCE HEATH; WING SHAPE; DROSOPHILA-MELANOGASTER; PARARGE-AEGERIA; HABITAT FRAGMENTATION; PHENOTYPIC PLASTICITY; LANDSCAPE STRUCTURE; COENONYMPHA-HERO	ECOGRAPHY	ECOGRAPHY	Ecography	2009	32	4	591	600	10	10.1111/j.1600-0587.2008.05685.x	http://dx.doi.org/10.1111/j.1600-0587.2008.05685.x	Biodiversity & Conservation; Environmental Sciences & Ecology
175	Demographic history of the human commensal Drosophila melanogaster (vol 11, pg 844, 2019)		Arguello, JR; Laurent, S; Clark, AG			GENOME BIOLOGY AND EVOLUTION	GENOME BIOL EVOL	Genome Biol. Evol.	2021	13	3			1	10.1093/gbe/evab046	http://dx.doi.org/10.1093/gbe/evab046	Evolutionary Biology; Genetics & Heredity
176	Phylogenetic Relationships and Evolutionary Trends in the Cactus Family	Members of the cactus family are keystone species of arid and semiarid biomes in the Americas, as they provide shelter and resources to support other members of ecosystems. Extraordinary examples are the several species of flies of the genus Drosophila that lay eggs and feed in their rotting stems, which provide a model system for studying evolutionary processes. Although there is significant pro…	Guerrero, PC; Majure, LC; Cornejo-Romero, A; Hernández-Hernández, T	Cactaceae; cactophilic Drosophila; Caryophyllales; convergence; succulents	STENOCEREUS-STELLATUS CACTACEAE; SAGUARO CARNEGIEA-GIGANTEA; POPULATION GENETIC-STRUCTURE; PROGRAMMED CELL-DEATH; ACID METABOLISM CAM; LA-MIXTECA-BAJA; COLUMNAR CACTUS; MOLECULAR PHYLOGENY; CACTOPHILIC DROSOPHILA; SELF-INCOMPATIBILITY	JOURNAL OF HEREDITY	J HERED	J. Hered.	2019	110	1	4	21	18	10.1093/jhered/esy064	http://dx.doi.org/10.1093/jhered/esy064	Evolutionary Biology; Genetics & Heredity
177	Balanced genetic diversity improves population fitness	Although genetic diversity within a population is suggested to improve population-level fitness and productivity, the existence of these effects is controversial because empirical evidence for an ecological effect of genetic diversity and the underlying mechanisms is scarce and incomplete. Here, we show that the natural single-gene behavioural polymorphism (Rover and sitter) in Drosophila melanog…	Takahashi, Y; Tanaka, R; Yamamoto, D; Noriyuki, S; Kawata, M	complementarity; Drosophila melanogaster; diversity effect; genetic diversity; polymorphism	COLOR POLYMORPHISM; DROSOPHILA; SELECTION; BIODIVERSITY; CONSEQUENCES; ESTABLISHMENT; FECUNDITY; RICHNESS; SIZE; FLOW	PROCEEDINGS OF THE ROYAL SOCIETY B-BIOLOGICAL SCIENCES	P ROY SOC B-BIOL SCI	Proc. R. Soc. B-Biol. Sci.	2018	285	1871			7	10.1098/rspb.2017.2045	http://dx.doi.org/10.1098/rspb.2017.2045	Life Sciences & Biomedicine - Other Topics; Environmental Sciences & Ecology; Evolutionary Biology
178	A microsatellite-based multilocus screen for the identification of local selective sweeps	With the availability of completely sequenced genomes, multilocus scans of natural variability have become a feasible approach for the identification of genomic regions subjected to natural and artificial selection. Here, I introduce a new multilocus Lest statistic, In RV, which is based on the ratio of observed variances in repeat number at a set of microsatellite loci in two groups of populatio…	Schlötterer, C		DROSOPHILA-MELANOGASTER; STATISTICAL PROPERTIES; POPULATION-STRUCTURE; MUTATION-RATE; LOCUS; HITCHHIKING; SEQUENCE; ALLELE; RECOMBINATION; HETEROGENEITY	GENETICS	GENETICS	Genetics	2002	160	2	753	763	11			Genetics & Heredity
179	Genetics and Distribution Modeling: The Demographic History of the Cactophilic Drosophila buzzatii Species Cluster in Open Areas of South America	Biodiversity is the result of historical and recurrent events acting on populations and species. The Drosophila buzzatii species cluster is distributed along a diagonal of open areas in South America. Combining genetic analyses with species distribution models we evaluated the influence of climatic changes in the demography history of this cluster. We performed a Bayesian Skyline analysis and rec…	Barrios-Leal, DY; Neves-da-Rocha, J; Manfrin, MH	COI mitochondrial gene; Drosophila repleta group; paleoclimatic changes; paleomodeling; Seasonally Dry Tropical Forests-SDTF	DRY TROPICAL FORESTS; CLIMATE-CHANGE; BRAZILIAN POPULATIONS; ANTONIETAE DIPTERA; SERIDO DIPTERA; HOST PLANTS; DIVERSIFICATION; PHYLOGEOGRAPHY; SPECIATION; PATTERNS	JOURNAL OF HEREDITY	J HERED	J. Hered.	2019	110	1	22	33	12	10.1093/jhered/esy042	http://dx.doi.org/10.1093/jhered/esy042	Evolutionary Biology; Genetics & Heredity
180	On the Consequences of Purging and Linkage on Fitness and Genetic Diversity	Using computer simulation we explore the consequences of linkage on the inbreeding load of an equilibrium population, and on the efficiency of purging and the loss of genetic diversity after a reduction in population size. We find that linkage tends to cause increased inbreeding load due to the build up of coupling groups of (partially) recessive deleterious alleles. It also induces associative o…	Bersabé, D; Caballero, A; Pérez-Figueroa, A; García-Dorado, A	inbreeding load; inbreeding depression; genetic diversity; associative overdominance	DELETERIOUS MUTATIONS; DROSOPHILA-MELANOGASTER; INBREEDING DEPRESSION; ASSOCIATIVE OVERDOMINANCE; SMALL POPULATIONS; NEUTRAL LOCI; 50/500 RULE; SELECTION; EVOLUTION; DECLINE	G3-GENES GENOMES GENETICS	G3-GENES GENOM GENET	G3-Genes Genomes Genet.	2016	6	1	171	181	11	10.1534/g3.115.023184	http://dx.doi.org/10.1534/g3.115.023184	Genetics & Heredity
182	The genetic structure of Balkan populations of Drosophila subobscura	Although Drosophila subobscura has been a model organism for European and American population geneticists, little information is available on the genetic structure of its natural populations. In this paper we report the estimates of some population parameters. We have used data from lethal allelism tests in four Balkan populations (Kamariste, Djerdap and Petnica in Serbia and Zanjic in Montenegro…	Zivanovic, G; Arenas, C; Mestres, F		NATURAL-POPULATIONS; LETHAL GENES; EFFECTIVE SIZE; CHROMOSOMAL ARRANGEMENTS; LOCAL-POPULATION; MUTATION-RATE; COLONIZATION; ALLELISM; MELANOGASTER; AMERICA	HEREDITAS	HEREDITAS	Hereditas	2007	144	4	120	128	9	10.1111/j.2007.0018-0661.02008.x	http://dx.doi.org/10.1111/j.2007.0018-0661.02008.x	Genetics & Heredity
184	Evolutionary relationships of Drosophila mojavensis geographic host races and their sister species Drosophila arizonae	The cactophilic Drosophila mojavensis species group living in the deserts and dry tropical forests of the southwestern United States and Mexico provides a valuable system for studies in diversification and speciation. Rigorous studies of the relationships between host races of D. mojavensis and the relationships among the members of the species group (D. mojavensis, Drosophila arizona, and Drosop…	Reed, LK; Nyboer, M; Markow, TA	Drosophila mojavensis; mitochondrial CO1; Mojave Desert; phylogeography; population structure; Sonoran Desert	CACTOPHILIC DROSOPHILA; SEXUAL ISOLATION; PHYLOGENY ESTIMATION; MITOCHONDRIAL-DNA; CLUSTER DIPTERA; POPULATION; LIKELIHOOD; SPECIATION; POLYMORPHISM; PATTERNS	MOLECULAR ECOLOGY	MOL ECOL	Mol. Ecol.	2007	16	5	1007	1022	16	10.1111/j.1365-294X.2006.02941.x	http://dx.doi.org/10.1111/j.1365-294X.2006.02941.x	Biochemistry & Molecular Biology; Environmental Sciences & Ecology; Evolutionary Biology
185	Genetic diversity in natural populations of the endangered Neotropical orchidTelipogon peruvianus	Telipogon peruvianusis a highly restricted, sexually deceptive, Neotropical orchid species, endemic to the southern Peruvian Andes. It is only known from two localities, which are affected by anthropogenic disturbance. Here, we investigated whether the restricted distribution ofT. peruvianushas led to low genetic diversity and inbreeding, thus threatening its survival. We isolated 10 novel micros…	Martel, C; Scopece, G; Cozzolino, S; Ayasse, M; Pinheiro, F; Cafasso, D	endangered species; genetic diversity; microsatellites; Oncidiinae; tropical orchids	MICROSATELLITE LOCI; HABITAT FRAGMENTATION; ORCHID; TELIPOGON; SIZE; BOTTLENECKS; CONSEQUENCES; ONCIDIINAE; DROSOPHILA; SOFTWARE	PLANT SPECIES BIOLOGY	PLANT SPEC BIOL	Plant Spec. Biol.	2021	36	1	6	16	11	10.1111/1442-1984.12291	http://dx.doi.org/10.1111/1442-1984.12291	Plant Sciences; Environmental Sciences & Ecology
186	Inferring Demographic History Using Two-Locus Statistics	Population demographic history may be learned from contemporary genetic variation data. Methods based on aggregating the statistics of many single loci into an allele frequency spectrum (AFS) have proven powerful, but such methods ignore potentially informative patterns of linkage disequilibrium (LD) between neighboring loci. To leverage such patterns, we developed a composite-likelihood framewor…	Ragsdale, AP; Gutenkunst, RN	allele frequencies; demographic inference; diffusion approximation; linkage disequilibrium	RECOMBINATION RATE ESTIMATION; ALLELE FREQUENCY-SPECTRUM; VARIABLE POPULATION-SIZE; RANDOM GENETIC DRIFT; LINKAGE DISEQUILIBRIUM; DROSOPHILA-MELANOGASTER; SAMPLING DISTRIBUTION; FINITE POPULATIONS; GENOME SEQUENCES; INFERENCE	GENETICS	GENETICS	Genetics	2017	206	2	1037	1048	12	10.1534/genetics.117.201251	http://dx.doi.org/10.1534/genetics.117.201251	Genetics & Heredity
187	Rapid adaptive radiation and host plant conservation in the Hawaiian picture wing Drosophila (Diptera: Drosophilidae)	The Hawaiian picture wing Drosophila are a striking example of adaptive radiation in specialist saprophages on an island system. We use DNA sequences from five nuclear genes with a total of 4260 nucleotides to provide a comprehensive phylogeny and biogeographic analysis of 90 species in the Hawaiian Drosophila picture wing clade. The current analysis indicates that the evolution of the picture wi…	Magnacca, KN; Price, DK	Drosophila; Hawaii; Evolution; Adaptive radiation; Biogeography	SPECIES GROUP; PHYLOGENETIC-RELATIONSHIPS; GEOGRAPHIC RANGE; DIVERGENCE TIMES; EVOLUTION; DIVERSIFICATION; SPECIATION; DISPERSAL; INFERENCE; ECOLOGY	MOLECULAR PHYLOGENETICS AND EVOLUTION	MOL PHYLOGENET EVOL	Mol. Phylogenet. Evol.	2015	92		226	242	17	10.1016/j.ympev.2015.06.014	http://dx.doi.org/10.1016/j.ympev.2015.06.014	Biochemistry & Molecular Biology; Evolutionary Biology; Genetics & Heredity
188	Evolutionary Genetics of Zaprionus. II. Mitochondrial DNA and chromosomal variation of the invasive drosophilid Zaprionus indianus in Egypt	Zaprionus indianus is an Afrotropical drosophilid species that has expanded its geographical range in the Palearctic region and the Americas during the second half of the last century. It has invaded Egypt within the past two decades from East Africa or Asia and became a dominant species in the drosophilid fauna therein, but the exact date of introduction and source of the propagule remain unknow…	Yassin, A; Borai, F; Capy, P; David, JR; Elias, E; Riad, SA; Shalaby, HG; Serour, S; Abou-Youssef, AY	cox2; Nile Delta; inversion polymorphism; date palm; Drosophila	NATURAL-POPULATIONS; DIPTERA; VARIABILITY; TRAITS; GUPTA; POLYMORPHISM; INVADER; CLINES; GROWTH	MITOCHONDRIAL DNA	MITOCHONDR DNA	Mitochondrial DNA	2009	20	2025-03-02	34	40	7	10.1080/19401730902890042	http://dx.doi.org/10.1080/19401730902890042	Genetics & Heredity
189	INTRASPECIFIC MITOCHONDRIAL-DNA VARIATION IN THE MIGRATORY GRASSHOPPER, MELANOPLUS-SANGUINIPES	Restriction fragment analysis of mitochondrial DNA (mtDNA) was used to examine genetic variation and population structure of the migratory grasshopper, Melanoplus sanguinipes. The total DNA of 89 individuals was digested with 10 restriction enzymes and probed with three cloned EcoRI fragments representing the entire mitochondrial genome (total length 16.1 kb). Five endonucleases revealed polymorp…	CHAPCO, W; KELLN, RA; MCFADYEN, DA	GRASSHOPPERS; MELANOPLUS; MITOCHONDRIAL DNA; POPULATION STRUCTURE	GENETIC-VARIATION; SPECIES SUBGROUP; POPULATIONS; DROSOPHILA; EVOLUTION; DIVERGENCE; FRAGMENTS; MELANOGASTER; BIOGEOGRAPHY; VARIABILITY	HEREDITY	HEREDITY	Heredity	1992	69		547	557	11	10.1038/hdy.1992.170	http://dx.doi.org/10.1038/hdy.1992.170	Environmental Sciences & Ecology; Evolutionary Biology; Genetics & Heredity
190	HUMAN IMPACTS HAVE SHAPED HISTORICAL AND RECENT EVOLUTION IN AEDES AEGYPTI, THE DENGUE AND YELLOW FEVER MOSQUITO	Although anthropogenic impacts are often considered harmful to species, human modifications to the landscape can actually create novel niches to which other species can adapt. These domestication processes are especially important in the context of arthropod disease vectors, where ecological overlap of vector and human populations may lead to epidemics. Here, we present results of a global geneti…	Brown, JE; Evans, BR; Zheng, W; Obas, V; Barrera-Martinez, L; Egizi, A; Zhao, HY; Caccone, A; Powell, JR	Aedes aegypti; human association; nuclear markers; population genetics; RAD	POPULATION-STRUCTURE; DIPTERA-CULICIDAE; GENETIC-VARIATION; DISPERSAL; DROSOPHILA; INFERENCE; SOFTWARE; COLONIZATION; DIVERSITY; EPIDEMIC	EVOLUTION	EVOLUTION	Evolution	2014	68	2	514	525	12	10.1111/evo.12281	http://dx.doi.org/10.1111/evo.12281	Environmental Sciences & Ecology; Evolutionary Biology; Genetics & Heredity
191	Conservation genetics of population bottlenecks: the role of chance, selection, and history	Conservation genetics studies of populations bottlenecks are commonly framed under the detrimental paradigm of inbreeding depression. This conceptual paradigm presupposes a direct and unambiguous relationship between population size, genetic diversity, fitness, and extinction. Here, I review a series of studies that emphasize the role of chance, selection, and history in determining the genetic c…	Bouzat, JL	Extinction; Fitness; Genetic diversity; Inbreeding depression; Population bottlenecks	HETEROZYGOSITY-FITNESS CORRELATIONS; SPARROWS MELOSPIZA-MELODIA; INBREEDING DEPRESSION; DROSOPHILA-MELANOGASTER; ENVIRONMENTAL-STRESS; EXTINCTION RISK; PEROMYSCUS-POLIONOTUS; TRIBOLIUM-CASTANEUM; SONG SPARROWS; LIFE-HISTORY	CONSERVATION GENETICS	CONSERV GENET	Conserv. Genet.	2010	11	2	463	478	16	10.1007/s10592-010-0049-0	http://dx.doi.org/10.1007/s10592-010-0049-0	Biodiversity & Conservation; Genetics & Heredity
192	Patterns of genetic variation in the adaptive radiation of New World crossbills (Aves: Loxia)	Incipient species groups or young adaptive radiations such as crossbills (Aves: Loxia) present the opportunity to investigate directly the processes occurring during speciation. New World crossbills include white-winged crossbills (Loxia leucoptera), Hispaniolan crossbills (Loxia megaplaga), and red crossbills (Loxia curvirostra complex), the last of which is comprised of at least nine morphologi…	Parchman, TL; Benkman, CW; Britch, SC	adaptive radiation; AFLP; ecological speciation; genetic structure; incipient species; Loxia curvirostra	MITOCHONDRIAL-DNA HOMOGENEITY; FRAGMENT LENGTH POLYMORPHISM; DROSOPHILA-MELANOGASTER; DIVERSIFYING COEVOLUTION; ECOLOGICAL SPECIATION; POPULATION-STRUCTURE; SEXUAL ISOLATION; RED CROSSBILLS; EVOLUTION; SELECTION	MOLECULAR ECOLOGY	MOL ECOL	Mol. Ecol.	2006	15	7	1873	1887	15	10.1111/j.1365-294X.2006.02895.x	http://dx.doi.org/10.1111/j.1365-294X.2006.02895.x	Biochemistry & Molecular Biology; Environmental Sciences & Ecology; Evolutionary Biology
193	Sequential radiations and patterns of speciation in the Hawaiian cricket genus Laupala inferred from DNA sequences	The tremendous diversity of endemic Hawaiian crickets is thought to have originated primarily through intraisland radiations, in contrast to an interisland mode of diversification in the native Hawaiian Drosophila. The Hawaiian cricket genus Laupala (family Gryllidae) is one of several native genera of flightless crickets found in rainforest habitat across the Hawaiian archipelago. I examined the…	Shaw, KL	biogeography; crickets; Hawaii; Laupala; mtDNA; phylogeny; radiation; speciation	ENZYMATIC AMPLIFICATION; NATURAL HYBRIDIZATION; DROSOPHILA-SILVESTRIS; MITOCHONDRIAL-DNA; SEXUAL SELECTION; TREES; POPULATIONS; EVOLUTION; GENEALOGY; RATES	EVOLUTION	EVOLUTION	Evolution	1996	50	1	237	255	19	10.2307/2410796	http://dx.doi.org/10.2307/2410796	Environmental Sciences & Ecology; Evolutionary Biology; Genetics & Heredity
194	Population genomic and phenotype diversity of invasive Drosophila suzukii in Hawai'i	In the context of evolutionary theory, invasion biology provides a fantastic enigma: how does a species with limited standing genetic variation survive and adapt to a novel environment? Reduced genetic diversity is typically associated with low fitness and evolutionary potential, yet some introduced species have proven to be successful invaders despite undergoing a genetic bottleneck during the e…	Koch, JB; Dupuis, JR; Jardeleza, MK; Ouedraogo, N; Geib, SM; Follett, PA; Price, DK	Population genomics; Outlier analysis; Island; Phenotype; Invasive species	DIPTERA DROSOPHILIDAE; RAPID EVOLUTION; WING SIZE; GENETIC-VARIATION; BUMBLE BEE; PLASTICITY; LOCI; SELECTION; GENOTYPE; PATTERNS	BIOLOGICAL INVASIONS	BIOL INVASIONS	Biol. Invasions	2020	22	5	1753	1770	18	10.1007/s10530-020-02217-5	http://dx.doi.org/10.1007/s10530-020-02217-5	Biodiversity & Conservation; Environmental Sciences & Ecology
196	Recent demographic history of cactophilic Drosophila species can be related to Quaternary palaeoclimatic changes in South America (vol 79, pg 293, 2004)		Franco, FF; Manfrin, MH			JOURNAL OF BIOGEOGRAPHY	J BIOGEOGR	J. Biogeogr.	2017	44	9	2164	2164	1	10.1111/jbi.13059	http://dx.doi.org/10.1111/jbi.13059	Environmental Sciences & Ecology; Physical Geography
197	HISTORICAL EFFECTIVE SIZE AND THE LEVEL OF GENETIC DIVERSITY IN DROSOPHILA-MELANOGASTER AND DROSOPHILA-PSEUDOOBSCURA	We report the results of a sequential gel electrophoretic study of protein variation in Drosophila melanogaster and its comparison with D. pseudoobscura. The number of alleles and mean heterozygosity were lower in D. melanogaster than in D. pseudoobscura. On the other hand, geographical populations of Drosophila melanogaster have been shown to be much more differentiated than those of D. pseudoob…	CHOUDHARY, M; SINGH, RS			BIOCHEMICAL GENETICS	BIOCHEM GENET	Biochem. Genet.	1987	25	2025-02-01	41	51	11	10.1007/BF00498950	http://dx.doi.org/10.1007/BF00498950	Biochemistry & Molecular Biology; Genetics & Heredity
198	The effect of differential reproductive success on population genetic structure: Correlations of life history with matrilines in humpback whales of the Gulf of Maine	To examine whether demographic and life-history traits are correlated with genetic structure, we contrasted mtDNA lineages of individual humpback whales (Megaptera novaeangliae) with sighting and reproductive histories of female humpback whales between 1979 and 1995. Maternal lineage haplotypes were obtained for 323 whales, either from direct sequencing of the mtDNA control region (n = 159) or in…	Rosenbaum, HC; Weinrich, MT; Stoleson, SA; Gibbs, JP; Baker, CS; DeSalle, R		TERM LABORATORY EVOLUTION; MEGAPTERA-NOVAEANGLIAE; MITOCHONDRIAL-DNA; SOUTHERN GULF; DROSOPHILA-MELANOGASTER; HATCHING ASYNCHRONY; TRADE-OFF; SELECTION; BEHAVIOR; SURVIVAL	JOURNAL OF HEREDITY	J HERED	J. Hered.	2002	93	6	389	399	11	10.1093/jhered/93.6.389	http://dx.doi.org/10.1093/jhered/93.6.389	Evolutionary Biology; Genetics & Heredity
199	Inferring the demographic history of Drosophila subobscura from nucleotide variation at regions not affected by chromosomal inversions	Drosophila subobscura presents a rich and complex chromosomal inversion polymorphism. It can thus be considered a model system (i) to study the mechanisms originating inversions and how inversions affect the levels and patterns of variation in the inverted regions and (ii) to study adaptation at both the single-gene and chromosomal inversion levels. It is therefore important to infer its demograp…	Pratdesaba, R; Segarra, C; Aguadé, M	demographic change; Drosophila; multilocus analysis; nucleotide polymorphism	APPROXIMATE BAYESIAN COMPUTATION; MOLECULAR POPULATION-GENETICS; CHAIN MONTE-CARLO; POLYMORPHIC INVERSION; POSITIVE SELECTION; NATURAL-SELECTION; MELANOGASTER; RECOMBINATION; COLONIZATION; PATTERNS	MOLECULAR ECOLOGY	MOL ECOL	Mol. Ecol.	2015	24	8	1729	1741	13	10.1111/mec.13155	http://dx.doi.org/10.1111/mec.13155	Biochemistry & Molecular Biology; Environmental Sciences & Ecology; Evolutionary Biology
200	Biogeography of Drosophila (Diptera: Drosophilidae) in East and Southeast Asia	The causes of high biological diversity in biodiversity hotspots have long been a major subject of study in conservation biology. To investigate this matter, we conducted a phylogeographic study of five Drosophila (Diptera: Drosophilidae) species from East and Southeast Asia: Drosophila albomicans Duda, D. formosana Duda, D. immigrans Sturtevant, D. melanogaster Meigen, and D. simulans Sturtevant…	Liu, FGR; Tsaur, SC; Huang, HT	differentiation; extra sex comb; inter-glacial; mitochondrion; phylogeography	BIODIVERSITY HOTSPOT; MITOCHONDRIAL-DNA; SEA-LEVEL; EVOLUTION; PHYLOGENY; MODEL; DIVERSIFICATION; PHYLOGEOGRAPHY; POLYMORPHISM; INFERENCE	JOURNAL OF INSECT SCIENCE	J INSECT SCI	J Insect Sci.	2015	15				8	10.1093/jisesa/iev056	http://dx.doi.org/10.1093/jisesa/iev056	Entomology
201	Adaptation at specific loci.: VII.: Natural selection, dispersal and the diversity of molecular-functional variation patterns among butterfly species complexes (Colias: Lepidoptera, Pieridae)	Natural genetic variants at the phosphoglucose isomerase, PGI, gene differ in spatial patterning of their polymorphism among species complexes of Colias butterflies in North America. In both lowland and alpine complexes, molecular-functional properties of the polymorphic genotypes can be used to predict genotype-specific adult flight performances and resulting large genotypic differences in adult…	Watt, WB; Wheat, CW; Meyer, EH; Martin, JF	change in selection; clinal variation; dispersal; ecotonal; natural selection; steppe; tundra	POPULATION-STRUCTURE; THERMOREGULATORY STRATEGIES; DROSOPHILA-MELANOGASTER; GENETIC-VARIATION; GENIC VARIATION; GENOTYPES; CONSTRAINTS; MAINTENANCE; DIVERGENCE; MECHANISMS	MOLECULAR ECOLOGY	MOL ECOL	Mol. Ecol.	2003	12	5	1265	1275	11	10.1046/j.1365-294X.2003.01804.x	http://dx.doi.org/10.1046/j.1365-294X.2003.01804.x	Biochemistry & Molecular Biology; Environmental Sciences & Ecology; Evolutionary Biology
202	Ancient Male Recombination Shaped Genetic Diversity of Neo-Y Chromosome in Drosophila albomicans	Researchers studying Y chromosome evolution have drawn attention to neo-Y chromosomes in Drosophila species due to their resembling the initial stage of Y chromosome evolution. In the studies of neo-Y chromosome of Drosophila miranda, the extremely low genetic diversity observed suggested various modes of natural selection acting on the nonrecombining genome. However, alternative possibility may …	Satomura, K; Tamura, K	meiotic recombination; achiasmy; sex chromosome; founder effect	EVOLUTION; POLYMORPHISM; DEGENERATION; VARIABILITY; POPULATION; ADAPTATION; NASUTA; NUMBER	MOLECULAR BIOLOGY AND EVOLUTION	MOL BIOL EVOL	Mol. Biol. Evol.	2016	33	2	367	374	8	10.1093/molbev/msv221	http://dx.doi.org/10.1093/molbev/msv221	Biochemistry & Molecular Biology; Evolutionary Biology; Genetics & Heredity
203	f-Statistics estimation and admixture graph construction with Pool-Seq or allele count data using the R package poolfstat	By capturing various patterns of the structuring of genetic variation across populations, f-statistics have proved highly effective for the inference of demographic history. Such statistics are defined as covariances of SNP allele frequency differences among sets of populations without requiring haplotype information and are hence particularly relevant for the analysis of pooled sequencing (Pool-…	Gautier, M; Vitalis, R; Flori, L; Estoup, A	admixture graph; demographic inference; Drosophila suzukii; f-statistics; Pool-Seq	POPULATION-STRUCTURE; DROSOPHILA-SUZUKII; JACKKNIFE; INVASION; ROUTES	MOLECULAR ECOLOGY RESOURCES	MOL ECOL RESOUR	Mol. Ecol. Resour.	2022	22	4	1394	1416	23	10.1111/1755-0998.13557	http://dx.doi.org/10.1111/1755-0998.13557	Biochemistry & Molecular Biology; Environmental Sciences & Ecology; Evolutionary Biology
204	GENETIC DIVERGENCE IS DECOUPLED FROM ECOLOGICAL DIVERSIFICATION IN THE HAWAIIAN NESOSYDNE PLANTHOPPERS	Adaptive radiation involves ecological shifts coupled with isolation of gene pools. However, we know little about what drives the initial stages of divergence. We study a system in which ecological diversification is found within a chronologically well-defined geological matrix to provide insight into this enigmatic phase of radiation. We tested the hypothesis that a period of geographic isolatio…	Goodman, KR; Welter, SC; Roderick, GK	Adaptive radiation; Delphacidae; Hemiptera; landscape genetics; molecular clock; population genetics; reproductive isolation; speciation	ADAPTIVE RADIATION; MITOCHONDRIAL-DNA; TETRAGNATHA-SPIDERS; POPULATION; SPECIATION; ISLAND; OPPORTUNITY; DROSOPHILA; SOFTWARE; TIME	EVOLUTION	EVOLUTION	Evolution	2012	66	9	2798	2814	17	10.1111/j.1558-5646.2012.01643.x	http://dx.doi.org/10.1111/j.1558-5646.2012.01643.x	Environmental Sciences & Ecology; Evolutionary Biology; Genetics & Heredity
206	Newly evolved genes: Moving from comparative genomics to functional studies in model systems	Genes are gained and lost over the course of evolution. A recent study found that over 1,800 new genes have appeared during primate evolution and that an unexpectedly high proportion of these genes are expressed in the human brain. But what are the molecular functions of newly evolved genes and what is their impact on an organism's fitness? The acquisition of new genes may provide a rich source o…	Ranz, JM; Parsch, J	adaptation; gene function; genetic networks	CHIMERIC GENE; DROSOPHILA-MELANOGASTER; EVOLUTIONARY ORIGIN; RAPID EVOLUTION; DRAFT SEQUENCE; DIVERSITY; PARALLEL; IMPACT; EXPRESSION; SELECTION	BIOESSAYS	BIOESSAYS	Bioessays	2012	34	6	477	483	7	10.1002/bies.201100177	http://dx.doi.org/10.1002/bies.201100177	Biochemistry & Molecular Biology; Life Sciences & Biomedicine - Other Topics
207	Genetic diversity and the evolutionary history of plant immunity genes in two species of Zea	Plant pathogenesis-related genes (PR genes) code for enzymes, enzyme inhibitors, and other peptides that confer resistance to pathogens and herbivores. Although several PR genes have been the subject of molecular population genetic analyses, a general understanding of their long-term evolutionary dynamics remains incomplete. Here we analyze sequence data from 17 PR genes from two closely related …	Moeller, DA; Tiffin, P	coevolution; disease resistance; innate immunity; inducible defense; natural selection; population structure	MOLECULAR POPULATION-GENETICS; ACCESSORY-GLAND PROTEINS; DISEASE RESISTANCE GENE; DROSOPHILA-MELANOGASTER; BACKGROUND SELECTION; POSITIVE SELECTION; NATURAL-SELECTION; INHIBITOR GENES; MAIZE; HITCHHIKING	MOLECULAR BIOLOGY AND EVOLUTION	MOL BIOL EVOL	Mol. Biol. Evol.	2005	22	12	2480	2490	11	10.1093/molbev/msi247	http://dx.doi.org/10.1093/molbev/msi247	Biochemistry & Molecular Biology; Evolutionary Biology; Genetics & Heredity
208	Distribution of the transposable elements bilbo and gypsy in original and colonizing populations of Drosophila subobscura	Background: Transposable elements (TEs) constitute a substantial amount of all eukaryotic genomes. They induce an important proportion of deleterious mutations by insertion into genes or gene regulatory regions. However, their mutational capabilities are not always adverse but can contribute to the genetic diversity and evolution of organisms. Knowledge of their distribution and activity in the g…	Guerreiro, MPG; Chávez-Sandoval, BE; Balanyà, J; Serra, L; Fontdevila, A		MOBILE DISPERSED GENES; CHROMOSOMAL-POLYMORPHISM; INVERSION POLYMORPHISM; GAMETIC DISEQUILIBRIUM; NATURAL-POPULATIONS; MITOCHONDRIAL-DNA; REPETITIVE DNA; FOUNDER EVENT; COPY NUMBER; COLONIZATION	BMC EVOLUTIONARY BIOLOGY	BMC EVOL BIOL	BMC Evol. Biol.	2008	8				13	10.1186/1471-2148-8-234	http://dx.doi.org/10.1186/1471-2148-8-234	Evolutionary Biology; Genetics & Heredity
209	The Calibrated Phylogeny of the Drosophila fasciola Subgroup (D-repleta Group Wasserman) Indicates Neogene Diversification of Its Internal Branches	The species of the Drosophila fasciola subgroup Wasserman represent the dominant section of the Drosophila repleta group Wasserman in the American rainforests and have a broad geographical distribution in the New World. However, despite of its wide range, the D. fasciola subgroup is one of the most overlooked D. repleta subgroups. Here, we report a molecular phylogenetic analysis focused on the D…	Franco, FF; Silva, ECC; Barrios-Leal, DY; Sene, FM; Manfrin, MH	Drosophila; mtDNA; transformer; elongation factor-1alpha F1; Panama Isthmus	SEX-DETERMINING GENE; SPECIES GROUP; EVOLUTION; DIPTERA; SUPPORT; TRANSFORMER; CONFIDENCE; RADIATION; INFERENCE; FORESTS	NEOTROPICAL ENTOMOLOGY	NEOTROP ENTOMOL	Neotrop. Entomol.	2017	46	5	537	545	9	10.1007/s13744-017-0484-4	http://dx.doi.org/10.1007/s13744-017-0484-4	Entomology
210	Natural selection and genetic diversity		Reed, DH		DROSOPHILA-MELANOGASTER; INBREEDING DEPRESSION; HETEROZYGOSITY	HEREDITY	HEREDITY	Heredity	2007	99	1	1	2	2	10.1038/sj.hdy.6800990	http://dx.doi.org/10.1038/sj.hdy.6800990	Environmental Sciences & Ecology; Evolutionary Biology; Genetics & Heredity
211	Microsatellite DNA analysis of population structure in Cornops aquaticum (Orthoptera: Acrididae), over a cline for three Robertsonian translocations	The grasshopper Cornops aquaticum occurs between Mexico (23A degrees N) and Uruguay and Central Argentina (35A degrees S). It was recently introduced as a pest control agent of the neotropical water-hyacinth Eichhornia crassipes in South Africa. The information about the amount and distribution of genetic variability of the native populations may optimise the results of biological control program…	Romero, ML; Colombo, PC; Remis, MI	Population genetics; Microsatellite diversity; Chromosome polymorphism; Host specific herbivores	WATER-HYACINTH GRASSHOPPER; HYBRID ZONE; CHROMOSOMAL REARRANGEMENTS; MORPHOMETRIC VARIATION; DROSOPHILA-SUBOBSCURA; GENETIC DIVERSITY; SOUTH-AMERICA; SOFTWARE; EVOLUTION; PATTERNS	EVOLUTIONARY ECOLOGY	EVOL ECOL	Evol. Ecol.	2017	31	6	937	953	17	10.1007/s10682-017-9915-2	http://dx.doi.org/10.1007/s10682-017-9915-2	Environmental Sciences & Ecology; Evolutionary Biology; Genetics & Heredity
212	Worldwide distribution of transposable element copy number in natural populations of Drosophila simulans	sposable elements (TEs), which promote various kinds of mutations, constitute a large fraction of the genome. How they invade natural populations and species is therefore of fundamental importance for understanding the dynamics of genetic diversity and genome composition. On the basis of 85 samples of natural populations of Drosophila simulans, we report the distributions of the genome insertion …	Biémont, C; Nardon, C; Deceliere, G; Lepetit, D; Loevenbruck, C; Vieira, C	colonization; Drosophila simulans; natural populations; Tirant; transposable elements	GENOME EVOLUTION; P-ELEMENTS; RECENT INVASION; INBRED LINE; MELANOGASTER; RETROTRANSPOSON; TRANSPOSITION; DYNAMICS; INSERTION; OSVALDO	EVOLUTION	EVOLUTION	Evolution	2003	57	1	159	167	9			Environmental Sciences & Ecology; Evolutionary Biology; Genetics & Heredity
214	Apparent 'sympatric' speciation in ecologically similar herbivorous beetles facilitated by multiple colonizations of an island	Coexistence of recently diverged and ecologically similar sister species in complete sympatry represents a particularly compelling case for sympatric speciation. This study investigates the possible sympatric origin of two coexisting bark beetle taxa that utilize the same host plant on the island of La Palma in the Canary Islands. Aphanarthrum subglabrum and Aphanarthrum glabrum ssp. nudum breed …	Jordal, BH; Emerson, BC; Hewitt, GM	Aphanarthrum; Canary Islands; Euphorbia; mitochondrial introgression; Scolytinae; sympatric speciation	DNA-SEQUENCE DATA; MITOCHONDRIAL-DNA; DROSOPHILA-PSEUDOOBSCURA; SPECIES-DIVERSITY; BIASED DISPERSAL; GENE; ORIGIN; DIVERGENCE; INTROGRESSION; COLEOPTERA	MOLECULAR ECOLOGY	MOL ECOL	Mol. Ecol.	2006	15	10	2935	2947	13	10.1111/j.1365-294X.2006.02993.x	http://dx.doi.org/10.1111/j.1365-294X.2006.02993.x	Biochemistry & Molecular Biology; Environmental Sciences & Ecology; Evolutionary Biology
215	Wasp predation drives the assembly of fungal and fly communities on frog egg masses	Community ecology aims to understand how species interactions shape species diversity and abundance. Although less studied than predatory or competitive interactions, facilitative interactions can be important in communities associated with ephemeral microhabitats. Successful recruitment from these habitats requires species to rapidly colonize, develop, and disperse during brief periods of habita…	Hughey, MC; Nicolás, A; Vonesh, JR; Warkentin, KM	Processing chain; Colonization; Priority effects; Facilitation; Ephemeral microhabitats	PROCESSING CHAIN INTERACTION; POSITIVE INTERACTIONS; SPORE DISPERSAL; FACILITATION; HISTORY; COMPETITION; SUCCESSION; DROSOPHILA; RESOURCES; DYNAMICS	OECOLOGIA	OECOLOGIA	Oecologia	2012	168	4	1057	1068	12	10.1007/s00442-011-2137-3	http://dx.doi.org/10.1007/s00442-011-2137-3	Environmental Sciences & Ecology
216	Population genomics of Mycobacterium tuberculosis in the Inuit	Nunavik, Quebec suffers from epidemic tuberculosis (TB), with an incidence 50-fold higher than the Canadian average. Molecular studies in this region have documented limited bacterial genetic diversity among Mycobacterium tuberculosis isolates, consistent with a founder strain and/or ongoing spread. We have used whole-genome sequencing on 163 M. tuberculosis isolates from 11 geographically isolat…	Lee, RS; Radomski, N; Proulx, JF; Levade, I; Shapiro, BJ; McIntosh, F; Soualhine, H; Menzies, D; Behr, MA	Mycobacterium tuberculosis; evolution; whole genome sequencing	NUCLEOTIDE SUBSTITUTIONS; GENETIC DRIFT; STRAINS; EVOLUTION; INSIGHTS; VISUALIZATION; REQUIREMENTS; DROSOPHILA; SURVIVAL; SEQUENCE	PROCEEDINGS OF THE NATIONAL ACADEMY OF SCIENCES OF THE UNITED STATES OF AMERICA	P NATL ACAD SCI USA	Proc. Natl. Acad. Sci. U. S. A.	2015	112	44	13609	13614	6	10.1073/pnas.1507071112	http://dx.doi.org/10.1073/pnas.1507071112	Science & Technology - Other Topics
217	Phylogenetic analysis of the cardini group of Drosophila with respect to changes in pigmentation	Phenotypic variability is the engine that drives future diversification with the expectation that polymorphic ancestors give rise to descendants harboring a subset of the ancestral variation. Here we examine evolutionary transitions from polymorphism to monomorphism in a visually striking New World radiation of fruit flies, the Drosophila cardini group. This group is distributed across the Americ…	Brisson, JA; Wilder, J; Hollocher, H	abdominal pigmentation; Caribbean; Drosophila cardini group; interspecific cline; polymorphism	EVOLUTION; DNA; POLYMORPHA; COLOR; INFERENCE; MELANISM; CHOICE; GENES	EVOLUTION	EVOLUTION	Evolution	2006	60	6	1228	1241	14	10.1554/05-552.1	http://dx.doi.org/10.1554/05-552.1	Environmental Sciences & Ecology; Evolutionary Biology; Genetics & Heredity
218	Effective population size in Drosophila subobscura: ecological and molecular approaches	The effective population size (Ne) represents the number of individuals that can contribute genes equally to the next generation and is usually smaller then the actual size of a population. The aims of this study were: (i) to assess the Ne for two Drosophila subobscura populations sampled from geographically close, but ecologically and topologically distinct habitats, (ii) to compare the results …	Novicic, ZK; Jelic, M; Savic, T; Veselinovic, MS; Dimitrijevic, D; Jovanovic, M; Kenig, B; Stamenkovic-Radak, M; Andjelkovic, M	capture-mark-release-recapture; microhabitats; microsatellites; sex ratio	CHROMOSOMAL INVERSION POLYMORPHISM; GENETIC-STRUCTURE; NATURAL-POPULATIONS; HETEROZYGOTE-EXCESS; EFFECTIVE NUMBER; RAPID EVOLUTION; COLONIZATION; MICROSATELLITES; DISPERSAL; VARIABILITY	JOURNAL OF BIOLOGICAL RESEARCH-THESSALONIKI	J BIOL RES-THESSALON	J. Biol. Res.	2013	19		65	74	10			Life Sciences & Biomedicine - Other Topics
219	Selection despite low genetic diversity and high gene flow in a rapid island invasion of the bumblebee, Bombus terrestris	Invasive species are predicted to adjust their morphological, physiological and life-history traits to adapt to their non-native environments. Although a loss of genetic variation during invasion may restrict local adaptation, introduced species often thrive in novel environments. Despite being founded by just a few individuals, Bombus terrestris (Hymenoptera: Apidae) has in less than 30 years su…	Hjort, CK; Paris, JR; Smith, HG; Dudaniec, RY	Bombus terrestris; environmental association analysis; gene flow; invasion; island; local adaptation; RADseq	LIFE-HISTORY; BODY-SIZE; R PACKAGE; TOOL SET; HYMENOPTERA; POPULATIONS; DROSOPHILA; SUCCESS; APIDAE; BEES	MOLECULAR ECOLOGY	MOL ECOL	Mol. Ecol.	2024	33	2			18	10.1111/mec.17212	http://dx.doi.org/10.1111/mec.17212	Biochemistry & Molecular Biology; Environmental Sciences & Ecology; Evolutionary Biology
220	Current genetic status of common carp (Cyprinus carpio L.) introduced into Tunisian reservoirs	In order to enhance and develop inland fisheries and to create exploratory ichthyic stocks in reservoirs, the introduction of freshwater fishes in Tunisia began since the 1960s. However, stocking programs are usually conducted without any following assessment of the potential success of the exercise. Within the context of studying the genetic status of introduced populations, this paper describes…	Louati, M; Bahri-Sfar, L; Kohlmann, K; Ben-Hassine, OK	Cyprinidae; Cyprinus carpio; Genetic variation; Allozyme; Microsatellite; Stocking	ALLELE FREQUENCY DATA; POPULATION-STRUCTURE; DROSOPHILA-MELANOGASTER; COUNTING ALLELES; HATCHERY STOCK; DNA MARKERS; VARIABILITY; MICROSATELLITE; STRAINS; PROGRAM	CYBIUM	CYBIUM	Cybium	2011	35	3	189	199	11			Zoology
221	Testing single-sample estimators of effective population size in genetically structured populations	The effective population size (N-e) is a key parameter in evolutionary and population genetics. Single-sample N-e estimation provides an alternative to traditional approaches requiring two or more samples. Single-sample methods assume that the study population has no genetic sub-structure, which is unlikely to be true in wild populations. Here we empirically investigated two single-sample estimat…	Holleley, CE; Nichols, RA; Whitehead, MR; Adamack, AT; Gunn, MR; Sherwin, WB	Effective population size; Population structure; N-e; ONeSAMP; LDNE	CONTEMPORARY EFFECTIVE POPULATION; LINKAGE DISEQUILIBRIUM; NATURAL-POPULATIONS; MAXIMUM-LIKELIHOOD; DIVERSITY; PROGRAM	CONSERVATION GENETICS	CONSERV GENET	Conserv. Genet.	2014	15	1	23	35	13	10.1007/s10592-013-0518-3	http://dx.doi.org/10.1007/s10592-013-0518-3	Biodiversity & Conservation; Genetics & Heredity
223	Social heterosis and the maintenance of genetic diversity at the genome level	Social heterosis is when individuals in groups or neighbourhoods receive a mutualistic benefit from across-individual genetic diversity. Although it can be a viable evolutionary mechanism to maintain allelic diversity at a given locus, its efficacy at maintaining genome-wide diversity is in question when multiple loci are being simultaneously selected. Therefore, we modelled social heterosis in a…	Nonacs, P; Kapheim, KM	epistasis; genetic diversity; genetic drift; genome; linkage disequilibrium	CORRELATIONAL SELECTION; INTERACTING PHENOTYPES; RESOURCE SUBDIVISION; EVOLUTIONARY PROCESS; POLISTES-DOMINULUS; DROSOPHILA; ADVANTAGE; BEHAVIOR; WASP	JOURNAL OF EVOLUTIONARY BIOLOGY	J EVOLUTION BIOL	J. Evol. Biol.	2008	21	2	631	635	5	10.1111/j.1420-9101.2007.01489.x	http://dx.doi.org/10.1111/j.1420-9101.2007.01489.x	Environmental Sciences & Ecology; Evolutionary Biology; Genetics & Heredity
225	Climate structures genetic variation across a species' elevation range: a test of range limits hypotheses	Gene flow may influence the formation of species range limits, and yet little is known about the patterns of gene flow with respect to environmental gradients or proximity to range limits. With rapid environmental change, it is especially important to understand patterns of gene flow to inform conservation efforts. Here we investigate the species range of the selfing, annual plant, Mimulus lacini…	Sexton, JP; Hufford, MB; Bateman, AC; Lowry, DB; Meimberg, H; Strauss, SY; Rice, KJ	elevation gradients; gene flow; isolation by environment; Mimulus; species range limits; swamping gene flow	MIMULUS-GUTTATUS; LOCAL ADAPTATION; SIERRA-NEVADA; POPULATION-GENETICS; GEOGRAPHICAL RANGE; DROSOPHILA-SERRATA; SEED DISPERSAL; EVOLUTION; FLOW; DIVERSITY	MOLECULAR ECOLOGY	MOL ECOL	Mol. Ecol.	2016	25	4	911	928	18	10.1111/mec.13528	http://dx.doi.org/10.1111/mec.13528	Biochemistry & Molecular Biology; Environmental Sciences & Ecology; Evolutionary Biology
227	Evolution of the Colocasiomyia gigantea Species Group (Diptera: Drosophilidae): Phylogeny, Biogeography and Shift of Host Use	Simple Summary All the species in the Colocasiomyia gigantea group breed on monsteroid host plants (aroids in the subfamily Monsteroideae). So far, we have not resolved the phylogenetic relationship among these fly species, making it difficult to trace the origin and history of the species diversification, biogeography and host plant selection. In this study, we reconstructed the evolutionary rel…	Xiao, L; Li, NN; Yang, LK; Li, JL; Gao, JJ	DNA sequence; geographical distribution; morphology; diversification; sister-group analysis; egg filament; body size; pollination mutualism; Monsteroideae; Araceae	GENUS COLOCASIOMYIA; POLLINATION MUTUALISM; MEIJERE DIPTERA; ARACEAE; INFLORESCENCES; MORPHOGENESIS; CHOICE	INSECTS	INSECTS	Insects	2022	13	7			16	10.3390/insects13070647	http://dx.doi.org/10.3390/insects13070647	Entomology
228	THE EVOLUTIONARY HISTORY OF DROSOPHILA-BUZZATII .25. RANDOM MATING IN NATURE	Using allozymes as the genetic probe, data are presented which show that wild Drosophila buzzatii females and males engaged in copulation mate at random. Hence, putative inbreeding due to local mating of genetically related flies emerging from the patchy distributed substrates, was not detected. We conclude that individuals raised from a niche disperse and mate at random with other members of the…	QUEZADADIAZ, JE; SANTOS, M; RUIZ, A; FONTDEVILA, A	ALLOZYMES; BREEDING SITES; CACTOPHILIC DROSOPHILA; MATING PATTERN; NATURAL POPULATION; POPULATION STRUCTURE	MULTIPLE INSEMINATION; SEXUAL SELECTION; POPULATIONS; PSEUDOOBSCURA; MELANOGASTER; POLYMORPHISM; FREQUENCIES; INVERSION	HEREDITY	HEREDITY	Heredity	1992	68		373	379	7	10.1038/hdy.1992.53	http://dx.doi.org/10.1038/hdy.1992.53	Environmental Sciences & Ecology; Evolutionary Biology; Genetics & Heredity
231	Bottlenecks, population differentiation and apparent selection at microsatellite loci in Australian Drosophila buzzatii	Species colonizing new areas disjunct from their original habitat may be subject to novel selection pressures, and exhibit adaptive genetic changes. However, if colonization occurs through a small number of founders, the genetic composition of the colonized population may differ from that of the original population simply due to genetic drift. Disentangling the effects of founder drift and select…	Barker, JSF; Frydenberg, J; González, J; Davies, HI; Ruiz, A; Sorensen, JG; Loeschcke, V	genotype-climate associations; bottlenecks; colonization; linkage disequilibrium; latitudinal transect; cactophilic Drosophila	LINKAGE DISEQUILIBRIUM; POLYMORPHIC INVERSION; GENETIC-STRUCTURE; F-STATISTICS; SIZE; CHROMOSOME-2; VARIABILITY; EVOLUTION; EXPANSION; PATTERNS	HEREDITY	HEREDITY	Heredity	2009	102	4	389	401	13	10.1038/hdy.2008.127	http://dx.doi.org/10.1038/hdy.2008.127	Environmental Sciences & Ecology; Evolutionary Biology; Genetics & Heredity
232	MAINTENANCE OF POLYGENIC VARIATION IN SPATIALLY STRUCTURED POPULATIONS - ROLES FOR LOCAL MATING AND GENETIC REDUNDANCY	Although heritable genetic variation is critical to the evolutionary process, we know little about how it is maintained. Obviously, mutation-selection balance must play a role, but there is considerable doubt over whether it can account for heritabilities as high as 0.5, which are commonly found in natural populations. Most models of mutation-selection balance assume panmictic populations. In thi…	GOLDSTEIN, DB; HOLSINGER, KE	GENE FLOW; POLYGENIC VARIATION; POPULATION STRUCTURE	MUTATION-SELECTION BALANCE; STABILIZING SELECTION; UNIFORM SELECTION; DROSOPHILA-MELANOGASTER; NATURAL-POPULATIONS; DIVERGENCE; RESPONSES; FLOW; VARIABILITY; DISPERSAL	EVOLUTION	EVOLUTION	Evolution	1992	46	2	412	429	18	10.2307/2409861	http://dx.doi.org/10.2307/2409861	Environmental Sciences & Ecology; Evolutionary Biology; Genetics & Heredity
233	Unveiling the Mycodrosophila projectans (Diptera, Drosophilidae) species complex: Insights into the evolution of three Neotropical cryptic and syntopic species	The Zygothrica genus group has been shown to be speciose, with a high number of cryptic species. DNA barcoding approaches have been a valuable tool to uncover cryptic diversity in this lineage, as recently suggested for the Neotropical Mycodrosophila projectans complex, which seems to comprise at least three different species. The aim of this study was to confirm the subdivision of the M. project…	Machado, S; Bessa, MH; Nornberg, B; Gottschalk, MS; Robe, LJ		HAPLOTYPE RECONSTRUCTION; BRAZILIAN POPULATIONS; STATISTICAL-METHOD; MITOCHONDRIAL-DNA; SPECIATION; DIVERSITY; DELIMITATION; BIODIVERSITY; MORPHOLOGY; DISCOVERY	PLOS ONE	PLOS ONE	PLoS One	2022	17	5			24	10.1371/journal.pone.0268657	http://dx.doi.org/10.1371/journal.pone.0268657	Science & Technology - Other Topics
234	Theoretical Approaches to the Dynamics of Transposable Elements in Genomes, Populations, and Species	Transposable elements are major components of both prokaryotic and eukaryotic genomes. They are generally considered as selfish DNA sequences able to invade the chromosomes of a species in a parasitic way, leading to a plethora of mutations such as insertions, deletions, inversions, translocations and complex rearrangements. They are frequently deleterious, but sometimes provide a source of genet…	Le Rouzic, A; Capy, P		MOBILE GENETIC ELEMENTS; DROSOPHILA-P-ELEMENT; M HYBRID DYSGENESIS; DNA-BINDING DOMAIN; NATURAL-POPULATIONS; HORIZONTAL TRANSFER; COPY NUMBER; EVOLUTIONARY DYNAMICS; CYTOSINE METHYLATION; LTR RETROTRANSPOSONS	TRANSPOSONS AND THE DYNAMIC GENOME	GENOME DYNAM STABIL	Genome Dyn. Stabil.	2009	4		1	19	19	10.1007/7050_017	http://dx.doi.org/10.1007/7050_017	Cell Biology; Evolutionary Biology; Genetics & Heredity
235	Wolbachia association with the tsetse fly, Glossina fuscipes fuscipes, reveals high levels of genetic diversity and complex evolutionary dynamics	Background: Wolbachia pipientis, a diverse group of alpha-proteobacteria, can alter arthropod host reproduction and confer a reproductive advantage to Wolbachia-infected females (cytoplasmic incompatibility (CI)). This advantage can alter host population genetics because Wolbachia-infected females produce more offspring with their own mitochondrial DNA (mtDNA) haplotypes than uninfected females. …	Symula, RE; Alam, U; Brelsfoard, C; Wu, YN; Echodu, R; Okedi, LM; Aksoy, S; Caccone, A	Wolbachia; Population structure; Sequence diversity; groEL; MLST	CYTOPLASMIC INCOMPATIBILITY; POPULATIONS; DENSITY; DROSOPHILA; PHYLOGENY; SYMBIONTS; DIPTERA; FLIES; POLYMORPHISM; COEXISTENCE	BMC EVOLUTIONARY BIOLOGY	BMC EVOL BIOL	BMC Evol. Biol.	2013	13				12	10.1186/1471-2148-13-31	http://dx.doi.org/10.1186/1471-2148-13-31	Evolutionary Biology; Genetics & Heredity
236	The mariner transposable element in natural populations of Drosophila simulans	In cosmopolitan species, geographical variations in copy number and/or level of transposition activity have been observed for several transposable elements (TEs). Environment, history and population structure can contribute to such variation in ways that are difficult to tease apart. For the mariner element, previous studies of the geographic variation of its somatic activity in natural populatio…	Picot, S; Wallau, GL; Loreto, ELS; Heredia, FO; Hua-Van, A; Capy, P	transposable element; mariner; somatic activity; Drosophila simulans; invasive populations	MELANOGASTER; COLONIZATION; POLYMORPHISM; TEMPERATURE; INSERTION; EVOLUTION; GENETICS; EXCISION; AFRICAN; NUMBER	HEREDITY	HEREDITY	Heredity	2008	101	1	53	59	7	10.1038/hdy.2008.27	http://dx.doi.org/10.1038/hdy.2008.27	Environmental Sciences & Ecology; Evolutionary Biology; Genetics & Heredity
237	Mate-finding dispersal reduces local mate limitation and sex bias in dispersal	Sex-biased dispersal (SBD) often skews the local sex ratio in a population. This can result in a shortage of mates for individuals of the less-dispersive sex. Such mate limitation can lead to Allee effects in populations that are small or undergoing range expansion, consequently affecting their survival, growth, stability and invasion speed. Theory predicts that mate shortage can lead to either a…	Mishra, A; Tung, S; Sruti, VRS; Srivathsa, S; Dey, S	dispersal evolution; dispersal plasticity; dispersal propensity; Drosophila melanogaster; spatial sorting; temporal dispersal profile	DROSOPHILA-MELANOGASTER; INBREEDING AVOIDANCE; DEPENDENT DISPERSAL; EVOLUTION; POPULATION; BIRDS; METAPOPULATIONS; COMPETITION; PHILOPATRY; DYNAMICS	JOURNAL OF ANIMAL ECOLOGY	J ANIM ECOL	J. Anim. Ecol.	2020	89	9	2089	2098	10	10.1111/1365-2656.13278	http://dx.doi.org/10.1111/1365-2656.13278	Environmental Sciences & Ecology; Zoology
238	MITOCHONDRIAL-DNA DIVERSITY IN THE PEA APHID ACYRTHOSIPHON-PISUM	The pea aphid Acyrthosiphon pisum has been established in North America for at least a century and occurs on a broad range of host plants. Despite its importance as a crop pest, there is little understanding of the genetic structure of its populations or the extent of genetic divergence associated with different host plant utilization. This study examined the extent of mitochondrial DNA (mtDNA) d…	BARRETTE, RJ; CREASE, TJ; HEBERT, PDN; VIA, S	PEA APHID; MITOCHONDRIAL DNA; POLYMERASE CHAIN REACTION; LENGTH HETEROPLASMY	SCALE SIZE VARIATION; MOLECULAR CHARACTERIZATION; DROSOPHILA-MAURITIANA; HETEROPLASMY; POPULATIONS; GENETICS; LENGTH; VARIABILITY; SEQUENCE; CRICKETS	GENOME	GENOME	Genome	1994	37	5	858	865	8	10.1139/g94-121	http://dx.doi.org/10.1139/g94-121	Biotechnology & Applied Microbiology; Genetics & Heredity
239	The Demographic Histories of the M and S Molecular Forms of Anopheles gambiae s.s.	Anopheles gambiae is a primary vector of Plasmodium falciparum, a human malaria parasite that causes over a million deaths each year in sub-Saharan Africa. Population genetic tests have been employed to detect natural selection at suspected A. gambiae antimalaria genes, but these tests have generally been compromised by the lack of demographically correct null models. Here, we used a coalescent s…	Crawford, JE; Lazzaro, BP	Anopheles gambiae; demographic history; population growth; maximum likelihood; population genetics	GENETIC DIFFERENTIATION; POPULATION-STRUCTURE; DNA POLYMORPHISM; SPECIES COMPLEX; DROSOPHILA; SELECTION; PATTERNS; AFRICA; CHROMOSOME; SPECIATION	MOLECULAR BIOLOGY AND EVOLUTION	MOL BIOL EVOL	Mol. Biol. Evol.	2010	27	8	1739	1744	6	10.1093/molbev/msq070	http://dx.doi.org/10.1093/molbev/msq070	Biochemistry & Molecular Biology; Evolutionary Biology; Genetics & Heredity
240	Fragmented forests, evolving flies:: molecular variation in African populations of Drosophila teissieri	Microsatellite variation from eight loci was studied in five populations of Drosophila teissieri, a fruit-fly found only in the rain forests of sub-Saharan Africa. Five noncontiguous rain forest sites (from Tanzania, Gabon and Ivory Coast) were sampled to measure the effects of historical forest fragmentation on population structure in an obligatory forest-dwelling species. The Ivory Coast and Ga…	Cobb, M; Huet, M; Lachaise, D; Veuille, M	African rain forest; habitat fragmentation; microsatellites	MELANOGASTER	MOLECULAR ECOLOGY	MOL ECOL	Mol. Ecol.	2000	9	10	1591	1597	7	10.1046/j.1365-294x.2000.01064.x	http://dx.doi.org/10.1046/j.1365-294x.2000.01064.x	Biochemistry & Molecular Biology; Environmental Sciences & Ecology; Evolutionary Biology
241	Application of a dense genetic map for assessment of genomic responses to selection and inbreeding in Heliothis virescens	Adaptation of pest species to laboratory conditions and selection for resistance to toxins in the laboratory are expected to cause inbreeding and genetic bottlenecks that reduce genetic variation. Heliothis virescens, a major cotton pest, has been colonized in the laboratory many times, and a few laboratory colonies have been selected for Bacillus thuringiensis (Bt) resistance. We developed 350-b…	Fritz, ML; Paa, S; Baltzegar, J; Gould, F	Heliothis virescens; genetic variation; colonization; inbreeding; ddRAD-seq; linkage map	DROSOPHILA-MELANOGASTER; R-PACKAGE; LABORATORY POPULATIONS; DE-NOVO; RESISTANCE; LEPIDOPTERA; SUBFLEXA; SPECIALIST; DISCOVERY; LINKAGE	INSECT MOLECULAR BIOLOGY	INSECT MOL BIOL	Insect Mol. Biol.	2016	25	4	385	400	16	10.1111/imb.12234	http://dx.doi.org/10.1111/imb.12234	Biochemistry & Molecular Biology; Entomology
242	Conservation strategies: Adaptation to stress and the preservation of genetic diversity	The level of genetic diversity in free-living populations is not normally restrictive for conservation, since it tends to be enhanced in stressed outlier populations. At the physiological level, this enhancement is supported by the favouring of heterozygotes, especially when energy demands needed to adapt to stress are high. Therefore ecophysiological considerations are important for conservation…	Parsons, PA	heterozygote advantage; energy cost; aridity; sexual selection metabolic potential; competition; fitness; biodiversity	INBREEDING DEPRESSION; ENVIRONMENTAL-STRESS; EVOLUTIONARY RATES; ENZYME HETEROZYGOSITY; NATURAL-POPULATION; MULINIA-LATERALIS; ACINONYX-JUBATUS; GROWTH-RATE; COOT CLAM; DROSOPHILA	BIOLOGICAL JOURNAL OF THE LINNEAN SOCIETY	BIOL J LINN SOC	Biol. J. Linnean Soc.	1996	58	4	471	482	12			Evolutionary Biology
243	Long microsatellites and unusually high levels of genetic diversity in the Orthoptera	Much remains to be learned about the mutational processes governing the evolution of microsatellite repeat regions and the associated levels of genetic diversity observed at microsatellite markers across populations or species. An extensive survey of microsatellite variation in 210 insect species from six major orders revealed that within Orthopterans, which are characterized by giant genomes, le…	Chapuis, MP; Streiff, R; Sword, GA	microsatellite; mutation; Orthoptera; repeat number	BODY-SIZE; DROSOPHILA-MELANOGASTER; MUTATION-RATE; ABUNDANCE; REPEATS; LOCI; EXTINCTION; PATTERNS; GENOME; BIRDS	INSECT MOLECULAR BIOLOGY	INSECT MOL BIOL	Insect Mol. Biol.	2012	21	2	181	186	6	10.1111/j.1365-2583.2011.01124.x	http://dx.doi.org/10.1111/j.1365-2583.2011.01124.x	Biochemistry & Molecular Biology; Entomology
244	Genetic Consequences of Domestication and Mass Rearing of Pest Fruit Fly Bactrocera tryoni (Diptera: Tephritidae)	Tephritid fruit flies, an important pest of horticulture worldwide, are increasingly targeted for control or eradication by large-scale releases of sterile flies of the same species. For each species treated, strains must be domesticated for mass rearing to provide sufficiently large numbers of individuals for releases. Increases in productivity of domesticated tephritid strains are well document…	Gilchrist, AS; Cameron, EC; Sved, JA; Meats, AW	mass rearing; genetic drift; selection; domestication; Bactrocera tryoni	MELON FLY; DROSOPHILA-MELANOGASTER; CUCURBITAE DIPTERA; LIFE-HISTORY; ADAPTATION; LARVAL; WILD; COLONIZATION; POPULATIONS; CAPTIVITY	JOURNAL OF ECONOMIC ENTOMOLOGY	J ECON ENTOMOL	J. Econ. Entomol.	2012	105	3	1051	1056	6	10.1603/EC11421	http://dx.doi.org/10.1603/EC11421	Entomology
245	Unexpected high genetic diversity in small populations suggests maintenance by associative overdominance	The effective population size (N-e) is a central factor in determining maintenance of genetic variation. The neutral theory predicts that loss of variation depends on N-e, with less genetic drift in larger populations. We monitored genetic drift in 42 Drosophila melanogaster populations of different adult census population sizes (10, 50 or 500) using pooled RAD sequencing. In small populations, v…	Schou, MF; Loeschcke, V; Bechsgaard, J; Schlötterer, C; Kristensen, TN	effective population size; evolutionary potential; genetic diversity; genetic drift; nucleotide diversity; small populations	DROSOPHILA-MELANOGASTER; INBREEDING DEPRESSION; REPRODUCTIVE SUCCESS; MOLECULAR EVOLUTION; FINITE POPULATIONS; FULL-SIB; SIZE; SELECTION; PATTERNS; HETEROZYGOSITY	MOLECULAR ECOLOGY	MOL ECOL	Mol. Ecol.	2017	26	23	6510	6523	14	10.1111/mec.14262	http://dx.doi.org/10.1111/mec.14262	Biochemistry & Molecular Biology; Environmental Sciences & Ecology; Evolutionary Biology
246	Desiccation Stress Acts as Cause as well as Cost of Dispersal in Drosophila melanogaster	Environmental stress is one of the important causes of biological dispersal. At the same time, the process of dispersal itself can incur and/or increase susceptibility to stress for the dispersing individuals. Therefore, in principle, stress can serve as both a cause and a cost of dispersal. We studied these potentially contrasting roles of a key environmental stress (desiccation) using Drosophil…	Mishra, A; Tung, SDP; Sruti, VRS; Shreenidhi, PM; Dey, S	dispersal propensity; desiccation resistance; life history; dispersal syndrome; fecundity; movement ecology; dispersal evolution; spatial selection	LIFE-HISTORY TRAITS; TRADE-OFF; STARVATION RESISTANCE; SEX-DIFFERENCES; EVOLUTION; TOLERANCE; FECUNDITY; POPULATIONS; SELECTION; MECHANISMS	AMERICAN NATURALIST	AM NAT	Am. Nat.	2022	199	4	E111	E123	13	10.1086/718641	http://dx.doi.org/10.1086/718641	Environmental Sciences & Ecology; Evolutionary Biology
247	Stress and body condition as prenatal and postnatal determinants of dispersal in the common lizard (Lacerta vivipara)	Dispersal is a complex phenomenon affected by multiple factors. Among the factors that influence dispersal in the common lizard (Lacerta vivipara), poor maternal body condition and stress are known to decrease dispersal propensity of juveniles. But the effect of individual factors on dispersal could change when several of them act concurrently or at different developmental stages. Prenatal factor…	Meylan, S; Belliure, J; Clobert, J; de Fraipont, M	body condition; corticosterone; dispersal; Lacerta vivipara; prenatal and postnatal effects	NATAL DISPERSAL; DROSOPHILA-MELANOGASTER; OFFSPRING DISPERSAL; GROUND-SQUIRRELS; BEHAVIOR; SIZE; RESPONSES; SELECTION; SIBLINGS; MAMMALS	HORMONES AND BEHAVIOR	HORM BEHAV	Horm. Behav.	2002	42	3	319	326	8	10.1006/hbeh.2002.1827	http://dx.doi.org/10.1006/hbeh.2002.1827	Behavioral Sciences; Endocrinology & Metabolism
249	POPULATION-STRUCTURE OF THE BOTTLE-NOSED-DOLPHIN (TURSIOPS-TRUNCATUS) AS DETERMINED BY RESTRICTION ENDONUCLEASE ANALYSIS OF MITOCHONDRIAL-DNA	Restriction fragment length polymorphisms of mitochondrial DNA (mtDNA) were used to test for population subdivision in the bottlenose dolphin (Tursiops truncatus). Atlantic and Pacific dolphin mtDNA samples exhibited distinctly different haplotypes (approximately 2.4% sequence divergence), indicating a lack of gene exchange. Within the Atlantic Ocean, mtDNA samples from the Gulf of Mexico and the…	DOWLING, TE; BROWN, WM	BOTTLE-NOSED DOLPHIN; TURSIOPS-TRUNCATUS; MITOCHONDRIAL DNA; RESTRICTION FRAGMENT LENGTH POLYMORPHISM	CRABS GENUS MENIPPE; NATURAL-POPULATIONS; EVOLUTION; INHERITANCE; DROSOPHILA; ATLANTIC; POLYMORPHISM; SYSTEMATICS; GENETICS; HISTORY	MARINE MAMMAL SCIENCE	MAR MAMMAL SCI	Mar. Mamm. Sci.	1993	9	2	138	155	18	10.1111/j.1748-7692.1993.tb00439.x	http://dx.doi.org/10.1111/j.1748-7692.1993.tb00439.x	Marine & Freshwater Biology; Zoology
250	Deep intraspecific divergence in Drosophila meridionalis, a cactophilic member of the New World Drosophila repleta group	Pleistocene climatic changes have impacted on population demography and divergence in neotropical biomes. However, the extent of these impacts differs with regard to biological group, time and geography. Here, we evaluate how palaeoclimatic changes may have influenced the population dynamics of species associated with xeric environments in South America. To this end, we analysed the population st…	Barrios-Leal, DY; Franco, FF; Silva, ECC; Santos, CKB; Sene, FM; Manfrin, MH	ESU; Drosophila meridionalis; COI; per gene; phylogeography	MAXIMUM-LIKELIHOOD; SOUTH; PATTERNS; DIVERSIFICATION; POPULATIONS; DIPTERA; PHYLOGEOGRAPHY; PERIOD; MODEL; FLUCTUATIONS	BIOLOGICAL JOURNAL OF THE LINNEAN SOCIETY	BIOL J LINN SOC	Biol. J. Linnean Soc.	2018	123	1	163	178	16	10.1093/biolinnean/blx134	http://dx.doi.org/10.1093/biolinnean/blx134	Evolutionary Biology
251	Insights into Mus musculus Population Structure across Eurasia Revealed by Whole-Genome Analysis	For more than 100 years, house mice (Mus musculus) have been used as a key animal model in biomedical research. House mice are genetically diverse, yet their genetic background at the global level has not been fully understood. Previous studies have suggested that they originated in South Asia and diverged into three major subspecies, almost simultaneously, approximately 110,000-500,000 years ago…	Fujiwara, K; Kawai, Y; Takada, T; Shiroishi, T; Saitou, N; Suzuki, H; Osada, N	Mus musculus; house mouse; population genetics; population demography; genetic diversity	HOUSE MOUSE; HYBRID ZONE; DROSOPHILA-MELANOGASTER; SUBSPECIFIC ORIGIN; MITOCHONDRIAL-DNA; CLEAVAGE PATTERNS; GENETIC-VARIATION; LABORATORY MICE; WIDE PATTERNS; HISTORY	GENOME BIOLOGY AND EVOLUTION	GENOME BIOL EVOL	Genome Biol. Evol.	2022	14	5			14	10.1093/gbe/evac068	http://dx.doi.org/10.1093/gbe/evac068	Evolutionary Biology; Genetics & Heredity
252	SICK BEES PART 10 Pathogens and Plagues (Conclusion)		Oliver, R		GENETIC DIVERSITY; HOST-PARASITE; VIRUSES; TRANSMISSION; COEVOLUTION; PREVALENCE; BUMBLEBEES; DROSOPHILA; VIRULENCE	AMERICAN BEE JOURNAL	AM BEE J	Am. Bee J.	2011	151	6	575	578	4			Entomology
253	Regional differences in the abiotic environment contribute to genomic divergence within a wild tomato species	The wild currant tomato Solanum pimpinellifolium inhabits a wide range of abiotic habitats across its native range of Ecuador and Peru. Although it has served as a key genetic resource for the improvement of domestic cultivars, little is known about the genetic basis of traits underlying local adaptation in this species, nor what abiotic variables are most important for driving differentiation. H…	Gibson, MJS; Moyle, LC	adaptation; eigenanalysis; landscape genetics; population structure; redundancy analysis	SOLANUM-PIMPINELLIFOLIUM; ARABIDOPSIS-THALIANA; DROSOPHILA-MELANOGASTER; POPULATION-STRUCTURE; GENETIC-VARIATION; CLIMATE SURFACES; DROUGHT STRESS; SALT-TOLERANCE; ASSOCIATION; ADAPTATION	MOLECULAR ECOLOGY	MOL ECOL	Mol. Ecol.	2020	29	12	2204	2217	14	10.1111/mec.15477	http://dx.doi.org/10.1111/mec.15477	Biochemistry & Molecular Biology; Environmental Sciences & Ecology; Evolutionary Biology
254	Inference of population structure using multilocus genotype data: Linked loci and correlated allele frequencies	We describe extensions to the method of Pritchard et al. for inferring population structure from multilocus genotype data. Most importantly, we develop methods that allow for linkage between loci. The new model accounts for the correlations between linked loci that arise in admixed populations (admixture linkage disequilibium). This modification has several advantages, allowing (1) detection of a…	Falush, D; Stephens, M; Pritchard, JK		ADMIXTURE PROPORTIONS; ADMIXED POPULATIONS; GENETIC-STRUCTURE; LINKAGE DISEQUILIBRIUM; BAYESIAN-APPROACH; BLOOD-PRESSURE; HYBRID ZONES; ASSOCIATION; GENOME; MODEL	GENETICS	GENETICS	Genetics	2003	164	4	1567	1587	21			Genetics & Heredity
255	Sex differences in dispersal syndrome are modulated by environment and evolution	Dispersal syndromes (i.e. suites of phenotypic correlates of dispersal) are potentially important determinants of local adaptation in populations. Species that exhibit sexual dimorphism in their life history or behaviour may exhibit sex-specific differences in their dispersal syndromes. Unfortunately, there is little empirical evidence of sex differences in dispersal syndromes and how they respon…	Mishra, A; Tung, S; Shreenidhi, PM; Sadiq, MA; Sruti, VRS; Chakraborty, PP; Dey, S	D. melanogaster; body size; desiccation resistance; exploration; sex-biased dispersal; local adaptation	MATCHING HABITAT CHOICE; EXPLORATORY-BEHAVIOR; GENE FLOW; DROSOPHILA-MELANOGASTER; LOCAL ADAPTATION; LIFE-HISTORIES; SEED DISPERSAL; TRADE-OFF; CONSEQUENCES; REPRODUCTION	PHILOSOPHICAL TRANSACTIONS OF THE ROYAL SOCIETY B-BIOLOGICAL SCIENCES	PHILOS T R SOC B	Philos. Trans. R. Soc. B-Biol. Sci.	2018	373	1757			10	10.1098/rstb.2017.0428	http://dx.doi.org/10.1098/rstb.2017.0428	Life Sciences & Biomedicine - Other Topics
257	Revisiting an Old Riddle: What Determines Genetic Diversity Levels within Species?	Understanding why some species have more genetic diversity than others is central to the study of ecology and evolution, and carries potentially important implications for conservation biology. Yet not only does this question remain unresolved, it has largely fallen into disregard. With the rapid decrease in sequencing costs, we argue that it is time to revive it.	Leffler, EM; Bullaughey, K; Matute, DR; Meyer, WK; Ségurel, L; Venkat, A; Andolfatto, P; Przeworski, M		EFFECTIVE POPULATION-SIZE; NATURAL-POPULATIONS; NUCLEOTIDE DIVERSITY; MOLECULAR EVOLUTION; PURIFYING SELECTION; ADAPTIVE EVOLUTION; POSITIVE SELECTION; RECOMBINATION RATE; GENOME; DROSOPHILA	PLOS BIOLOGY	PLOS BIOL	PLoS. Biol.	2012	10	9			9	10.1371/journal.pbio.1001388	http://dx.doi.org/10.1371/journal.pbio.1001388	Biochemistry & Molecular Biology; Life Sciences & Biomedicine - Other Topics
258	Metapopulation spatial-temporal distribution patterns of Mediterranean fruit fly (Diptera: Tephritidae) in a patchy environment	We studied the large-scale spatial-temporal distribution pattern of the Mediterranean fruit fly, Ceratitis capitata (Wiedemann) (Diptera: Tephritidae) to understand whether long-term dispersal may affect its maintenance in a highly patchy and isolated and environment. The study area contained few dispersed settlements and agricultural plots covering 3,000 km, ranging from 100 to 900 m in altitude…	Israely, N; Ziv, Y; Galun, R	Ceratitis capitata; large-scale population dynamics; long-distance dispersal; local extinction; recolonization	LONG-DISTANCE MIGRATION; FLIES DIPTERA; DROSOPHILA-PSEUDOOBSCURA; POPULATION-STRUCTURE; CERATITIS-CAPITATA; DISPERSAL; HAWAII; ISRAEL; REGION; RATES	ANNALS OF THE ENTOMOLOGICAL SOCIETY OF AMERICA	ANN ENTOMOL SOC AM	Ann. Entomol. Soc. Am.	2005	98	3	302	308	7	10.1603/0013-8746(2005)098[0302:MSDPOM]2.0.CO;2	http://dx.doi.org/10.1603/0013-8746(2005)098[0302:MSDPOM]2.0.CO;2	Entomology
259	Pre-dispersal context and presence of opposite sex modulate density dependence and sex bias of dispersal	Density-dependent dispersal (DDD) has been observed across taxa, and is expected to affect phenomena such as population dynamics, biological invasions, range expansions, and community assembly. However, little is known about whether the patterns of DDD are robust to changes in the environment. For example, the pre-dispersal context could affect the physiology of organisms, which in turn could alt…	Mishra, A; Tung, S; Sruti, VRS; Sadiq, MA; Srivathsa, S; Dey, S	density-dependent dispersal; sex-biased dispersal; Drosophila melanogaster; dispersal propensity; temporal dispersal profile; male mate harm	DROSOPHILA-MELANOGASTER; POPULATION REGULATION; MOVEMENT BEHAVIOR; NATURAL-SELECTION; RANGE EXPANSION; CONSEQUENCES; EVOLUTION; DYNAMICS; FEMALES; COMPETITION	OIKOS	OIKOS	Oikos	2018	127	11	1596	1604	9	10.1111/oik.04902	http://dx.doi.org/10.1111/oik.04902	Environmental Sciences & Ecology
260	Regional heterogeneity and gene flow maintain variance in a quantitative trait within populations of lodgepole pine	Genetic variation is of fundamental importance to biological evolution, yet we still know very little about how it is maintained in nature. Because many species inhabit heterogeneous environments and have pronounced local adaptations, gene flow between differently adapted populations may be a persistent source of genetic variation within populations. If this migration-selection balance is biologi…	Yeaman, S; Jarvis, A	genetic diversity; gene flow; heterogeneous selection; cline; lodgepole pine; climate change	MUTATION SELECTION BALANCE; POLYGENIC VARIATION; POLLEN DISPERSAL; DROSOPHILA-MELANOGASTER; VARIABLE SELECTION; NATURAL-SELECTION; SPECIES RANGE; FOREST TREES; LIMBER PINE; MAINTENANCE	PROCEEDINGS OF THE ROYAL SOCIETY B-BIOLOGICAL SCIENCES	P ROY SOC B-BIOL SCI	Proc. R. Soc. B-Biol. Sci.	2006	273	1594	1587	1593	7	10.1098/rspb.2006.3498	http://dx.doi.org/10.1098/rspb.2006.3498	Life Sciences & Biomedicine - Other Topics; Environmental Sciences & Ecology; Evolutionary Biology
261	Inferring the Strength of Selection in Drosophila under Complex Demographic Models	Transposable elements (TEs) constitute a substantial fraction of the genomes of many species, and it is thus important to understand their population dynamics. The strength of natural selection against TEs is a key parameter in understanding these dynamics. In principle, the strength of selection can be inferred from the frequencies of a sample of TEs. However, complicated demographic histories, …	González, J; Macpherson, JM; Messer, PW; Petrov, DA	bottleneck; transposable element; maximum likelihood	ELEMENT COPY NUMBER; TRANSPOSABLE ELEMENTS; NATURAL-SELECTION; RETROTRANSPOSABLE ELEMENTS; ECTOPIC RECOMBINATION; AFRICAN POPULATIONS; GENOME SIZE; MELANOGASTER; EVOLUTION; GENETICS	MOLECULAR BIOLOGY AND EVOLUTION	MOL BIOL EVOL	Mol. Biol. Evol.	2009	26	3	513	526	14	10.1093/molbev/msn270	http://dx.doi.org/10.1093/molbev/msn270	Biochemistry & Molecular Biology; Evolutionary Biology; Genetics & Heredity
262	Migration rate and genetic diversity of two Drosophila maculifrons (Duda, 1927) populations from Highland Araucaria Forest Fragments in Southern Brazil		Silva, DC; Machado, LPB; Mateus, RP		DIPTERA	BRAZILIAN JOURNAL OF BIOLOGY	BRAZ J BIOL	Braz. J. Biol.	2015	75	1	254	255	2	10.1590/1519-6984.09914	http://dx.doi.org/10.1590/1519-6984.09914	Life Sciences & Biomedicine - Other Topics
263	INVERSION POLYMORPHISM IN POPULATIONS OF DROSOPHILA SUBOBSCURA FROM URBAN AND NON-URBAN ENVIRONMENTS	Populations of Drosophila subobscura from the urban area of Belgrade and from the locality, Deliblato, which is not under strong anthropogenic influence, were studied with the aim to characterize and compare their genetic structure by examining chromosomal inversion polymorphism. Additional analysis and comparison of this type of polymorphism with several other populations from different habitats…	Kenig, B; Jelic, M; Kurbalija, Z; Stamenkovic-Radak, M; Andelkovic, M	Drosophila subobscura; inversion polymorphism; urban environment; clinal variation	GENE ARRANGEMENT FREQUENCIES; CHROMOSOMAL-POLYMORPHISM; NATURAL-POPULATIONS; MEDITERRANEAN POPULATIONS; WILLISTONI; AMERICA; DIFFERENTIATION; COLONIZATION; VARIABILITY; HABITATS	ARCHIVES OF BIOLOGICAL SCIENCES	ARCH BIOL SCI	Arch. Biol. Sci.	2010	62	3	565	574	10	10.2298/ABS1003565K	http://dx.doi.org/10.2298/ABS1003565K	Life Sciences & Biomedicine - Other Topics
264	The Drosophila Genome Nexus: A Population Genomic Resource of 623 Drosophila melanogaster Genomes, Including 197 from a Single Ancestral Range Population	Hundreds of wild-derived Drosophila melanogaster genomes have been published, but rigorous comparisons across data sets are precluded by differences in alignment methodology. The most common approach to reference-based genome assembly is a single round of alignment followed by quality filtering and variant detection. We evaluated variations and extensions of this approach and settled on an assemb…	Lack, JB; Cardeno, CM; Crepeau, MW; Taylor, W; Corbett-Detig, RB; Stevens, KA; Langley, CH; Pool, JE	Drosophila melanogaster; population genomics; genome assembly; Drosophila Genome Nexus	AFRICAN; SELECTION; AMERICAN; HISTORY; VARIABILITY; INVERSIONS; FRAMEWORK; INFERENCE; ADMIXTURE; IMPACT	GENETICS	GENETICS	Genetics	2015	199	4	1229	U553	24	10.1534/genetics.115.174664	http://dx.doi.org/10.1534/genetics.115.174664	Genetics & Heredity
266	Population genetic structure and colonization history of Bombus terrestris s.l. (Hymenoptera: Apidae) from the Canary Islands and Madeira	The bumble bee Bombus terrestris L. is a geographically variable species with a wide distribution in Europe, the near East, northern Africa, Mediterranean islands, the Canary Islands and Madeira. Based on morphological and coat colour pattern differences, the bumble bee populations of the Canary Islands and Madeira are currently treated as separate species, B. canariensis and B. maderensis, respe…	Widmer, A; Schmid-Hempel, P; Estoup, A; Scholl, A	Bombus; microsatellites; mtDNA; phylogeography	K-AR DATA; AVERAGE HETEROZYGOSITY; DROSOPHILA-SUBOBSCURA; EVOLUTION; SEQUENCE; VARIABILITY; DISTANCE; BOMBINAE; EUROPE; NUMBER	HEREDITY	HEREDITY	Heredity	1998	81		563	572	10	10.1038/sj.hdy.6884070	http://dx.doi.org/10.1038/sj.hdy.6884070	Environmental Sciences & Ecology; Evolutionary Biology; Genetics & Heredity
267	Fitness consequences of population bottlenecks in an invasive blowfly	Invasive species often undergo demographic bottlenecks that cause a decrease in genetic diversity and associated reductions in population fitness. Despite this, they manage to thrive in novel environments. Investigating the effects of inbreeding and genetic bottlenecks on population fitness for invasive species is, therefore, key to understanding how they may survive in new environments. We used …	Croft, L; Matheson, P; Butterworth, NJ; McGaughran, A	biological invasion; blowflies; fitness; genetic diversity; inbreeding; population genomics	LIFE-HISTORY TRAITS; INBREEDING DEPRESSION; DROSOPHILA-MELANOGASTER; PHENOTYPIC PLASTICITY; CALLIPHORA-VICINA; GENETIC DIVERSITY; KIN COMPETITION; R-PACKAGE; DIPTERA; EVOLUTION	MOLECULAR ECOLOGY	MOL ECOL	Mol. Ecol.	2024	33	17			14	10.1111/mec.17492	http://dx.doi.org/10.1111/mec.17492	Biochemistry & Molecular Biology; Environmental Sciences & Ecology; Evolutionary Biology
268	LETHAL ALLELISM IN DROSOPHILA-SUBOBSCURA - DIFFICULTIES IN THE ESTIMATION OF CERTAIN POPULATION PARAMETERS	Although some mathematical models for estimating basic population parameters by means of lethal allelism analysis are already available, all of them require a knowledge of the values of p infinity (rate of allelism of independently - arisen lethal genes), n (number of loci in the chromosome subject to lethal mutation) and mu (rate of lethal mutation per generation per chromosome). The experimenta…	MESTRES, F; SERRA, L	DROSOPHILA-SUBOBSCURA; POPULATION SIZE; LETHAL ALLELISM; POPULATION MODELS	NATURAL-POPULATIONS; CHROMOSOMAL ARRANGEMENTS; MITOCHONDRIAL-DNA; GENETIC-STRUCTURE; EFFECTIVE SIZE; X-CHROMOSOME; MELANOGASTER; COLONIZATION; AMERICA; POLYMORPHISM	ZEITSCHRIFT FUR ZOOLOGISCHE SYSTEMATIK UND EVOLUTIONSFORSCHUNG	Z ZOOL SYST EVOL		1991	29	4	264	279	16			Zoology
269	Evaluation of relationships within the endemic Hawaiian Platynini (Coleoptera: Carabidae) based on molecular and morphological evidence	Relationships among 69 species of Hawaiian Platynini, a monophyletic beetle radiation, was investigated based on evidence from five data partitions, comprising mitochondrial and nuclear DNA sequences (cytochrome oxidase II, 624 bp; cytochrome b, 783 bp; 28S rDNA, 668 bp; wingless; 441 bp) and morphology (206 features of external and internal anatomy). Results from individual and combined data ana…	Cryan, JR; Liebherr, JK; Fetzner, JW; Whiting, MF	Carabidae; Platynini; ground beetles; Hawaii; molecular phylogenetics; cytochrome oxidase II; cytochrome b; 28S rDNA; wingless; combined data analysis; biogeography	DNA-SEQUENCE DATA; PHYLOGENETIC ANALYSIS; GENE FLOW; INCONGRUENCE; SYSTEMATICS; DROSOPHILA; EVOLUTION; RECONSTRUCTION; CONGRUENCE; RBCL	MOLECULAR PHYLOGENETICS AND EVOLUTION	MOL PHYLOGENET EVOL	Mol. Phylogenet. Evol.	2001	21	1	72	85	14	10.1006/mpev.2001.0991	http://dx.doi.org/10.1006/mpev.2001.0991	Biochemistry & Molecular Biology; Evolutionary Biology; Genetics & Heredity
270	Dispersal evolution diminishes the negative density dependence in dispersal	In many organisms, dispersal varies with the local population density. Such patterns of density-dependent dispersal (DDD) are expected to shape the dynamics, spatial spread, and invasiveness of populations. Despite their ecological importance, empirical evidence for the evolution of DDD patterns remains extremely scarce. This is especially relevant because rapid evolution of dispersal traits has …	Mishra, A; Chakraborty, PP; Dey, S	Density-dependent dispersal; dispersal propensity; Drosophila melanogaster; sex-biased dispersal; spatial sorting; temporal dispersal profile	CONSEQUENCES; EMIGRATION; SELECTION; DYNAMICS	EVOLUTION	EVOLUTION	Evolution	2020	74	9	2149	2157	9	10.1111/evo.14070	http://dx.doi.org/10.1111/evo.14070	Environmental Sciences & Ecology; Evolutionary Biology; Genetics & Heredity
271	Using multilocus sequence data to assess population structure, natural selection, and linkage disequilibrium in wild tomatoes	We employed a multilocus approach to examine the effects of population subdivision and natural selection on DNA polymorphism in 2 closely related wild tomato species (Solanum peruvianum and Solanum chilense), using sequence data for 8 nuclear loci from populations across much of the species' range. Both species exhibit substantial levels of nucleotide variation. The species-wide level of silent n…	Arunyawat, U; Stephan, W; Städler, T	population structure; population expansion; clinal variation; ongoing selective sweep; linkage disequilibrium; wild tomatoes	RECURRENT LOCAL EXTINCTION; L. SECTION LYCOPERSICON; NUCLEOTIDE POLYMORPHISM; ARABIDOPSIS-THALIANA; GENETIC-STRUCTURE; SEED BANK; EL-NINO; DROSOPHILA-MELANOGASTER; DNA POLYMORPHISM; EFFECTIVE SIZE	MOLECULAR BIOLOGY AND EVOLUTION	MOL BIOL EVOL	Mol. Biol. Evol.	2007	24	10	2310	2322	13	10.1093/molbev/msm162	http://dx.doi.org/10.1093/molbev/msm162	Biochemistry & Molecular Biology; Evolutionary Biology; Genetics & Heredity
272	Assessing genetic structure with multiple classes of molecular markers:: A case study involving the introduced fire ant Solenopsis invicta	We used 30 genetic markers of 6 different classes to describe hierarchical genetic structure in introduced populations of the fire ant Solenopsis invicta. These included four classes of presumably neutral nuclear loci (allozymes, codominant random amplified polymorphic DNAs (RAPDs), microsatellites, and dominant RAPDs), a class comprising two linked protein-coding nuclear loci under selection, an…	Ross, KG; Shoemaker, DD; Krieger, MJB; DeHeer, CJ; Keller, L	allozymes; mtDNA; microsatellites; RAPDs; genetic structure; Solenopsis invicta	2 SOCIAL FORMS; CODOMINANT RAPD MARKERS; POPULATION-STRUCTURE; MICROSATELLITE LOCI; DROSOPHILA-MELANOGASTER; GEOGRAPHIC STRUCTURE; DNA POLYMORPHISMS; F-STATISTICS; FLOW; DIFFERENTIATION	MOLECULAR BIOLOGY AND EVOLUTION	MOL BIOL EVOL	Mol. Biol. Evol.	1999	16	4	525	543	19	10.1093/oxfordjournals.molbev.a026134	http://dx.doi.org/10.1093/oxfordjournals.molbev.a026134	Biochemistry & Molecular Biology; Evolutionary Biology; Genetics & Heredity
273	Lack of genetic structure among ecologically adapted populations of an Australian rainforest Drosophila species as indicated by microsatellite markers and mitochondrial DNA sequences	Although fragmented rainforest environments represent hotspots for invertebrate biodiversity, few genetic studies have been conducted on rainforest invertebrates. Thus, it is not known if invertebrate species in rainforests are highly genetically fragmented, with the potential for populations to show divergent selection responses, or if there are low levels of gene flow sufficient to maintain gen…	Schiffer, M; Kennington, WJ; Hoffmann, AA; Blacket, MJ	dispersal; Drosophila birchii; gene flow; genetic variability; habitat fragmentation; rainforest invertebrate	MAXIMUM-LIKELIHOOD-ESTIMATION; WET TROPICS; COMPARATIVE PHYLOGEOGRAPHY; GEOGRAPHICAL-DISTRIBUTION; STATISTICAL TESTS; NATURAL-SELECTION; DEVELOPMENT TIME; F-STATISTICS; WING SIZE; ADAPTATION	MOLECULAR ECOLOGY	MOL ECOL	Mol. Ecol.	2007	16	8	1687	1700	14	10.1111/j.1365-294X.2006.03200.x	http://dx.doi.org/10.1111/j.1365-294X.2006.03200.x	Biochemistry & Molecular Biology; Environmental Sciences & Ecology; Evolutionary Biology
274	Flies on the move: an inherited virus mirrors Drosophila melanogaster's elusive ecology and demography	Vertically transmitted parasites rely on their host's reproduction for their transmission, leading to the evolutionary histories of both parties being intimately entwined. Parasites can thus serve as a population genetic magnifying glass for their host's demographic history. Here, we study the fruitfly Drosophila melanogaster's vertically transmitted sigma virus DMelSV. The virus has a high mutat…	Wilfert, L; Jiggins, FM	overwintering; biogeography; migration; co-evolution	NATURAL-POPULATIONS; GENETIC-VARIATION; ANTIVIRAL RESISTANCE; RHABDOVIRUS SIGMA; HOST; EVOLUTION; HISTORY; MUTATION; POLYMORPHISM; SIMULANS	MOLECULAR ECOLOGY	MOL ECOL	Mol. Ecol.	2014	23	8	2093	2104	12	10.1111/mec.12709	http://dx.doi.org/10.1111/mec.12709	Biochemistry & Molecular Biology; Environmental Sciences & Ecology; Evolutionary Biology
275	Inferring modes of colonization for pest species using heterozygosity comparisons and a shared-allele test	Long-range dispersal of a species may involve either a single long-distance movement from a core population or spreading via unobserved intermediate populations. Where the new populations originate as small propagules, genetic drift may be extreme and gene frequency or assignment methods may not prove useful in determining the relation between the core population and outbreak samples. We describe…	Sved, JA; Yu, H; Dominiak, B; Gilchrist, AS		DROSOPHILA-SUBOBSCURA; POPULATION	GENETICS	GENETICS	Genetics	2003	163	2	823	831	9			Genetics & Heredity
276	Simultaneous evolution of multiple dispersal components and kernel	Global climate is changing rapidly and is accompanied by large-scale fragmentation and destruction of habitats. Since dispersal is the first line of defense for mobile organisms to cope with such adversities in their environment, it is important to understand the causes and consequences of evolution of dispersal. Although dispersal is a complex phenomenon involving multiple dispersal-components l…	Tung, S; Mishra, A; Shreenidhi, PM; Sadiq, MA; Joshi, S; Sruti, VRS; Dey, S		ARTIFICIAL SELECTION; DEPENDENT DISPERSAL; TETRANYCHUS-URTICAE; POPULATION; BIRDS; CONSEQUENCES; COMPETITION; DEPRESSION; BEETLE; SPEED	OIKOS	OIKOS	Oikos	2018	127	1	34	44	11	10.1111/oik.04618	http://dx.doi.org/10.1111/oik.04618	Environmental Sciences & Ecology
277	Intraspecific variation in symbiont genomes: Bottlenecks and the aphid-buchnera association	Buchnera are maternally transmitted bacterial endosymbionts that synthesize amino acids that are limiting in the diet of their aphid hosts. Previous studies demonstrated accelerated sequence evolution in Buchnera compared to free-living bacteria, especially for nonsynonymous substitutions. Two mechanisms may explain this acceleration: relaxed purifying selection and increased fixation of slightly…	Funk, DJ; Wernegreen, JJ; Moran, NA		MOLECULAR EVOLUTION; ENDOSYMBIOTIC BACTERIA; DROSOPHILA-MELANOGASTER; MITOCHONDRIAL GENOMES; DELETERIOUS MUTATIONS; LEUCINE BIOSYNTHESIS; RHOPALOSIPHUM-PADI; STATISTICAL TESTS; GENETIC-STRUCTURE; NEUTRAL THEORY	GENETICS	GENETICS	Genetics	2001	157	2	477	489	13			Genetics & Heredity
278	Evolution of Mutation Rate in Astronomically Large Phytoplankton Populations	Genetic diversity is expected to be proportional to population size, yet, there is a well-known, but unexplained lack of genetic diversity in large populations-the Lewontin's paradox. Larger populations are expected to evolve lower mutation rates, which may help to explain this paradox. Here, we test this conjecture by measuring the spontaneous mutation rate in a ubiquitous unicellular marine phy…	Krasovec, M; Rickaby, REM; Filatov, DA	mutation rate; phytoplankton evolution; mutation accumulation; Emiliania huxleyi; Lewontin's paradox; effective population size; codon bias	CODON USAGE BIAS; EMILIANIA-HUXLEYI; GENOME; MITOCHONDRIAL; ACCUMULATION; DROSOPHILA; METHYLATION; SELECTION; SPECTRUM; GROWTH	GENOME BIOLOGY AND EVOLUTION	GENOME BIOL EVOL	Genome Biol. Evol.	2020	12	7	1051	1059	9	10.1093/gbe/evaa131	http://dx.doi.org/10.1093/gbe/evaa131	Evolutionary Biology; Genetics & Heredity
279	Large-scale spatial dynamics of Drosophila suzukii in Trentino, Italy	Drosophila suzukii (Diptera: Drosophilidae) is an invasive alien species devastating soft fruit crops in newly invaded territories. Little is known about the importance and potential of long-distance dispersal at a regional scale. The goal of this work is to investigate D. suzukii dispersal ability during different times of the season, and along an elevational gradient in a mountain valley in Tre…	Tait, G; Grassi, A; Pfab, F; Crava, CM; Dalton, DT; Magarey, R; Ometto, L; Vezzulli, S; Rossi-Stacconi, MV; Gottardello, A; Pugliese, A; Firrao, G; Walton, VM; Anfora, G	Spotted wing drosophila; Mark-release-recapture; Seasonal movement; ELISA; Microsatellite markers; Abiotic factors	SPOTTED-WING DROSOPHILA; LONG-DISTANCE MIGRATION; DIPTERA DROSOPHILIDAE; SPECIES GROUP; INVASION; DISPERSAL; HEMIPTERA; INSECTS; IMMUNOMARKING; TRACKING	JOURNAL OF PEST SCIENCE	J PEST SCI	J. Pest Sci.	2018	91	4	1213	1224	12	10.1007/s10340-018-0985-x	http://dx.doi.org/10.1007/s10340-018-0985-x	Entomology
280	Interspecific differentiation and gene flow between two desert poplars inferred from six vacuolar Na+/H+ exchanger loci	Populus euphratica Olivier and P. pruinosa Schrenk are known for their tolerance to highly saline and arid habitats, and overlapping distribution. We examined interspecific differentiation and gene flow between these two species at six loci that encode vacuolar Na+/H+ exchanger genes. Interspecific divergence varied greatly between sampled loci and could collectively delimit the two species well.…	Guo, YP; Guo, QH; Wang, J; Yan, Y; Wang, GN; Lu, ZQ; Wu, YX	gene flow; interspecific divergence; Na+; H+ exchanger loci; Populus euphratica; Populus pruinosa	NUCLEOTIDE DIVERSITY; LINKAGE DISEQUILIBRIUM; POPULATION-STRUCTURE; ADAPTIVE EVOLUTION; DROSOPHILA-PSEUDOOBSCURA; MULTILOCUS PATTERNS; DEMOGRAPHIC HISTORY; STATISTICAL TESTS; NATURAL-SELECTION; DNA	JOURNAL OF SYSTEMATICS AND EVOLUTION	J SYST EVOL	J. Syst. Evol.	2013	51	6	652	663	12	10.1111/jse.12028	http://dx.doi.org/10.1111/jse.12028	Plant Sciences
281	Historical museum samples reveal signals of selection and drift in response to changing insecticide use in an agricultural pest moth	In response to environmental and human-imposed selective pressures, agroecosystem pests frequently undergo rapid evolution, with some species having a remarkable capacity to rapidly develop pesticide resistance. Temporal sampling of genomic data can comprehensively capture such adaptive changes over time, for example, by elucidating allele frequency shifts in pesticide resistance loci in response…	Parvizi, E; Bachler, A; Zwick, A; Walsh, TK; Moritz, C; McGaughran, A	cotton bollworm; genetic drift; insecticide resistance; museum genomics; selection	AUSTRALIAN HELICOVERPA-ARMIGERA; DROSOPHILA-MELANOGASTER; CARBAMATE RESISTANCE; POPULATION-STRUCTURE; HUBNER LEPIDOPTERA; NOCTUIDAE; EVOLUTION; GENETICS; PROGRAM; GENOME	JOURNAL OF EVOLUTIONARY BIOLOGY	J EVOLUTION BIOL	J. Evol. Biol.	2024	37	8	967	977	11	10.1093/jeb/voae068	http://dx.doi.org/10.1093/jeb/voae068	Environmental Sciences & Ecology; Evolutionary Biology; Genetics & Heredity
282	Selection and gene flow between microenvironments:: The case of Drosophila at Lower Nahal Oren, Mount Carmel, Israel	Drosophila melanogaster and D. simulans from contrasted microenvironments (south- and north-facing slopes of Lower Nahal Oren Canyon in Israel) were tested for genetic differentiation at microsatellite loci, which might be linked to differential adaptation to local ecological factors. No overall genetic differentiation was observed in either species. This indicates that the contrasted selective p…	Colson, I	Drosophila; microsatellites; population subdivision; selection	EVOLUTION CANYON; MICROSATELLITE VARIATION; POPULATION-STRUCTURE; LOCAL ADAPTATION; OPPOSING SLOPES; MELANOGASTER; DIFFERENTIATION; SPECIATION; DISPERSAL	MOLECULAR ECOLOGY	MOL ECOL	Mol. Ecol.	2002	11	8	1311	1316	6	10.1046/j.1365-294X.2002.01549.x	http://dx.doi.org/10.1046/j.1365-294X.2002.01549.x	Biochemistry & Molecular Biology; Environmental Sciences & Ecology; Evolutionary Biology
283	Female-biased spontaneous dispersal in Drosophila melanogaster and sex-specific effect of nutrition and density therein	Dispersal is often essential for attaining Darwinian fitness, especially for species living in spatially structured, heterogeneous habitats. Theoretically, sex-specific resource requirement can drive the two sexes to disperse differently, resulting in sex-biased dispersal (SBD). Understanding ecological factors affecting SBD is important. Using an experimental two-patch dispersal setup, we measur…	Halder, S; Bhore, U; Nandy, B	density dependence; Drosophila melanogaster; nutritional deprivation; sex difference; sex ratio	LONG-DISTANCE MIGRATION; LIFE-HISTORY EVOLUTION; TRADE-OFF; POPULATION; BEHAVIOR; SELECTION; REPRODUCTION; COMPETITION; CONFLICT; DYNAMICS	OIKOS	OIKOS	Oikos	2025	2025	6			11	10.1111/oik.10920	http://dx.doi.org/10.1111/oik.10920	Environmental Sciences & Ecology
284	Genetic diversity of endosymbiotic bacteria Wolbachia infecting two mosquito species of the genus Eretmapodites occurring in sympatry in the Comoros archipelago	Introduction: The influence of Wolbachia on mosquito reproduction and vector competence has led to renewed interest in studying the genetic diversity of these bacteria and the phenotypes they induced in mosquito vectors. In this study, we focused on two species of Eretmapodites, namely Eretmapodites quinquevittatus and Eretmapodites subsimplicipes, from three islands in the Comoros archipelago (i…	Gomard, Y; Hafsia, S; Lebon, C; Rabarison, P; Idaroussi, AB; Yssouf, A; Boussès, P; Mavingui, P; Atyame, C	Wolbachia; Eretmapodites quinquevittatus; Eretmapodites subsimplicipes; mitochondrial genetic diversity; Comoros archipelago	SEQUENCE TYPING SYSTEM; AEDES-AEGYPTI; CYTOPLASMIC INCOMPATIBILITY; HORIZONTAL TRANSFER; DENGUE; VECTOR; VIRUS; TRANSINFECTION; CLASSIFICATION; POPULATIONS	FRONTIERS IN MICROBIOLOGY	FRONT MICROBIOL	Front. Microbiol.	2024	15				15	10.3389/fmicb.2024.1343917	http://dx.doi.org/10.3389/fmicb.2024.1343917	Microbiology
285	Dispersal in invertebrates: influences on individual decisions		Benton, TG; Bowler, DE		DENSITY-DEPENDENT DISPERSAL; POPULATION-DYNAMICS; HEMILEPISTUS-REAUMURI; NATAL DISPERSAL; ENVIRONMENTAL VARIABILITY; DROSOPHILA-MELANOGASTER; OCHROGASTER-LUNIFER; MOVEMENT ECOLOGY; ANIMAL MOVEMENT; BEHAVIOR	DISPERSAL ECOLOGY AND EVOLUTION			2012			41	49	9			Environmental Sciences & Ecology; Evolutionary Biology
286	Linkage disequilibria between mtDNA haplotypes and chromosomal arrangements in a natural population of Drosophila subobscura	The association between mtDNA haplotypes and chromosomal arrangements in a natural population of Drosophila subobscura from Calvia (Balearic Islands, Spain) was studied in order to search for linkage disequilibria, in an attempt to explain the populational dynamics of the mtDNA haplotypes of this species in nature. The presence of Wolbachia was not detected. Two main haplotypes (I and II) were fo…	Oliver, P; Castro, JA; Picornell, A; Ramon, MM; Solé, E; Balanyà, J; Serra, L; Latorre, A; Moya, A	linkage disequilibria; mtDNA; haplotypes; chromosomal arrangements; Drosophila subobscura	MITOCHONDRIAL-DNA; CYTOPLASMIC INCOMPATIBILITY; GENETIC-STRUCTURE; EVOLUTION; COLONIZATION; POLYMORPHISM; PSEUDOOBSCURA; FREQUENCIES; SEQUENCE; ISLANDS	HEREDITY	HEREDITY	Heredity	2002	89		133	138	6	10.1038/sj.hdy.6800116	http://dx.doi.org/10.1038/sj.hdy.6800116	Environmental Sciences & Ecology; Evolutionary Biology; Genetics & Heredity
287	Evidence of weak genetic structure and recent gene flow between Bactrocera dorsalis s.s. and B. papayae, across Southern Thailand and West Malaysia, supporting a single target pest for SIT applications	Background: Bactrocera dorsalis s.s. (Hendel) and B. papayae Drew & Hancock, are invasive pests belonging to the B. dorsalis complex. Their species status, based on morphology, is sometimes arguable. Consequently, the existence of cryptic species and/or population isolation may decrease the effectiveness of the sterile insect technique (SIT) due to an unknown degree of sexual isolation between re…	Aketarawong, N; Isasawin, S; Thanaphum, S	Bactrocera dorsalis complex; Area-wide integrated pest management; Sterile insect technique; Population genetics; Gene flow	ORIENTAL FRUIT-FLY; DIPTERA TEPHRITIDAE; MICROSATELLITE MARKERS; POPULATION-STRUCTURE; DROSOPHILA-MELANOGASTER; CERATITIS-FASCIVENTRIS; ASCERTAINMENT BIAS; CRYPTIC DIVERSITY; COMPUTER-PROGRAM; ALLELE FREQUENCY	BMC GENETICS	BMC GENET	BMC Genet.	2014	15				14	10.1186/1471-2156-15-70	http://dx.doi.org/10.1186/1471-2156-15-70	Genetics & Heredity
288	Odor-mediated aggregation enhances the colonization ability of Drosophila melanogaster	Animal aggregation is a general phenomenon in ecological systems. Aggregations are generally considered as an evolutionary advantageous state in which members derive the benefits of mate choice and protection against natural enemies, balanced by the costs of limiting resources and intraspecific competition. Many insects use chemical information to find conspecifics and to form aggregations. In th…	Lof, ME; de Gee, M; Hemerik, L	Chemotaxis; Aggregation pheromone; Spatial population dynamics; Allee effect; Competition	CHEMICAL INFORMATION; SPATIAL-DISTRIBUTION; SPECIES COEXISTENCE; FRUIT-FLIES; MODEL; COMPETITION; PHEROMONE; COMMUNITIES; POPULATIONS; DISPERSAL	JOURNAL OF THEORETICAL BIOLOGY	J THEOR BIOL	J. Theor. Biol.	2009	258	3	363	370	8	10.1016/j.jtbi.2008.08.019	http://dx.doi.org/10.1016/j.jtbi.2008.08.019	Life Sciences & Biomedicine - Other Topics; Mathematical & Computational Biology
291	Nonclinality of molecular variation implicates selection in maintaining a morphological cline of Drosophila melanogaster	One general approach for assessing whether phenotypic variation is due to selection is to test its correlation with presumably neutral molecular variation. Neutral variation is determined by population history, the most likely alternative explanation of spatial genetic structure, whereas phenotypic variation may be influenced by the spatial pattern or selection pressure. Several methods for compa…	Gockel, J; Kennington, WJ; Hoffmann, A; Goldstein, DB; Partridge, L		POPULATION-STRUCTURE; NATURAL-POPULATIONS; SIZE; CHARACTERS; TRAITS; MODEL	GENETICS	GENETICS	Genetics	2001	158	1	319	323	5			Genetics & Heredity
292	MITOCHONDRIAL-DNA POLYMORPHISM IN NATURAL-POPULATIONS OF DROSOPHILA-ALBOMICANS(I)	The technique of mtDNA restriction fragments length polymorphism (RFLP) was used to survey the population structure of D. albomicans. Remarkable mtDNA polymorphism has been observed in D. albomicans populations. A total of 34 nucleomorphs were detected from 82 isofemale lines assayed by only 8 restriction enzymes. The cause and the effect of this phenomenon were discussed. As a result, it is sugg…	WANG, W; LING, FY; SHI, LM	DROSOPHILA ALBOMICANS; NATURAL POPULATION; RESTRICTION MAPS; MTDNA POLYMORPHISM	GENETIC-STRUCTURE; TRANSMISSION; MODEL; FLOW	SCIENCE IN CHINA SERIES B-CHEMISTRY LIFE SCIENCES & EARTH SCIENCES	SCI CHINA SER B	Sci. China Ser. B-Chem. Life Sci. Earth Sci.	1994	37	11	1329	1340	12			Chemistry
293	Wolbachia-driven selective sweep in a range expanding insect species	Background Evolutionary processes can cause strong spatial genetic signatures, such as local loss of genetic diversity, or conflicting histories from mitochondrial versus nuclear markers. Investigating these genetic patterns is important, as they may reveal obscured processes and players. The maternally inherited bacterium Wolbachia is among the most widespread symbionts in insects. Wolbachia typ…	Deng, JC; Assandri, G; Chauhan, P; Futahashi, R; Galimberti, A; Hansson, B; Lancaster, LT; Takahashi, Y; Svensson, E; Duplouy, A	Endosymbiosis; Phylogeography; Damselfly; Mitochondria; Genetic diversity	MALE-KILLING WOLBACHIA; MITOCHONDRIAL-DNA; GENETIC DIVERSITY; CYTOPLASMIC INCOMPATIBILITY; MOLECULAR EVIDENCE; INFECTION; GENOME; EVOLUTIONARY; ENDOSYMBIONT; DROSOPHILA	BMC ECOLOGY AND EVOLUTION	BMC ECOL EVOL	BMC Ecol. Evol.	2021	21	1			17	10.1186/s12862-021-01906-6	http://dx.doi.org/10.1186/s12862-021-01906-6	Environmental Sciences & Ecology; Evolutionary Biology; Genetics & Heredity
294	LACK OF MITOCHONDRIAL-DNA VARIATION IN AN INTRODUCED POPULATION OF THE FORMOSAN SUBTERRANEAN TERMITE (ISOPTERA, RHINOTERMITIDAE)	Dispersal and colonization of natural populations may involve very small numbers of individuals and consequently result in severe reductions in genetic variation. The Formosan subterranean termite, Coptotermes formosanus Shiraki, has been introduced from China to many tropical and subtropical localities world wide. Because it is a severe economic pest, great value has been placed on understanding…	BROUGHTON, RE; GRACE, JK		COPTOTERMES-FORMOSANUS; MITOCHONDRIAL-DNA; DROSOPHILA; HAWAII; SPECIATION; COLONIES; BEHAVIOR; NUCLEAR	SOCIOBIOLOGY	SOCIOBIOLOGY	Sociobiology	1994	24	2	121	126	6			Entomology
295	Tracking dispersal across a patchy landscape reveals a dynamic interaction between genotype and habitat structure	Theoretical and empirical studies often show that within populations, individuals vary in their propensity to disperse. We aspired to understand how this behavioural variation is impacted by the distribution and pattern of food patches across a landscape. In a series of experiments we examined how inter-patch distance and the distribution of food patches influenced dispersal in wild-type strains …	Edelsparre, AH; Fitzpatrick, MJ; Rodríguez, MA; Sokolowski, MB	behaviour; connectivity; dispersal; Drosophila melanogaster; food patches; foraginggene; habitat structure; habitat tracking; landscape ecology; movement ecology; polymorphism	DROSOPHILA-MELANOGASTER; FORAGING BEHAVIOR; THERMAL EVOLUTION; TRADE-OFFS; POLYMORPHISM; STRATEGIES; SIZE; CONNECTIVITY; COMPETITION; MIGRATION	OIKOS	OIKOS	Oikos	2021	130	1	79	94	16	10.1111/oik.07368	http://dx.doi.org/10.1111/oik.07368	Environmental Sciences & Ecology
296	Habitat connectivity is determined by the scale of habitat loss and dispersal strategy	Understanding factors that ameliorate the impact of habitat loss is a major focus of conservation research. One key factor influencing species persistence and evolution is the ability to disperse across increasingly patchy landscapes. Here we ask whether interpatch distance (a proxy for habitat loss) and dispersal strategy can interact to form thresholds where connectivity breaks down. We assayed…	Edelsparre, AH; Shahid, A; Fitzpatrick, MJ	behavior genetics; connectivity; dispersal; habitat loss; landscape ecology; threshold	DEPENDENT PROTEIN-KINASE; FRAGMENTED LANDSCAPES; BEHAVIOR; DROSOPHILA; MIGRATION; BIODIVERSITY; THRESHOLDS; EVOLUTION; DYNAMICS; GENETICS	ECOLOGY AND EVOLUTION	ECOL EVOL	Ecol. Evol.	2018	8	11	5508	5514	7	10.1002/ece3.4072	http://dx.doi.org/10.1002/ece3.4072	Environmental Sciences & Ecology; Evolutionary Biology
297	Effects of chemical contaminants an genetic diversity in natural populations: implications for biomonitoring and ecotoxicology	The conservation of genetic diversity has emerged as one of the central issues in conservation biology. Although researchers in the areas of evolutionary biology, population management, and conservation biology routinely investigate genetic variability in natural populations, only a handful of studies have addressed the effects of chemical contamination on population genetics. Chemical contaminat…	Bickham, JW; Sandhu, S; Hebert, PDN; Chikhi, L; Athwal, R	chemical contaminants; genetic diversity; natural population; evolutionary toxicology	STELLER SEA LIONS; MITOCHONDRIAL-DNA; MUTATION-RATE; BROWN BULLHEAD; GREAT-LAKES; GEL-ELECTROPHORESIS; TUMOR FREQUENCIES; ARBITRARY PRIMERS; DROSOPHILA; EVOLUTION	MUTATION RESEARCH-REVIEWS IN MUTATION RESEARCH	MUTAT RES-REV MUTAT	Mutat. Res.-Rev. Mutat. Res.	2000	463	1	33	51	19	10.1016/S1383-5742(00)00004-1	http://dx.doi.org/10.1016/S1383-5742(00)00004-1	Biotechnology & Applied Microbiology; Genetics & Heredity; Toxicology
298	Divergent patterns of diversification in courtship and genitalic characters of Timema walking-sticks	Understanding the patterns of diversification in sexual traits and the selection underlying such diversification represents a major unresolved question in evolutionary biology. We examined the phylogenetic diversification for courtship and external genitalic characters across ten species of Timema walking-sticks, to infer the tempos and modes of character change in these sexual traits and to draw…	Arbuthnott, D; Elliot, MG; Mcpeek, MA; Crespi, BJ	courtship evolution; genitalia; phylogenetics; reproductive isolation; speciation	REPRODUCTIVE ISOLATION; DROSOPHILA-SILVESTRIS; ECOLOGICAL ADAPTATION; SEXUAL SELECTION; ANIMAL GENITALIA; MATE RECOGNITION; MATING SUCCESS; EVOLUTION; COEVOLUTION; HYPOTHESES	JOURNAL OF EVOLUTIONARY BIOLOGY	J EVOLUTION BIOL	J. Evol. Biol.	2010	23	7	1399	1411	13	10.1111/j.1420-9101.2010.02000.x	http://dx.doi.org/10.1111/j.1420-9101.2010.02000.x	Environmental Sciences & Ecology; Evolutionary Biology; Genetics & Heredity
299	Seasonal Changes in the Long-Distance Linkage Disequilibrium in Drosophila melanogaster	Seasonal environmental changes have the potential to influence the genetic structure of species with a short generation time, such as Drosophila. We previously found the seasonal change in linkage disequilibrium (LD) between the chemoreceptor (Cr) genes in a local Japanese population (Kyoto [KY]). This could be caused by fluctuation in the population size or selection in temporally heterogeneous …	Itoh, M; Nanba, N; Hasegawa, M; Inomata, N; Kondo, R; Oshima, M; Takano-Shimizu, T	Drosophila; linkage disequilibrium; population bottleneck; population structure; seasonal change	RECENT POPULATION BOTTLENECKS; NATURAL-POPULATIONS; GENETIC-STRUCTURE; FREQUENCY VARIATION; VIABILITY; DRIFT; ADAPTATION; VARIANCE	JOURNAL OF HEREDITY	J HERED	J. Hered.	2010	101	1	26	32	7	10.1093/jhered/esp079	http://dx.doi.org/10.1093/jhered/esp079	Evolutionary Biology; Genetics & Heredity
301	Evolution and genomic basis of the plant-penetrating ovipositor: a key morphological trait in herbivorous Drosophilidae	Herbivorous insects are extraordinarily diverse, yet are found in only one-third of insect orders. This skew may result from barriers to plant colonization, coupled with phylogenetic constraint on plant-colonizing adaptations. The plant-penetrating ovipositor, however, is one trait that surmounts host plant physical defences and may be evolutionarily labile. Ovipositors densely lined with hard br…	Pelaez, JN; Gloss, AD; Ray, JF; Chaturvedi, S; Haji, D; Charboneau, JLM; Verster, KI; Whiteman, NK	Drosophila; Scaptomyza; quantitative genetics; adaptation; herbivory	ASYMMETRIC CELL-DIVISION; DIVERSIFICATION; RESISTANCE; TERMINALIA; LINEAGE; DIPTERA; SYSTEM	PROCEEDINGS OF THE ROYAL SOCIETY B-BIOLOGICAL SCIENCES	P ROY SOC B-BIOL SCI	Proc. R. Soc. B-Biol. Sci.	2022	289	1986			11	10.1098/rspb.2022.1938	http://dx.doi.org/10.1098/rspb.2022.1938	Life Sciences & Biomedicine - Other Topics; Environmental Sciences & Ecology; Evolutionary Biology
302	Evolution of dispersal syndrome and its corresponding metabolomic changes	Dispersal is one of the strategies for organisms to deal with climate change and habitat degradation. Therefore, investigating the effects of dispersal evolution on natural populations is of considerable interest to ecologists and conservation biologists. Although it is known that dispersal itself can evolve due to selection, the behavioral, life-history and metabolic consequences of dispersal ev…	Tung, S; Mishra, A; Gogna, N; Sadiq, MA; Shreenidhi, PM; Sruti, VRS; Dorai, K; Dey, S	Aggression; Drosophila melanogaster; exploration; fecundity; locomotor activity; life-span; metabolite fingerprinting; NMR spectroscopy	DROSOPHILA-MELANOGASTER; EXPLORATORY-BEHAVIOR; DEPENDENT DISPERSAL; RAPID EVOLUTION; RANGE EXPANSION; PROTEIN-KINASE; MIGRATION; LIFE; GENE; POPULATION	EVOLUTION	EVOLUTION	Evolution	2018	72	9	1890	1903	14	10.1111/evo.13560	http://dx.doi.org/10.1111/evo.13560	Environmental Sciences & Ecology; Evolutionary Biology; Genetics & Heredity
303	Selection for greater dispersal in early life increases rate of age-dependent decline in locomotor activity and shortens lifespan	Locomotor activity is one of the major traits that is affected by age. Greater locomotor activity is also known to evolve in the course of dispersal evolution. However, the impact of dispersal evolution on the functional senescence of locomotor activity is largely unknown. We addressed this knowledge gap using large outbred populations of Drosophila melanogaster selected for increased dispersal. …	Ruchitha, BG; Kumar, N; Sura, C; Tung, S	experimental evolution; dispersal evolution; functional senescence; Drosophila melanogaster; evolution of ageing	BREEDING DISPERSAL; SITE FIDELITY; OPEN-FIELD; GENE FLOW; DROSOPHILA; POPULATION; EVOLUTION; BEHAVIOR; CONSEQUENCES; MELANOGASTER	JOURNAL OF EVOLUTIONARY BIOLOGY	J EVOLUTION BIOL	J. Evol. Biol.	2024	37	10	1148	1157	10	10.1093/jeb/voae097	http://dx.doi.org/10.1093/jeb/voae097	Environmental Sciences & Ecology; Evolutionary Biology; Genetics & Heredity
304	Development of nuclear DNA markers for evolutionary studies in Plasmodium falciparum		Thomas, C; Shalini, S; Raghavendra, N; Choudhary, M; Verma, A; Joshi, H; Dash, AP; Das, A	nuclear DNA markers; genetic diversity; pfcrt; demography; natural selection; Plasmodium falciparum	DROSOPHILA-MELANOGASTER; NATURAL-SELECTION; CHLOROQUINE; RESISTANCE; DEMOGRAPHY; HISTORY; GENOME; PFCRT	JOURNAL OF GENETICS	J GENET	J. Genet.	2007	86	1	65	68	4	10.1007/s12041-007-0009-8	http://dx.doi.org/10.1007/s12041-007-0009-8	Genetics & Heredity
305	Genetic diversity and natural selection in wild fruit flies revealed by whole-genome resequencing	We characterized 26 wild fruit flies comparative population genomics from six different altitude and latitude locations by whole genome resequencing. Genetic diversity was relatively higher in Ganzi and Chongqing populations. We also found 13 genes showing selection signature between different altitude flies and variants related to hypoxia and temperature stimulus, were preferentially selected du…	Lian, T; Li, DY; Tan, XX; Che, TD; Xu, ZX; Fan, XL; Wu, N; Zhang, L; Gaur, U; Sun, BY; Yang, MY	Fruit fly; Genetic diversity; Natural selection; Whole-genome resequencing	HIGH-ALTITUDE ADAPTATION; ACUTE HYPOBARIC HYPOXIA; DNA-SEQUENCING DATA; DROSOPHILA-MELANOGASTER; HSP70 FAMILY; TOLERANCE; FRAMEWORK; ACCURATE; PIGS	GENOMICS	GENOMICS	Genomics	2018	110	5	304	309	6	10.1016/j.ygeno.2017.12.002	http://dx.doi.org/10.1016/j.ygeno.2017.12.002	Biotechnology & Applied Microbiology; Genetics & Heredity
306	Genomic Signatures of Recent Adaptation in a Wild Bumblebee	Environmental changes threaten insect pollinators, creating risks for agriculture and ecosystem stability. Despite their importance, we know little about how wild insects respond to environmental pressures. To understand the genomic bases of adaptation in an ecologically important pollinator, we analyzed genomes of Bombus terrestris bumblebees collected across Great Britain. We reveal extensive g…	Colgan, TJ; Arce, AN; Gill, RJ; Rodrigues, AR; Kanteh, A; Duncan, EJ; Li, L; Chittka, L; Wurm, Y	ecological genomics; population genomics; selective sweeps; bees; horizontal gene transfer; genetic health	POPULATION GENOMICS; BOMBUS-TERRESTRIS; DROSOPHILA-MELANOGASTER; EVOLUTIONARY HISTORY; DIFFERENTIATION; CONSERVATION; POLLINATORS; EXPRESSION; RESISTANCE; SELECTION	MOLECULAR BIOLOGY AND EVOLUTION	MOL BIOL EVOL	Mol. Biol. Evol.	2022	39	2			9	10.1093/molbev/msab366	http://dx.doi.org/10.1093/molbev/msab366	Biochemistry & Molecular Biology; Evolutionary Biology; Genetics & Heredity
307	Molecular population genetics of the NADPH cytochrome P450 reductase (CPR) gene in Anopheles minimus	Development of insecticide resistance (IR) in mosquito vectors is a primary huddle to malaria control program. Since IR has genetic basis, and genes constantly evolve with response to environment for adaptation to organisms, it is important to know evolutionary pattern of genes conferring IR in malaria vectors. The mosquito Anopheles minimus is a major malaria vector of the Southeast (SE) Asia an…	Srivastava, H; Huong, NT; Arunyawat, U; Das, A	Malaria; Anopheles minimus; Insecticide resistance; NADPH cytochrome P450 reductase (CPR) gene; Molecular population genetics	AMINO-ACID SITES; MULTILOCUS GENOTYPE DATA; INSECTICIDE RESISTANCE; NATURAL-SELECTION; DROSOPHILA-MELANOGASTER; MALARIA VECTORS; P450 REDUCTASE; PLASMODIUM-FALCIPARUM; MAXIMUM-LIKELIHOOD; MITOCHONDRIAL-DNA	GENETICA	GENETICA	Genetica	2014	142	4	295	315	21	10.1007/s10709-014-9775-4	http://dx.doi.org/10.1007/s10709-014-9775-4	Genetics & Heredity
308	Temporally balanced selection during development of larval Pacific oysters (Crassostrea gigas) inherently preserves genetic diversity within offspring	Balancing selection is one of the mechanisms which has been proposed to explain the maintenance of genetic diversity in species across generations. For species with large populations and complex life histories, however, heterogeneous selection pressures may create a scenario in which the net effects of selection are balanced across developmental stages. With replicated cultures and a pooled seque…	Durland, E; De Wit, P; Langdon, C	balancing selection; oysters; genetics; poolseq; larval development	ENVIRONMENTAL HETEROGENEITY; EXPRESSION; DROSOPHILA; LOAD; LIFE; METAMORPHOSIS; POLYMORPHISM; ADAPTATION; SETTLEMENT; MORTALITY	PROCEEDINGS OF THE ROYAL SOCIETY B-BIOLOGICAL SCIENCES	P ROY SOC B-BIOL SCI	Proc. R. Soc. B-Biol. Sci.	2021	288	1958			10	10.1098/rspb.2020.3223	http://dx.doi.org/10.1098/rspb.2020.3223	Life Sciences & Biomedicine - Other Topics; Environmental Sciences & Ecology; Evolutionary Biology
309	Recombination and gene conversion in a 170-kb genomic region of Arabidopsis thaliana	Arabidopsis thaliana is a highly selling plant that nevertheless appears to undergo substantial recombination. To reconcile its selfing habit with the observations of recombination, we have sampled the genetic diversity of A. thaliana at 14 loci of similar to500 by each, spread across 170 kb of genomic sequence centered on a QTL for resistance to herbivory. A total of 170 of the 6321 nucleotides …	Haubold, B; Kroymann, J; Ratzka, A; Mitchell-Olds, T; Wiehe, T		MOLECULAR POPULATION-GENETICS; ALCOHOL-DEHYDROGENASE LOCUS; LINKAGE DISEQUILIBRIUM; NATURAL-POPULATIONS; DROSOPHILA-MELANOGASTER; HORDEUM-SPONTANEUM; NEUTRAL MODEL; POLYMORPHISM; SEQUENCES; SELECTION	GENETICS	GENETICS	Genetics	2002	161	3	1269	1278	10			Genetics & Heredity
311	Can fluctuating asymmetry be used to detect inbreeding and loss of genetic diversity in endangered populations?	Fluctuating asymmetry (FA), a measure of developmental stability, has been proposed as a simple technique for identifying populations suffering from inbreeding and a loss of genetic diversity. However, there is controversy regarding the relationship between FA and both allozyme heterozygosity and pedigree inbreeding coefficients (F). FA of sternopleural bristle number in Drosophila melanogaster w…	Gilligan, DM; Woodworth, LM; Montgomery, ME; Nurthen, RK; Briscoe, DA; Frankham, R		DEVELOPMENTAL STABILITY; DROSOPHILA-MELANOGASTER; RAINBOW-TROUT; ONCORHYNCHUS-GORBUSCHA; CONSERVATION BIOLOGY; ACINONYX-JUBATUS; APIS-MELLIFERA; HETEROZYGOSITY; STRESS; FITNESS	ANIMAL CONSERVATION	ANIM CONSERV	Anim. Conserv.	2000	3		97	104	8	10.1017/S1367943000000792	http://dx.doi.org/10.1017/S1367943000000792	Biodiversity & Conservation; Environmental Sciences & Ecology
312	Disentangling the Roles of History and Local Selection in Shaping Clinal Variation of Allele Frequencies and Gene Expression in Norway Spruce (Picea abies)	Understanding the genetic basis of local adaptation is challenging due to the subtle balance among conflicting evolutionary forces that are involved in its establishment and maintenance. One system with which to tease apart these difficulties is clines in adaptive characters. Here we analyzed genetic and phenotypic variation in bud set, a highly heritable and adaptive trait, among 18 populations …	Chen, J; Källman, T; Ma, XF; Gyllenstrand, N; Zaina, G; Morgante, M; Bousquet, J; Eckert, A; Wegrzyn, J; Neale, D; Lagercrantz, U; Lascoux, M		QUANTITATIVE TRAIT LOCI; ASPEN POPULUS-TREMULA; PINE PINUS-TAEDA; POPULATION-STRUCTURE; DROSOPHILA-MELANOGASTER; PHENOTYPIC ASSOCIATIONS; ALCOHOL-DEHYDROGENASE; NUCLEOTIDE DIVERSITY; LATITUDINAL CLINE; TREE POPULATIONS	GENETICS	GENETICS	Genetics	2012	191	3	865	U377	32	10.1534/genetics.112.140749	http://dx.doi.org/10.1534/genetics.112.140749	Genetics & Heredity
314	Influence of two Wolbachia strains on population structure of East African Drosophila simulans	Drosophila simulans is hypothesized to have originated in continental East Africa or Madagascar. In this study, we investigated evolutionary forces operating on mitochondrial DNA (mtDNA) in populations of A simulans from Zimbabwe, Malawi, Tanzania, and Kenya. Variation in mtDNA may be affected by positive selection, background selection, demographic history, and/or any maternally inherited factor…	Dean, MD; Ballard, KJ; Glass, A; Ballard, JWO		MITOCHONDRIAL-DNA HETEROPLASMY; MELANOGASTER SPECIES SUBGROUP; CYTOPLASMIC INCOMPATIBILITY; BACKGROUND SELECTION; NATURAL-POPULATIONS; GENETIC-VARIATION; COMPARATIVE GENOMICS; SEQUENCE VARIATION; POLYMORPHISM; EVOLUTION	GENETICS	GENETICS	Genetics	2003	165	4	1959	1969	11			Genetics & Heredity
315	GENETIC-VARIATION IN NEODIPRION (HYMENOPTERA, SYMPHYTA, DIPRIONIDAE) SAWFLIES AND A COMMENT ON LOW-LEVELS OF GENETIC DIVERSITY WITHIN THE HYMENOPTERA	Starch-gel electrophoresis was used to investigate the biochemical geneticus of seven species of Neodiprion sawflies and the confamilial Diprion similis (Hartig). Interpsecific Rogers'' distance coefficents, ranged from 0.14 to 0.74. Cladistic and phenetic cluster algorithms are consistent regarding interspecific relationships. Average genetic diversity values do not differ from those in the lite…	WOODS, PE; GUTTMAN, SI			ANNALS OF THE ENTOMOLOGICAL SOCIETY OF AMERICA	ANN ENTOMOL SOC AM	Ann. Entomol. Soc. Am.	1987	80	5	590	599	10	10.1093/aesa/80.5.590	http://dx.doi.org/10.1093/aesa/80.5.590	Entomology
316	Cactophilic Drosophila in South America:: A model for evolutionary studies	The Drosophila buzzatii cluster is composed of seven cactophilic species and their known geographical distribution encompasses the open vegetation diagonal, which includes the morphoclimatic Domains of the Caatinga, Chaco and Cerrado, which are situated between the Amazon and the Atlantic forests. Besides these areas, these cactophilic species are also found in a narrow strip along the Atlantic c…	Manfrin, MH; Sene, FM	Drosophila buzzatii cluster; contact zone; Drosophila; phylogeography; population structure; repleta group; systematics	SERIEMA REPLETA GROUP; SANDSTONE TABLE HILL; SATELLITE DNA; SERIDO DIPTERA; SPECIES GROUP; BRAZILIAN POPULATIONS; SUPERSPECIES TAXON; BUZZATII CLUSTER; NATURAL HOSTS; COMPLEX	GENETICA	GENETICA	Genetica	2006	126	2025-02-01	57	75	19	10.1007/s10709-005-1432-5	http://dx.doi.org/10.1007/s10709-005-1432-5	Genetics & Heredity
317	An endangered flightless grasshopper with strong genetic structure maintains population genetic variation despite extensive habitat loss	Conservation research is dominated by vertebrate examples but the shorter generation times and high local population sizes of invertebrates may lead to very different management strategies, particularly for species with low movement rates. Here we investigate the genetic structure of an endangered flightless grasshopper, Keyacris scurra, which was used in classical evolutionary studies in the 196…	Hoffmann, AA; White, VL; Jasper, M; Yagui, H; Sinclair, SJ; Kearney, MR	fragmentation; grassland; isolation by distance; Keyacris; morabine; small population area	DROSOPHILA-MELANOGASTER; INVERSION POLYMORPHISMS; GENOMIC EVIDENCE; MORABA-SCURRA; R-PACKAGE; CONSERVATION; BIODIVERSITY; MANAGEMENT; LIKELIHOOD; INFERENCE	ECOLOGY AND EVOLUTION	ECOL EVOL	Ecol. Evol.	2021	11	10	5364	5380	17	10.1002/ece3.7428	http://dx.doi.org/10.1002/ece3.7428	Environmental Sciences & Ecology; Evolutionary Biology
318	Frequency-dependent and density-dependent larval competition between life-history strains of a fly, Lucilia cuprina	1. Competition was created between the larvae of two life-history strains of the blowfly Lucilia cuprina (Wiedemann) that have different requirements for larval resource acquisition. Adult females of one strain had the ability to mature eggs in the absence of adult feeding (autogeny) whereas the other strain lacked this ability. Autogeny shifts the burden of resource acquisition from adults to la…	Kerswell, KJ; Burd, M	autogeny; blowfly; larval development; Lucilia cuprina; replacement series; scramble competition	DROSOPHILA-MELANOGASTER; POPULATION-DENSITY; FASTER DEVELOPMENT; DIPTERA; EVOLUTION; AUTOGENY; FOOD; SELECTION; DIVERSIFICATION; CALLIPHORIDAE	ECOLOGICAL ENTOMOLOGY	ECOL ENTOMOL	Ecol. Entomol.	2012	37	2	109	116	8	10.1111/j.1365-2311.2012.01341.x	http://dx.doi.org/10.1111/j.1365-2311.2012.01341.x	Entomology
319	Flies across the water:: Genetic differentiation and reproductive isolation in allopatric desert Drosophila	Between sister species of Drosophila, both pre- and postzygotic reproductive isolation commonly appear by the time a Nei's genetic distance of 0.5 is observed. The degree of genetic differentiation present when allopatric populations of the same Drosophila species exhibit incipient reproductive isolation has not been systematically investigated. Here we compare the relationship between genetic di…	Markow, TA; Castrezana, S; Pfeiler, E	allozymes; Drosophila mettleri; D. nigrospiracula; population structure; reproductive isolation	ALCOHOL-DEHYDROGENASE; COURTSHIP BEHAVIOR; SEXUAL ISOLATION; POPULATIONS; MOJAVENSIS; SPECIATION; DISPERSAL; EVOLUTION; PATTERNS	EVOLUTION	EVOLUTION	Evolution	2002	56	3	546	552	7			Environmental Sciences & Ecology; Evolutionary Biology; Genetics & Heredity
320	Asymmetric requirement of Dpp/BMP morphogen dispersal in the Drosophila wing disc	How morphogen gradients control patterning and growth in developing tissues remains largely unknown due to lack of tools manipulating morphogen gradients. Here, we generate two membrane-tethered protein binders that manipulate different aspects of Decapentaplegic (Dpp), a morphogen required for overall patterning and growth of the Drosophila wing. One is HA trap based on a single-chain variable f…	Matsuda, S; Schaefer, JV; Mii, Y; Hori, Y; Bieli, D; Taira, M; Plückthun, A; Affolter, M		IMAGINAL DISC; CELL-PROLIFERATION; GRADIENT FORMATION; GROWTH-REGULATION; BINDING-PROTEINS; DPP; FEEDBACK; BINDERS; ACTIVATION; RECEPTORS	NATURE COMMUNICATIONS	NAT COMMUN	Nat. Commun.	2021	12	1			18	10.1038/s41467-021-26726-6	http://dx.doi.org/10.1038/s41467-021-26726-6	Science & Technology - Other Topics
321	SLOWER TEMPO OF MICROEVOLUTION IN ISLAND BIRDS: IMPLICATIONS FOR CONSERVATION BIOLOGY	Whether microevolution on small islands differs from that on larger landmasses is a key question in biology with substantial implications for species conservation. However, due to the difficulties faced in producing adequately replicated samples and in controlling for confounding variables, prior attempts to examine evolutionary questions relating to habitat area and population size have produced…	Wright, SD; Gillman, LN; Ross, HA; Keeling, DJ	Area; biodiversity conservation; genetic drift; molecular evolution; population size; selection	POPULATION-SIZE; MOLECULAR EVOLUTION; BODY-SIZE; RATES; DIVERGENCE; DIVERSIFICATION; SUBSTITUTION; TEMPERATURE; SPECIATION; DROSOPHILA	EVOLUTION	EVOLUTION	Evolution	2009	63	9	2275	2287	13	10.1111/j.1558-5646.2009.00717.x	http://dx.doi.org/10.1111/j.1558-5646.2009.00717.x	Environmental Sciences & Ecology; Evolutionary Biology; Genetics & Heredity
323	The role of seasonality and non-lethal carry-over effects on density-dependent dispersal	Understanding dispersal is critical for predicting a wide range of ecological dynamics. Variation in intraspecific density is widely regarded as a major factor influencing dispersal rates but it is not clear why dispersal is positively related to density in some systems and negatively related to density in other systems. Using seasonal populations of Drosophila melanogaster, we experimentally sho…	Betini, GS; Pardy, A; Griswold, CK; Norris, DR	density dependence; Drosophila melanogaster; population dynamics; seasonal interactions	NATAL DISPERSAL; MIGRATION; IMMIGRATION; DROSOPHILA; STABILITY; EVOLUTION; DYNAMICS; PATTERNS	ECOSPHERE	ECOSPHERE	Ecosphere	2015	6	12			9	10.1890/ES15-00257.1	http://dx.doi.org/10.1890/ES15-00257.1	Environmental Sciences & Ecology
324	Population history in Arabidopsis halleri using multilocus analysis	A. halleri is a psuedometallophyte with a patchy distribution in Europe and is often spread by human activity. To determine the population history and whether this history is consistent with potential human effects, we surveyed nucleotide variation using 24 loci from 12 individuals in a large A. halleri population. The means of total and silent nucleotide variation (theta(W)) are within the range…	Heidel, AJ; Ramos-Onsins, SE; Wang, WK; Chiang, TY; Mitchell-Olds, T	Arabidopsis halleri; multilocus analysis; population genetics; population history	ADAPTIVE PROTEIN EVOLUTION; MCDONALD-KREITMAN TEST; DNA VARIATION; STATISTICAL TESTS; DROSOPHILA-SIMULANS; HAPLOTYPE STRUCTURE; CHALCONE SYNTHASE; GENETIC-STRUCTURE; ARABIS-GEMMIFERA; NEUTRALITY TESTS	MOLECULAR ECOLOGY	MOL ECOL	Mol. Ecol.	2010	19	16	3364	3379	16	10.1111/j.1365-294X.2010.04761.x	http://dx.doi.org/10.1111/j.1365-294X.2010.04761.x	Biochemistry & Molecular Biology; Environmental Sciences & Ecology; Evolutionary Biology
325	Macrogeographic genetic variability in the gastropod mollusk Littotina sitkana from the Northwest Pacific	Variation at four highly polymorphic allozyme loci (inorganic pyrophosphatase, peptidase, and two esterase loci) was examined in 25 settlements of the marine snail Littorina sitkana (Mollusca, Gastropoda). The sampling localities covered a wide part of the species range: from the Peter the Great Bay (the Sea of Japan) at the southwest to the Mednyi Island (Commander Islands) at the northeast. Lik…	Zaslavskaya, NI; Pudovkin, AI		SNAIL LITTORINA-SAXATILIS; ALLOZYME VARIATION; DROSOPHILA-MELANOGASTER; NATURAL-POPULATIONS; GENIC VARIATION; PROSOBRANCHIA; DISTANCE; DIFFERENTIATION; DISPERSAL; FLOW	RUSSIAN JOURNAL OF GENETICS	RUSS J GENET+	Russ. J. Genet.	2005	41	3	291	300	10	10.1007/s11177-005-0087-8	http://dx.doi.org/10.1007/s11177-005-0087-8	Genetics & Heredity
327	Genetic assessment of the invasion history of Drosophila suzukii in Argentina	Drosophila suzukii (Diptera: Drosophilidae) is a highly polyphagous fruit pest native to eastern Asia, which in the last decade had widely expanded its range and become a serious pest in the Americas and Europe. Invasion routes and the genetic diversity in populations of South America are poorly studied. Here, we compared the patterns of genetic variation of native populations and previously inva…	de la Vega, GJ; Corley, JC; Soliani, C	Spotted wing drosophila; Invasive species; Population genetic diversity; Host fruit trade	SPOTTED WING DROSOPHILA; DIPTERA DROSOPHILIDAE; POPULATION-GROWTH; 1ST RECORD; DNA; MATSUMURA; EUROPE; MANAGEMENT; NEUTRALITY; SOFTWARE	JOURNAL OF PEST SCIENCE	J PEST SCI	J. Pest Sci.	2020	93	1	63	75	13	10.1007/s10340-019-01149-x	http://dx.doi.org/10.1007/s10340-019-01149-x	Entomology
328	Sexual differences for emigration behavior in natural populations of Drosophila melanogaster	Evolutionary biology considers migration behavior as central in genetic structure of populations and speciation. Here we report on emigration patterns in Drosophila melanogaster behavior under laboratory conditions. For this study, a special apparatus was employed that includes a few important changes in its design and size compared with other known systems. The results presented in this paper we…	Iliadi, KG; Iliadi, NN; Rashkovetsky, EL; Girin, SV; Nevo, E; Korol, AB	emigration behavior; locomotor activity; Drosophila; natural populations; sexual differences	LONG-DISTANCE MIGRATION; EVOLUTION CANYON; TERRITORIAL SUCCESS; HERITABLE VARIATION; PSEUDOOBSCURA; DISPERSAL; ISRAEL	BEHAVIOR GENETICS	BEHAV GENET	Behav. Genet.	2002	32	3	173	180	8	10.1023/A:1016017028041	http://dx.doi.org/10.1023/A:1016017028041	Behavioral Sciences; Genetics & Heredity; Psychology
329	Widespread selective sweeps affecting microsatellites in Drosophila populations adapting to captivity: Implications for captive breeding programs	Many threatened species are being maintained in captivity to save them from extinction, often with the eventual aim of reintroduction. The objective of genetic management in captivity is to 'freeze' evolution i.e. to avoid genetic adaptation to captivity and to retain genetic diversity. Most current genetic management of threatened species addresses the latter, but does not explicitly address the…	Montgomery, ME; Woodworth, LM; England, PR; Briscoe, DA; Frankham, R	Genetic adaptation to captivity; Genetic diversity; Hitchhiking; Microsatellites; Reintroduction; Selective sweeps	GENETIC DIVERSITY; BACKGROUND SELECTION; ARTIFICIAL SELECTION; LACTASE-PERSISTENCE; ALLELES; ADAPTATION; FITNESS; DOMESTICATION; MELANOGASTER; FREQUENCY	BIOLOGICAL CONSERVATION	BIOL CONSERV	Biol. Conserv.	2010	143	8	1842	1849	8	10.1016/j.biocon.2010.01.022	http://dx.doi.org/10.1016/j.biocon.2010.01.022	Biodiversity & Conservation; Environmental Sciences & Ecology
330	The role of genetic diversity and past-history selection pressures in the susceptibility of Chironomus riparius populations to environmental stress	Natural populations experiencing intense selection and genetic drift may exhibit limited potential to adapt to environmental change. The present study addresses the following aspects of the genetic erosion hypothesis in the midge Chironomus riparius: does long-term mercury (Hg) contamination affect the Hg tolerance of midge populations inhabiting such impacted areas? If so, is there any fitness c…	Pedrosa, JAM; Cocchiararo, B; Bordalo, MD; Rodrigues, ACM; Soares, AMVM; Barata, C; Nowak, C; Pestana, JLT	Genetic erosion; Genetic adaptation; Freshwater; Mercury; Salinity; Microsatellites	LIFE-HISTORY; FITNESS COSTS; FUNDULUS-HETEROCLITUS; CADMIUM TOLERANCE; CLIMATE-CHANGE; RESISTANCE; MULTIGENERATION; DROSOPHILA; EVOLUTION; RESPONSES	SCIENCE OF THE TOTAL ENVIRONMENT	SCI TOTAL ENVIRON	Sci. Total Environ.	2017	576		807	816	10	10.1016/j.scitotenv.2016.10.100	http://dx.doi.org/10.1016/j.scitotenv.2016.10.100	Environmental Sciences & Ecology
331	Digging into the Genomic Past of Swiss Honey Bees by Whole-Genome Sequencing Museum Specimens	Historical specimens in museum collections provide opportunities to gain insights into the genomic past. For the Western honey bee, Apis mellifera L., this is particularly important because its populations are currently under threat worldwide and have experienced many changes in management and environment over the last century. Using Swiss Apis mellifera mellifera as a case study, our research pr…	Parejo, M; Wragg, D; Henriques, D; Charrière, JD; Estonba, A	Apis mellifera mellifera; museum genomics; genetic diversity; selection signatures; haplotype phasing; biodiversity	GENETIC DIVERSITY; APIS-MELLIFERA; DROSOPHILA-MELANOGASTER; LINKAGE DISEQUILIBRIUM; READ ALIGNMENT; GABA RECEPTOR; ESSENTIAL OIL; POPULATION; COLONIES; DNA	GENOME BIOLOGY AND EVOLUTION	GENOME BIOL EVOL	Genome Biol. Evol.	2020	12	12	2535	2551	17	10.1093/gbe/evaa188	http://dx.doi.org/10.1093/gbe/evaa188	Evolutionary Biology; Genetics & Heredity
334	AGGREGATION AND THE MAINTENANCE OF GENETIC DIVERSITY - AN INDIVIDUAL-BASED CELLULAR-MODEL	A cellular model, where each individual is explicitly defined, is used to describe a population of a mycophagous species of Drosophila. Patches represent single fungal fruiting bodies which are only available as oviposition sites for a single fly generation. Standard competition equations are used to describe the interaction between larval genotypes at each patch. Dispersal of adults is obligator…	DYTHAM, C; SHORROCKS, B	AGGREGATION; POLYMORPHISM; DROSOPHILA; PATCHES; SOFT-SELECTION	INDUSTRIAL MELANISM; POPULATION-DYNAMICS; EPHEMERAL RESOURCE; SOFT SELECTION; PEPPERED MOTH; COMPETITION; POLYMORPHISM; LEPIDOPTERA; DROSOPHILA; EVOLUTION	EVOLUTIONARY ECOLOGY	EVOL ECOL	Evol. Ecol.	1995	9	5	508	519	12	10.1007/BF01237832	http://dx.doi.org/10.1007/BF01237832	Environmental Sciences & Ecology; Evolutionary Biology; Genetics & Heredity
335	GENETIC AND PHENOTYPIC VARIATION FOR FLIGHT ABILITY IN THE CACTOPHILIC DROSOPHILA SPECIES, D-ALDRICHI AND D-BUZZATII	The flight ability of Drosophila aldrichi (Patterson & Crow) and D. buzzatii (Patterson and Wheeler) using tethered flights, was measured with respect to age-related changes, genetic variation and adult body size variation induced by rearing at different larval densities. Drosophila buzzatii flew for much longer than D. aldrichi, especially females, but age-related changes in flight duration were…	GU, H; BARKER, JSF	DISPERSAL; FLIGHT DURATION; CACTOPHILIC DROSOPHILA; AGE EFFECTS; BODY SIZE	NATURAL-POPULATIONS; TETHERED-FLIGHT; POWER OUTPUT; COEXISTENCE; MELANOGASTER; VARIABILITY; PERFORMANCE; METABOLISM; DISPERSAL	ENTOMOLOGIA EXPERIMENTALIS ET APPLICATA	ENTOMOL EXP APPL	Entomol. Exp. Appl.	1995	76	1	25	35	11	10.1111/j.1570-7458.1995.tb01943.x	http://dx.doi.org/10.1111/j.1570-7458.1995.tb01943.x	Entomology
336	SHORT-RANGE GENETIC-STRUCTURE OF DROSOPHILA-MELANOGASTER POPULATIONS IN AN AFRO-TROPICAL URBAN AREA AND ITS SIGNIFICANCE	Alcohol dehydrogenase (Adh) (alcohol:NAD+ oxidoreductase, EC 1.1.1.1) gene frequencies and ethanol tolerance in Drosophila melanogaster are known to exhibit long-range latitudinal variations on different continents; this has led to the argument that the clines are adaptive. Accordingly, tropical populations are characterized both by a low frequency of Adh-F and by a low ethanol tolerance. In the …	VOUIDIBIO, J; CAPY, P; DEFAYE, D; PLA, E; SANDRIN, J; CSINK, A; DAVID, JR		ALCOHOL-DEHYDROGENASE; POLYMORPHISM; FREQUENCIES; SELECTION; ETHANOL; G6PD; ADH; TOLERANCE; STRESS; LOCUS	PROCEEDINGS OF THE NATIONAL ACADEMY OF SCIENCES OF THE UNITED STATES OF AMERICA	P NATL ACAD SCI USA	Proc. Natl. Acad. Sci. U. S. A.	1989	86	21	8442	8446	5	10.1073/pnas.86.21.8442	http://dx.doi.org/10.1073/pnas.86.21.8442	Science & Technology - Other Topics
337	Assessing the potential spread of Zaprionus tuberculatus (Diptera: Drosophilidae) in the Americas: insights for proactive management and agricultural protection	Invasive species pose significant ecological and economic threats globally. Zaprionus tuberculatus Malloch, a drosophilid fruit fly native to the Afrotropical region and Indian Ocean islands, is included in the pest list of the Center for Agriculture and Bioscience (CABI) because it uses fruit as breeding sites and can damage cultivated areas. This fly species extended its range across Europe in …	Viana, JPC; Viana, MC; Cavalcanti, FAGS; Mateus, RP; Bitner-Mathe, BC; Garcia, FRM; Jobim, K; Madi-Ravazzi, L; Rohde, C; Martins, MB; Tidon, R	biological invasion; potential distribution; host fruit; pest control; biodiversity	TUBERCULATUS DIPTERA DROSOPHILIDAE; ZAPRIONUS-TUBERCULATUS; 1ST RECORDS; SPECIES DISTRIBUTION; UNITED-STATES; SUZUKII; MODELS; PREDICTION; DISPERSAL; IMPACTS	JOURNAL OF ECONOMIC ENTOMOLOGY	J ECON ENTOMOL	J. Econ. Entomol.	2024	118	1	195	202	8	10.1093/jee/toae274	http://dx.doi.org/10.1093/jee/toae274	Entomology
338	The evolving male: spinner dolphin (Stenella longirostris) ecotypes are divergent at Y chromosome but not mtDNA or autosomal markers	The susceptibility of the Y chromosome to sexual selection may make this chromosome an important player in the formation of reproductive isolating barriers, and ultimately speciation. Here, we investigate the role of the Y chromosome in phenotypic divergence and reproductive isolation of spinner dolphin (Stenella longirostris) ecotypes. This species contains six known ecotypes (grouped into four …	Andrews, KR; Perrin, WF; Oremus, M; Karczmarski, L; Bowen, BW; Puritz, JB; Toonen, RJ	Cetacea; Haldane's Rule; hybrid sterility; mating system; sexual selection; speciation	HYBRID MALE-STERILITY; EASTERN TROPICAL PACIFIC; SEX-BIASED DISPERSAL; NUCLEOTIDE SUBSTITUTIONS; HAPLOTYPE RECONSTRUCTION; GEOGRAPHIC-VARIATION; POPULATION-GENETICS; DROSOPHILA-YAKUBA; CONTROL REGION; EFFECTIVE SIZE	MOLECULAR ECOLOGY	MOL ECOL	Mol. Ecol.	2013	22	9	2408	2423	16	10.1111/mec.12193	http://dx.doi.org/10.1111/mec.12193	Biochemistry & Molecular Biology; Environmental Sciences & Ecology; Evolutionary Biology
339	The Speke's gazelle breeding program as an illustration of the importance of multilocus genetic diversity in conservation biology: Response to Kalinowski et al.		Templeton, AR		INBREEDING DEPRESSION; SACCHAROMYCES-CEREVISIAE; PARTHENOGENETIC STRAINS; SYNERGISTIC EPISTASIS; DROSOPHILA-MERCATORUM; CAPTIVE HERD; POPULATION; SELECTION; LOAD; UNIT	CONSERVATION BIOLOGY	CONSERV BIOL	Conserv. Biol.	2002	16	4	1151	1155	5	10.1046/j.1523-1739.2002.01181.x	http://dx.doi.org/10.1046/j.1523-1739.2002.01181.x	Biodiversity & Conservation; Environmental Sciences & Ecology
340	POPULATION-STRUCTURE OF MORPHOLOGICAL TRAITS IN CLARKIA-DUDLEYANA .1. COMPARISON OF F-ST BETWEEN ALLOZYMES AND MORPHOLOGICAL TRAITS	Studies of genetic variation at allozyme loci, assumed to be selectively neutral, have provided valuable insights into the genetic structure of numerous populations. The degree to which population structure of allozyme variation reflects that of quantitative traits, however, is not well resolved. Here, we compare estimates of population differentiation (F-ST) Of 11 populations for allozymes with …	PODOLSKY, RH; HOLTSFORD, TP		QUANTITATIVE CHARACTERS; GENE-FREQUENCIES; NATURAL-POPULATIONS; DROSOPHILA-BUZZATII; FIXATION INDEXES; SELECTION; STATISTICS; POLYMORPHISMS; ONAGRACEAE; DISTANCE	GENETICS	GENETICS	Genetics	1995	140	2	733	744	12			Genetics & Heredity
341	An ancient family of lytic polysaccharide monooxygenases with roles in arthropod development and biomass digestion	Thermobia domestica belongs to an ancient group of insects and has a remarkable ability to digest crystalline cellulose without microbial assistance. By investigating the digestive proteome of Thermobia, we have identified over 20 members of an uncharacterized family of lytic polysaccharide monooxygenases (LPMOs). We show that this LPMO family spans across several clades of the Tree of Life, is o…	Sabbadin, F; Hemsworth, GR; Ciano, L; Henrissat, B; Dupree, P; Tryfona, T; Marques, RDS; Sweeney, ST; Besser, K; Elias, L; Pesante, G; Li, Y; Dowle, AA; Bates, R; Gomez, LD; Simister, R; Davies, GJ; Walton, PH; Bruce, NC; McQueen-Mason, SJ		MULTIPLE SEQUENCE ALIGNMENT; CELL WALL DIGESTION; CELLULOSE DIGESTION; DROSOPHILA; CHITIN; PROTEIN; SOFTWARE; MORPHOGENESIS; CONSERVATION; OBSTRUCTOR	NATURE COMMUNICATIONS	NAT COMMUN	Nat. Commun.	2018	9				12	10.1038/s41467-018-03142-x	http://dx.doi.org/10.1038/s41467-018-03142-x	Science & Technology - Other Topics
342	RIBOSOMAL DNA PHYLOGENY OF THE MAJOR EXTANT ARTHROPOD CLASSES AND THE EVOLUTION OF MYRIAPODS	THE evolutionary relationships among arthropods are of particular interest because the best-studied model system for ontogenetic pattern formation, the insect Drosophila, is a member of this phylum. Evolutionary inferences about the developmental mechanisms that have led to the various designs of the arthropod body plan depend on a knowledge of the phylogenetic framework of arthropod evolution, B…	FRIEDRICH, M; TAUTZ, D			NATURE	NATURE	Nature	1995	376	6536	165	167	3	10.1038/376165a0	http://dx.doi.org/10.1038/376165a0	Science & Technology - Other Topics
343	Key ornamental innovations facilitate diversification in an avian radiation	Patterns of biodiversity are often explained by ecological processes, where traits that promote novel ways of interacting with the environment (key innovations) play a fundamental role in promoting diversification. However, sexual selection and social competition can also promote diversification through rapid evolution of ornamental traits. Because selection can operate only on existing variation…	Maia, R; Rubenstein, DR; Shawkey, MD	biophotonics; macroevolution; phylogenetics; structural color; Sturnidae	IRIDESCENT PLUMAGE COLORATION; SEXUAL SELECTION; ADAPTIVE RADIATIONS; MOLECULAR PHYLOGENY; ECOLOGICAL OPPORTUNITY; HAWAIIAN DROSOPHILA; STARLINGS STURNIDAE; COMPARATIVE BIOLOGY; MATE PREFERENCES; EVOLUTION	PROCEEDINGS OF THE NATIONAL ACADEMY OF SCIENCES OF THE UNITED STATES OF AMERICA	P NATL ACAD SCI USA	Proc. Natl. Acad. Sci. U. S. A.	2013	110	26	10687	10692	6	10.1073/pnas.1220784110	http://dx.doi.org/10.1073/pnas.1220784110	Science & Technology - Other Topics
345	Genetic Diversity and Wolbachia Infection Patterns in a Globally Distributed Invasive Ant	Understanding the phylogeographic history of an invasive species may facilitate reconstructing the history and routes of its invasion. The longhorn crazy ant, Paratrechina longicornis, is a ubiquitous agricultural and household pest throughout much of the tropics and subtropics, but little is known about the history of its spread. Here, we examine worldwide genetic variation in P. longicornis and…	Tseng, SP; Wetterer, JK; Suarez, A; Lee, CY; Yoshimura, T; Shoemaker, D; Yang, CCS	horizontal transfer; invasive species; phylogeography; selective sweep; Wolbachia	INCOMPATIBILITY-INDUCING WOLBACHIA; CYTOPLASMIC INCOMPATIBILITY; HORIZONTAL TRANSFER; INTRODUCED POPULATIONS; DROSOPHILA-SIMULANS; POSITIVE SELECTION; STATISTICAL TESTS; MITOCHONDRIAL-DNA; EVOLUTIONARY; HOST	FRONTIERS IN GENETICS	FRONT GENET	Front. Genet.	2019	10				15	10.3389/fgene.2019.00838	http://dx.doi.org/10.3389/fgene.2019.00838	Genetics & Heredity
346	O-Chromosome Lethal Frequencies in Serbian and Montenegrin Drosophila subobscura Populations	Lethal chromosomal frequencies were obtained from three Drosophila subobscura samples from the Mt. Avala (Serbia) population in September 2003 (0.218), June 2004 (0.204) and September 2004 (0.250). These values and those from other Balkan populations studied previously (Petnica, Kamariste, Zanjic and Djerdap) were used to analyze the possible effect of population, year, month and altitude above s…	Zivanovic, G; Arenas, C; Mestres, F		GENETIC LOAD; INVERSION POLYMORPHISM; NATURAL-POPULATIONS; MARGINAL POPULATIONS; MELANOGASTER; PSEUDOOBSCURA; COLONIZATION; HETEROKARYOTYPES; VIABILITIES; ALLELISM	RUSSIAN JOURNAL OF GENETICS	RUSS J GENET+	Russ. J. Genet.	2011	47	10	1215	1220	6	10.1134/S1022795411100188	http://dx.doi.org/10.1134/S1022795411100188	Genetics & Heredity
347	The distribution and spread of naturally occurring Medea selfish genetic elements in the United States	Selfish genetic elements (SGEs) are DNA sequences that are transmitted to viable offspring in greater than Mendelian frequencies. Medea SGEs occur naturally in some populations of red flour beetle (Tribolium castaneum) and are expected to increase in frequency within populations and spread among populations. The large-scale U.S. distributions of Medea-4 (M-4) had been mapped based on samples from…	Cash, SA; Lorenzen, MD; Gould, F	maternal effect; Medea; red flour beetle; selfish genetic element	RED FLOUR BEETLE; TRIBOLIUM-CASTANEUM HERBST; DROSOPHILA-MELANOGASTER; POPULATION-STRUCTURE; COLEOPTERA; DYNAMICS; TEMPERATURE; RESISTANCE; BEHAVIOR	ECOLOGY AND EVOLUTION	ECOL EVOL	Ecol. Evol.	2019	9	24	14407	14416	10	10.1002/ece3.5876	http://dx.doi.org/10.1002/ece3.5876	Environmental Sciences & Ecology; Evolutionary Biology
348	Comparative phylogeography and the identification of genetically divergent areas for conservation	Genetic diversity is recognized as a fundamental component of biodiversity and its protection is incorporated in several conventions and policies. However, neither the concepts nor the methods for assessing conservation value of the spatial distribution of genetic diversity have been resolved. Comparative phylogeography can identify suites of species that have a common history of vicariance. In t…	Moritz, C; Faith, DP	mtDNA; phylogenetic diversity; rainforests; vicariance	MITOCHONDRIAL-DNA; RAIN-FOREST; GENE TREES; BIODIVERSITY; DIVERSITY; POPULATIONS; EVOLUTION; SYSTEMATICS; PHYLOGENIES; DROSOPHILA	MOLECULAR ECOLOGY	MOL ECOL	Mol. Ecol.	1998	7	4	419	429	11	10.1046/j.1365-294x.1998.00317.x	http://dx.doi.org/10.1046/j.1365-294x.1998.00317.x	Biochemistry & Molecular Biology; Environmental Sciences & Ecology; Evolutionary Biology
349	Within-population sperm competition intensity does not predict asymmetry in conpopulation sperm precedence	Postcopulatory sexual selection can generate evolutionary arms races between the sexes resulting in the rapid coevolution of reproductive phenotypes. As traits affecting fertilization success diverge between populations, postmating prezygotic (PMPZ) barriers to gene flow may evolve. Conspecific sperm precedence is a form of PMPZ isolation thought to evolve early during speciation yet has mostly b…	Garlovsky, MD; Yusuf, LH; Ritchie, MG; Snook, RR	sperm competition; postcopulatory sexual selection; conspecific sperm precedence; demographic history; postmating prezygotic reproductive isolation; speciation	PREZYGOTIC REPRODUCTIVE ISOLATION; POSTCOPULATORY SEXUAL SELECTION; FEMALE COEVOLUTION; EVOLUTION; DIVERSIFICATION; SPECIATION; PATTERNS; BARRIERS; MALES	PHILOSOPHICAL TRANSACTIONS OF THE ROYAL SOCIETY B-BIOLOGICAL SCIENCES	PHILOS T R SOC B	Philos. Trans. R. Soc. B-Biol. Sci.	2020	375	1813			9	10.1098/rstb.2020.0071	http://dx.doi.org/10.1098/rstb.2020.0071	Life Sciences & Biomedicine - Other Topics
350	Absence of linkage disequilibria between chromosomal arrangements and mtDNA haplotypes in natural populations of Drosophila subobscura from the Balkan Peninsula	The genetic structure of Drosophila subobscura from the Balkan Peninsula was studied with respect to restriction site polymorphism of mitochondrial DNA in populations from the Derventa River Gorge and Sicevo Gorge (Serbia). To investigate the role of cytonuclear interactions in shaping mitochondrial DNA variability in natural populations of this species, the study was complemented with the analys…	Jelic, M; Castro, JA; Novicic, ZK; Kenig, B; Dimitrijevic, D; Veselinovic, MS; Jovanovic, M; Milovanovic, D; Stamenkovic-Radak, M; Andjelkovic, M	mtDNA; inversion polymorphism; cytonuclear interactions; coadaptation; natural populations	MITOCHONDRIAL-DNA HAPLOTYPES; A+T-RICH REGION; INVERSION POLYMORPHISM; SEASONAL-CHANGES; GENETIC-STRUCTURE; ATLANTIC ISLANDS; RIBOSOMAL-RNA; COLONIZATION; EVOLUTION; SELECTION	GENOME	GENOME	Genome	2012	55	3	214	221	8	10.1139/G2012-004	http://dx.doi.org/10.1139/G2012-004	Biotechnology & Applied Microbiology; Genetics & Heredity
351	The gender-specific impact of starvation on mitotypes diversity in adults of Drosophila melanogaster	In animals, starvation can increase the level of reactive oxygen species (ROS) in some tissues. Mitochondrial DNA (mtDNA) is more vulnerable to being attacked by ROS due to the lack of histone protection, leading to oxidative damage. However, whether starvation is associated with the genetic diversity of mtDNA remains unclear. Here, by using adult individuals of Drosophila melanogaster under thre…	Wang, T; Li, TC; Miao, YH; Wu, LN; Chen, YQ; Huang, DW; Xiao, JH	starved; mitochondria; genetic diversity; fruit fly	DOUBLY UNIPARENTAL INHERITANCE; MITOCHONDRIAL-DNA HETEROPLASMY; PATERNAL MTDNA LEAKAGE; TRANSMISSION; POLYMORPHISM; SLEEP	OPEN BIOLOGY	OPEN BIOL	Open Biol	2022	12	9			8	10.1098/rsob.220108	http://dx.doi.org/10.1098/rsob.220108	Biochemistry & Molecular Biology
352	CLUSTER DISTRIBUTIONS IN PHYSICS AND GENETIC DIVERSITY	An underlying similarity in the mathematical structure between a problem in the physical sciences and a problem in the biological sciences is presented. An isomorphism is established between cluster distributions in physics and issues related to genetic diversity in biology as given by the Ewens sampling theory [Theor. Population Bio. 3, 87 (1972)]. Allelic or genetic diversity, as measured by th…	MEKJIAN, AZ		EWENS SAMPLING FORMULA; HEAVY-ION COLLISIONS; EQUILIBRIUM THERMODYNAMICS; NUCLEAR MULTIFRAGMENTATION; DROSOPHILA-PSEUDOOBSCURA; XANTHINE DEHYDROGENASE; NEUTRAL ALLELES; FLUCTUATIONS; MODEL; URNS	PHYSICAL REVIEW A	PHYS REV A	Phys. Rev. A	1991	44	12	8361	8374	14	10.1103/PhysRevA.44.8361	http://dx.doi.org/10.1103/PhysRevA.44.8361	Optics; Physics
353	History and structure of sub-saharan populations of Drosophila melanogaster	Drosphila melanogaster is an important model organism in evolutionary genetics, yet little is known about the population structure and the demographic history of this species within Sub-Saharan Africa, which is thought to contain its ancestral range. We surveyed nucleotide variation at four 1-kb fragments in 240 individual lines representing sub-Saharan and 4 Palearctic population samples of D. m…	Pool, JE; Aquadro, CF		MULTILOCUS GENOTYPE DATA; NON-AFRICAN POPULATIONS; DNA POLYMORPHISM; GENETIC DIFFERENTIATION; NATURAL-POPULATIONS; MOLECULAR PHYLOGENY; POSITIVE SELECTION; SPECIES SUBGROUP; NONCODING DNA; SIMULANS	GENETICS	GENETICS	Genetics	2006	174	2	915	929	15	10.1534/genetics.106.058693	http://dx.doi.org/10.1534/genetics.106.058693	Genetics & Heredity
354	Demographic Structure and Evolutionary History of Drosophila ornatifrons (Diptera, Drosophilidae) from Atlantic Forest of Southern Brazil	Drosophila ornatifrons of the guarani group (Diptera: Drosophilidae) is found mainly in humid areas of the Atlantic Forest biome, especially in the southern region of Brazil. Historical and contemporary fragmentation events influenced species diversity and distribution in this biome, although the role of paleoclimatic and paleogeographic events remain to be verified. The objective of the present …	Gustani, EC; Oliveira, APF; Santos, MH; Machado, LPB; Mateus, RP	genetic variation; cytochrome oxidase; mitochondrial DNA; Drosophilidae and demographic expansion	MITOCHONDRIAL-DNA; GEOGRAPHICAL-DISTRIBUTION; NUCLEOTIDE SUBSTITUTIONS; SPECIES DISTRIBUTION; MOLECULAR PHYLOGENY; CLADISTIC-ANALYSIS; STATISTICAL TESTS; GENETIC DIVERSITY; TAXONOMIC SURVEY; SANTA-CATARINA	ZOOLOGICAL SCIENCE	ZOOL SCI	Zool. Sci.	2015	32	2	141	150	10	10.2108/zs140062	http://dx.doi.org/10.2108/zs140062	Zoology
356	Survey of malathion resistance and avermectin susceptibility in field populations of Drosophila melanogaster (Diptera: Drosophilidae) and D-simulans	Populations of Drosophila melanogaster (Meigen) and Drosophila simulans (Sturtevant) from various geographic locations in North America and elsewhere were sampled to assess the distribution of malathion resistance and avermectin tolerance. Comparisons are made to previous reports of a differential response to malathion selection in these species. Results indicate that for malathion, resistance is…	Windelspecht, M; Richmond, RC; Cochrane, BJ	Drosophila melanogaster; Drosophila simulans; malathion; avermectin; insecticide resistance	INSECTICIDE RESISTANCE; NATURAL-POPULATIONS; GENETIC-STRUCTURE; CROSS-RESISTANCE; SELECTION; IDENTIFICATION; ABAMECTIN; LUFENURON; TOXICITY; STRAINS	JOURNAL OF ECONOMIC ENTOMOLOGY	J ECON ENTOMOL	J. Econ. Entomol.	1998	91	6	1245	1252	8	10.1093/jee/91.6.1245	http://dx.doi.org/10.1093/jee/91.6.1245	Entomology
357	MITOCHONDRIAL-DNA VARIATION AND GENETIC-STRUCTURE IN OLD-WORLD POPULATIONS OF DROSOPHILA-SUBOBSCURA	To discover the relation between mitochondrial DNA (mtDNA) polymorphism and the geographic population structure of Drosophila subobscura previously established for other genetic traits, a wide Paleartic survey was carried out. A total of 24 nucleomorphs was observed among 261 isofemale lines assayed by 11 restriction endonucleases with 38 different sites in the mtDNA cleavage map. The differentia…	AFONSO, JM; VOLZ, A; HERNANDEZ, M; RUTTKAY, H; GONZALEZ, M; LARRUGA, JM; CABRERA, VM; SPERLICH, D			MOLECULAR BIOLOGY AND EVOLUTION	MOL BIOL EVOL	Mol. Biol. Evol.	1990	7	2	123	142	20			Biochemistry & Molecular Biology; Evolutionary Biology; Genetics & Heredity
358	High genetic variation in resting-stage production in a metapopulation: Is there evidence for local adaptation?	Local adaptation is a key process for the maintenance of genetic diversity and population diversification. A better understanding of the mechanisms that allow (or prevent) local adaptation constitutes a key in apprehending how and at what spatial scale it occurs. The production of resting stages is found in many taxa and reflects an adaptation to outlast adverse environmental conditions. Daphnia …	Roulin, AC; Mariadassou, M; Hall, MD; Walser, JC; Haag, C; Ebert, D	Daphnia magna; local adaptation; male production; metapopulation; resting-stage; sex-allocation	DAPHNIA-MAGNA; SPATIAL SCALE; DROSOPHILA-MELANOGASTER; TRANSMITTED PARASITE; POPULATION-GENETICS; OCTOSPOREA-BAYERI; EVOLUTION CANYON; HABITAT PATCHES; FRESH-WATER; SEX	EVOLUTION	EVOLUTION	Evolution	2015	69	10	2747	2756	10	10.1111/evo.12770	http://dx.doi.org/10.1111/evo.12770	Environmental Sciences & Ecology; Evolutionary Biology; Genetics & Heredity
359	Coalescent-based species delimitation meets deep learning: Insights from a highly fragmented cactus system	Delimiting species boundaries is a major goal in evolutionary biology. An increasing volume of literature has focused on the challenges of investigating cryptic diversity within complex evolutionary scenarios of speciation, including gene flow and demographic fluctuations. New methods based on model selection, such as approximate Bayesian computation, approximate likelihoods, and machine learning…	Perez, MF; Bonatelli, IAS; Romeiro-Brito, M; Franco, FF; Taylor, NP; Zappi, DC; Moraes, EM	approximate Bayesian computation; convolutional neural networks; deep learning; fragmented systems; recent diversification; species delimitation	APPROXIMATE BAYESIAN COMPUTATION; COMPLEX; PILOSOCEREUS; DIVERSIFICATION; SPECIATION; STATISTICS; PHYLOGENY; EVOLUTION; INFERENCE; ALIGNMENT	MOLECULAR ECOLOGY RESOURCES	MOL ECOL RESOUR	Mol. Ecol. Resour.	2022	22	3	1016	1028	13	10.1111/1755-0998.13534	http://dx.doi.org/10.1111/1755-0998.13534	Biochemistry & Molecular Biology; Environmental Sciences & Ecology; Evolutionary Biology
361	Nucleotide diversity and linkage disequilibrium in wild avocado (Persea americana mill.)	Resequencing studies provide the ultimate resolution of genetic diversity because they identify all mutations in a gene that are present within the sampled individuals. We report a resequencing study of Persea americana, a subtropical tree species native to Meso- and Central America and the progenitor of cultivated avocado. The sample includes 21 wild accessions from Mexico, Costa Rica, Ecuador, …	Chen, H; Morrell, PL; de la Cruz, M; Clegg, MT		VULGARE SSP-SPONTANEUM; LOCALLY WEIGHTED REGRESSION; DROSOPHILA-MELANOGASTER; MOLECULAR EVOLUTION; NATURAL-POPULATIONS; SMOOTHING SCATTERPLOTS; ARABIDOPSIS-THALIANA; MULTILOCUS ANALYSIS; SELF-FERTILIZATION; SEQUENCE DIVERSITY	JOURNAL OF HEREDITY	J HERED	J. Hered.	2008	99	4	382	389	8	10.1093/jhered/esn016	http://dx.doi.org/10.1093/jhered/esn016	Evolutionary Biology; Genetics & Heredity
362	Patterns and processes in complex landscapes: testing alternative biogeographical hypotheses through integrated analysis of phylogeography and community ecology in Hawai'i	The Island of Hawai'i is a dynamic assemblage of five volcanoes with wet forest habitat currently existing in four distinct natural regions that vary in area, age and geographical isolation. In this complex landscape, alternative assumptions of the relative importance of specific habitat characteristics on evolutionary and ecological processes predict strikingly different general patterns of loca…	Eldon, J; Price, JP; Magnacca, K; Price, DK	biogeography; community ecology; Drosophila; Hawai'i; hypothesis testing; phylogeography	MITOCHONDRIAL-DNA; POPULATION-GENETICS; ISLAND BIOGEOGRAPHY; TERRESTRIAL FAUNA; SPECIES-DIVERSITY; EVOLUTION; DIVERSIFICATION; COLONIZATION; DIFFERENTIATION; CHRONOSEQUENCE	MOLECULAR ECOLOGY	MOL ECOL	Mol. Ecol.	2013	22	13	3613	3628	16	10.1111/mec.12326	http://dx.doi.org/10.1111/mec.12326	Biochemistry & Molecular Biology; Environmental Sciences & Ecology; Evolutionary Biology
363	THE EVOLUTIONARY HISTORY OF DROSOPHILA-BUZZATTI .26. MACROGEOGRAPHIC PATTERNS OF INVERSION POLYMORPHISM IN NEW-WORLD POPULATIONS	Inversion polymorphisms in the second and fourth chromosomes of the cactophilic Drosophila buzzatti in the native distribution range of the species are described. Over 5,000 flies from 26 localities were scored revealing interesting geographic structuring of arrangement frequencies. Multiple regression and partial correlation approaches showed that the frequencies of second and fourth chromosome …	HASSON, E; RODRIGUEZ, C; FANARA, JJ; NAVEIRA, H; REIG, OA; FONTDEVILA, A	INVERSION POLYMORPHISM; DROSOPHILA; NATURAL SELECTION; GEOGRAPHIC VARIATION; CLINES	NATURAL-POPULATION; CHROMOSOMAL-POLYMORPHISM; OLD-WORLD; COLONIZATION; SUBOBSCURA; COMPLEX; DIFFERENTIATION; ARRANGEMENTS; ARGENTINA; ALLOZYME	JOURNAL OF EVOLUTIONARY BIOLOGY	J EVOLUTION BIOL	J. Evol. Biol.	1995	8	3	369	384	16	10.1046/j.1420-9101.1995.8030369.x	http://dx.doi.org/10.1046/j.1420-9101.1995.8030369.x	Environmental Sciences & Ecology; Evolutionary Biology; Genetics & Heredity
364	Microsatellite allele sequencing in population analyses of the South American cactophilic species Drosophila antonietae (Diptera: Drosophilidae)	Drosophila antonietae belongs to the Drosophila buzzatii cluster, a cactophilic group of species naturally endemic to South America. Morphological and genetic analyses indicate that its populations are the most homogenous in the cluster and that the diversity observed is mainly a result of variation within populations. Seven polymorphic microsatellite loci were described for this species and used…	Machado, LPB; Mateus, RP; Sene, FM; Manfrin, MH	allele; cactophilic; Drosophila; null; polymorphism; size homoplasy	SIZE HOMOPLASY; NULL ALLELES; ALLOZYME VARIATION; GENETIC-STRUCTURE; LOCI; EVOLUTION; PATTERNS; MUTATION; DIFFERENTIATION; MELANOGASTER	BIOLOGICAL JOURNAL OF THE LINNEAN SOCIETY	BIOL J LINN SOC	Biol. J. Linnean Soc.	2010	100	3	573	584	12	10.1111/j.1095-8312.2010.01441.x	http://dx.doi.org/10.1111/j.1095-8312.2010.01441.x	Evolutionary Biology
366	Variation in rates of early development in Haliotis asinina generate competent larvae of different ages	Introduction: Inter-specific comparisons of metazoan developmental mechanisms have provided a wealth of data concerning the evolution of body form and the generation of morphological novelty. Conversely, studies of intra-specific variation in developmental programs are far fewer. Variation in the rate of development may be an advantage to the many marine invertebrates that posses a biphasic life …	Jackson, DJ; Degnan, SM; Degnan, BM	Developmental variation; Developmental timing; Invertebrate; Competence; Heterochrony; Metamorphosis; Dispersal; Plankton; Larva	POST-METAMORPHIC PERFORMANCE; MARINE INVERTEBRATE LARVAE; DROSOPHILA-MELANOGASTER; INITIAL SETTLEMENT; GENETIC-STRUCTURE; JUVENILE GROWTH; EVOLUTION; DISPERSAL; LIFE; CONSEQUENCES	FRONTIERS IN ZOOLOGY	FRONT ZOOL	Front. Zool.	2012	9				9	10.1186/1742-9994-9-2	http://dx.doi.org/10.1186/1742-9994-9-2	Zoology
367	High levels of multiple Wolbachia infection and recombination in the ant Formica exsecta	Wolbachia bacteria are intracellular symbionts of many arthropod species. Their spread through host populations is promoted by drastic alterations imposed on their hosts' reproductive physiology. In the present study, we analyzed the association between Wolbachia strains and host mitochondrial haplotypes in a Swiss population of the ant Formica exsecta. In this species, female dispersal is extrem…	Reuter, M; Keller, L	Wolbachia; social insects; Formica exsecta; population structure; homologous recombination; wsp	CYTOPLASMIC INCOMPATIBILITY; PHYLOGENETIC EVIDENCE; DROSOPHILA-SIMULANS; EXPRESSION; EVOLUTION; INSECTS; DNA; TRANSMISSION; POPULATIONS; SEQUENCES	MOLECULAR BIOLOGY AND EVOLUTION	MOL BIOL EVOL	Mol. Biol. Evol.	2003	20	5	748	753	6	10.1093/molbev/msg082	http://dx.doi.org/10.1093/molbev/msg082	Biochemistry & Molecular Biology; Evolutionary Biology; Genetics & Heredity
368	Reduced introgression of the Y chromosome between subspecies of the European rabbit (Oryctolagus cuniculus) in the Iberian Peninsula	The role of the Y chromosome in speciation is unclear. Hybrid zones provide natural arenas for studying speciation, as differential introgression of markers may reveal selection acting against incompatibilities. Two subspecies of the European rabbit (Oryctolagus cuniculus) form a hybrid zone in the Iberian Peninsula. Previous work on mitochondrial DNA (mtDNA), Y- and X-linked loci revealed the ex…	Geraldes, A; Carneiro, M; Delibes-Mateos, M; Villafuerte, R; Nachman, MW; Ferrand, N	European rabbit; gene flow; hybrid zone; speciation; Y chromosome	SEX-SPECIFIC MARKERS; HYBRID ZONE; HAPLOTYPE RECONSTRUCTION; DROSOPHILA-PSEUDOOBSCURA; NATURAL-POPULATIONS; STATISTICAL-METHOD; GENETIC-STRUCTURE; NATAL DISPERSAL; MALE-STERILITY; B-LOCUS	MOLECULAR ECOLOGY	MOL ECOL	Mol. Ecol.	2008	17	20	4489	4499	11	10.1111/j.1365-294X.2008.03943.x	http://dx.doi.org/10.1111/j.1365-294X.2008.03943.x	Biochemistry & Molecular Biology; Environmental Sciences & Ecology; Evolutionary Biology
369	Ecological Load and Balancing Selection in Circumboreal Barnacles	Acorn barnacle adults experience environmental heterogeneity at various spatial scales of their circumboreal habitat, raising the question of how adaptation to high environmental variability is maintained in the face of strong juvenile dispersal and mortality. Here, we show that 4% of genes in the barnacle genome experience balancing selection across the entire range of the species. Many of these…	Nunez, JCB; Rong, S; Damian-Serrano, A; Burley, JT; Elyanow, RG; Ferranti, DA; Neil, KB; Glenner, H; Rosenblad, MA; Blomberg, A; Johannesson, K; Rand, DM	barnacles; Semibalanus balanoides; balancing selection; ecological genomics; ecological load	NORTHERN ACORN BARNACLE; SEMIBALANUS-BALANOIDES; GENETIC-POLYMORPHISM; SPATIAL SCALE; DROSOPHILA; POPULATIONS; EVOLUTIONARY; ADAPTATION; MPI; SEQUENCE	MOLECULAR BIOLOGY AND EVOLUTION	MOL BIOL EVOL	Mol. Biol. Evol.	2021	38	2	676	685	10	10.1093/molbev/msaa227	http://dx.doi.org/10.1093/molbev/msaa227	Biochemistry & Molecular Biology; Evolutionary Biology; Genetics & Heredity
370	A short note on short dispersal events	We study how the speed of spread for an integrodifference equation depends on the dispersal pattern of individuals. When the dispersal kernel has finite variance, the central limit theorem states that convolutions of the kernel with itself will approach a suitably chosen Gaussian distribution. Despite this fact, the speed of spread cannot be obtained from the Gaussian approximation. We give sever…	Lutscher, F	integrodifference equation; asymptotic spreading speed; central limit theorem; Gaussian approximation; Kurtosis	PATTERNS; INVASIONS; SPREAD	BULLETIN OF MATHEMATICAL BIOLOGY	B MATH BIOL	Bull. Math. Biol.	2007	69	5	1615	1630	16	10.1007/s11538-006-9182-9	http://dx.doi.org/10.1007/s11538-006-9182-9	Life Sciences & Biomedicine - Other Topics; Mathematical & Computational Biology
372	Environmental and genetic influences on the dispersal propensity of spruce budworm (Choristoneura fumiferana)	1 For many species, dispersal among populations has profound impacts on local dynamics and the spread of outbreaks. Understanding the environmental and genetic triggers of density- dependent dispersal is important for improving population models and developing reliable management strategies. 2 We hypothesized that moth dispersal in the spruce budworm ( Choristoneura fumiferana Clem.) is triggered…	Van Hezewijk, B; Wertman, D; Stewart, D; Béliveau, C; Cusson, M	Dispersal; flight mill; food limitation; for gene; qPCR	FORAGING BEHAVIOR; CLEM LEPIDOPTERA; BALSAM FIR; OUTBREAKS; FLIGHT; SIZE; POLYMORPHISM; TORTRICIDAE; DROSOPHILA; FECUNDITY	AGRICULTURAL AND FOREST ENTOMOLOGY	AGR FOREST ENTOMOL	Agric. For. Entomol.	2018	20	3	433	441	9	10.1111/afe.12275	http://dx.doi.org/10.1111/afe.12275	Entomology
373	Sampling genetic diversity in the sympatrically and allopatrically speciating Midas cichlid species complex over a 16 year time series	Background: Speciation often occurs in complex or uncertain temporal and spatial contexts. Processes such as reinforcement, allopatric divergence, and assortative mating can proceed at different rates and with different strengths as populations diverge. The Central American Midas cichlid fish species complex is an important case study for understanding the processes of speciation. Previous analys…	Bunje, PME; Barluenga, M; Meyer, A		CICHLASOMA-CITRINELLUM; STATISTICAL TESTS; DROSOPHILA-SUBOBSCURA; POPULATION-GROWTH; SEXUAL SELECTION; DNA-SEQUENCES; MITOCHONDRIAL; NEUTRALITY; FISHES; POLYMORPHISM	BMC EVOLUTIONARY BIOLOGY	BMC EVOL BIOL	BMC Evol. Biol.	2007	7				14	10.1186/1471-2148-7-25	http://dx.doi.org/10.1186/1471-2148-7-25	Evolutionary Biology; Genetics & Heredity
374	Brazilian populations of Drosophila maculifrons (Diptera: Drosophilidae): low diversity levels and signals of a population expansion after the Last Glacial Maximum	The Quaternary period was marked by considerable changes in climate. Such palaeoclimatic changes affected the population dynamics of many species, both in the Northern and in the Southern Hemisphere. However, the extent of these impacts on the demographic patterns of Neotropical species presenting different ecological requirements remains unclear. Drosophila maculifrons DUDA 1947 belongs to the g…	De Ré, FC; Gustani, EC; Oliveira, APF; Machado, LPB; Mateus, RP; Loreto, ELS; Robe, LJ	haplotype diversity; phylogeography; cytochrome oxidase subunit I; Quaternary; cytochrome oxidase subunit II	DEMOGRAPHIC HISTORY; CLIMATE DYNAMICS; FOREST; PHYLOGEOGRAPHY; SOUTH; SPECIATION; PATTERNS; MODEL; STATE; POLYMORPHISM	BIOLOGICAL JOURNAL OF THE LINNEAN SOCIETY	BIOL J LINN SOC	Biol. J. Linnean Soc.	2014	112	1	55	66	12	10.1111/bij.12244	http://dx.doi.org/10.1111/bij.12244	Evolutionary Biology
375	Diversification of muscle types in Drosophila embryos	Drosophila embryonic somatic muscles represent a simple and tractable model system to study the gene regulatory networks that control diversification of cell types. Somatic myogenesis in Drosophila is initiated by intrinsic action of the mesodermal master gene twist, which activates a cascade of transcriptional outputs including myogenic differentiation factor Mef2, which triggers all aspects of …	Junion, G; Jagla, K	Somatic muscle; LT muscle; Diversification; Identity genes; Realizator genes; Drosophila	CIS-REGULATORY MODULES; TRANSCRIPTION FACTOR; TRANSMEMBRANE PROTEIN; TARGET RECOGNITION; MEDIATED ADHESION; GENE-EXPRESSION; IDENTITY GENES; MESODERM; TWIST; FUSION	EXPERIMENTAL CELL RESEARCH	EXP CELL RES	Exp. Cell Res.	2022	410	1			7	10.1016/j.yexcr.2021.112950	http://dx.doi.org/10.1016/j.yexcr.2021.112950	Oncology; Cell Biology
376	A test for deviation from island-model population structure	The neutral island model forms the basis for several estimation models that relate patterns of genetic structure to microevolutionary processes. Estimates of gene flow are often based on this model and may be biased when the model's assumptions are violated. An appropriate test for violations is to compare F (ST) scores for individual loci to a null distribution based on the average F (ST) taken …	Porter, AH	Coenonympha; F-ST; gene flow; Lewontin-Krakauer test; neutrality; parametric bootstrap; population structure; selection	LEWONTIN-KRAKAUER TEST; STATISTICAL TESTS; GENE FLOW; DROSOPHILA-MELANOGASTER; SELECTIVE NEUTRALITY; DNA POLYMORPHISM; SAMPLING THEORY; F-STATISTICS; LOCI; EXTINCTION	MOLECULAR ECOLOGY	MOL ECOL	Mol. Ecol.	2003	12	4	903	915	13	10.1046/j.1365-294X.2003.01783.x	http://dx.doi.org/10.1046/j.1365-294X.2003.01783.x	Biochemistry & Molecular Biology; Environmental Sciences & Ecology; Evolutionary Biology
377	THE EFFECT OF BACKGROUND SELECTION AGAINST DELETERIOUS MUTATIONS ON WEAKLY SELECTED, LINKED VARIANTS	This paper analyses the effects of selection against deleterious alleles maintained by mutation ('background selection') on rates of evolution and levels of genetic diversity at weakly selected, completely linked, loci. General formulae are derived for the expected rates of gene substitution and genetic diversity, relative to the neutral case, as a function of selection and dominance coefficients…	CHARLESWORTH, B		DROSOPHILA-MELANOGASTER; MOLECULAR EVOLUTION; DNA POLYMORPHISM; CODON USAGE; ADH LOCUS; RATES; RECOMBINATION; POPULATIONS; DIVERGENCE; PATTERNS	GENETICS RESEARCH	GENET RES	Genet. Res.	1994	63	3	213	227	15	10.1017/S0016672300032365	http://dx.doi.org/10.1017/S0016672300032365	Genetics & Heredity
378	Genetic differentiation, speciation, and phylogeography of cactus flies (Diptera: Neriidae: Odontoloxozus) from Mexico and south-western USA	Nucleotide sequences from the mitochondrial cytochrome c oxidase subunit I (COI) gene, comprising the standard barcode segment, were used to examine genetic differentiation, systematics, and population structure of cactus flies (Diptera: Neriidae: Odontoloxozus) from Mexico and south-western USA. Phylogenetic analyses revealed that samples of Odontoloxozus partitioned into two distinct clusters: …	Pfeiler, E; Richmond, MP; Riesgo-Escovar, JR; Tellez-Garcia, AA; Johnson, S; Markow, TA	dispersal; haplotype network; O; longicornis; O; pachycericola; population structure	PSEUDOSCORPION DINOCHEIRUS-ARIZONENSIS; MITOCHONDRIAL-DNA; DROSOPHILA-MOJAVENSIS; SUBSTITUTIONS; POPULATIONS; NEUTRALITY; PATTERNS; BEHAVIOR; NUMBER; REGION	BIOLOGICAL JOURNAL OF THE LINNEAN SOCIETY	BIOL J LINN SOC	Biol. J. Linnean Soc.	2013	110	2	245	256	12	10.1111/bij.12133	http://dx.doi.org/10.1111/bij.12133	Evolutionary Biology
379	Spatio-temporal genetic variation in sympatric and allopatric Mediterranean Cicada species (Hemiptera, Cicadidae)	Cicada barbara (Stal) and Cicada orni L. are two Mediterranean cicadas, very similar in morphology, that produce distinct acoustic mating signals and that have partially overlapping distribution ranges in the Iberian Peninsula, occurring in sympatry in several locations. In the present study, six microsatellite loci were analysed in C. barbara, four of which were also analysed in C. orni. Geograp…	Seabra, SG; Quartau, JA; Bruford, MW	Aegean islands; Cicadoidea; France; Iberian Peninsula; insects; microsatellites; North Africa; null alleles; population structure	GENUS TIBICINA HEMIPTERA; POPULATION-STRUCTURE; MICROSATELLITE LOCI; MITOCHONDRIAL-DNA; L. HEMIPTERA; CALLING SONGS; NULL ALLELES; DROSOPHILA-MELANOGASTER; PERIODICAL CICADAS; GENOTYPING ERRORS	BIOLOGICAL JOURNAL OF THE LINNEAN SOCIETY	BIOL J LINN SOC	Biol. J. Linnean Soc.	2009	96	2	249	265	17	10.1111/j.1095-8312.2008.01116.x	http://dx.doi.org/10.1111/j.1095-8312.2008.01116.x	Evolutionary Biology
380	Balkan glacial history and modern Drosophila subobscura population genetics	Background: The Balkan Peninsula was one of three main refugia for many European species during the last glaciation. During that period, glacial-interglacial climate oscillations probably shaped the habitat characteristics and influenced the population genetic structures of the Balkan species we see today, including Drosophila subobscura. Hypothesis: Some central Balkan gorges were refugia for D.…	Stamenkovic-Radak, M; Jelic, M; Novicic, ZK; Kenig, B; Tanaskovic, M; Andjelkovic, M	adaptive evolution; glacial refugia; inversion polymorphism; microsatellites; mtDNA	CHROMOSOMAL INVERSION POLYMORPHISM; MITOCHONDRIAL-DNA VARIATION; OLD-WORLD POPULATIONS; NATURAL-POPULATIONS; LINKAGE DISEQUILIBRIA; MTDNA HAPLOTYPES; COLONIZATION; REFUGIA; EVOLUTION; AMERICA	EVOLUTIONARY ECOLOGY RESEARCH	EVOL ECOL RES	Evol. Ecol. Res.	2012	14	7	839	858	20			Environmental Sciences & Ecology; Evolutionary Biology; Genetics & Heredity
381	Increased genetic diversity in mitochondrial genes is correlated with the evolution of parasitism in the hymenoptera	A higher AT content and rate of mtDNA sequence divergence was found in parasitic wasps (Apocrita) compared with nonparasitic wasps (Symphyta). The compositional bias was reflected in extreme codon bias for a cytochrome oxidase I protein coding gene fragment as well as in the types of amino acid substitutions that have occurred during the evolution of this gene fragment. In some instances, composi…	Dowton, M; Austin, AD	genetic distance; parasitism; genetic diversity; cytochrome oxidase I; 16S rRNA	MOLECULAR CLOCK; DNA EVOLUTION; DROSOPHILA; SEQUENCE; RATES; ORGANIZATION; SUBSTITUTION; CODE; TIME	JOURNAL OF MOLECULAR EVOLUTION	J MOL EVOL	J. Mol. Evol.	1995	41	6	958	965	8			Biochemistry & Molecular Biology; Evolutionary Biology; Genetics & Heredity
382	Genetic variability in Italian populations of Drosophila suzukii	Background: Drosophila suzukii is a highly destructive pest species, causing substantial economic losses in soft fruit production. To better understand migration patterns, gene flow and adaptation in invaded regions, we studied the genetic structure of D. suzukii collected across Italy, where it was first observed in 2008. In particular, we analysed 15 previously characterised Simple Sequence Rep…	Tait, G; Vezzulli, S; Sassù, F; Antonini, G; Biondi, A; Baser, N; Sollai, G; Cini, A; Tonina, L; Ometto, L; Anfora, G	Spotted wing drosophila; SSR markers; Population structure; Gene flow; Bottleneck; Human trade	SPOTTED-WING DROSOPHILA; MATSUMURA DIPTERA DROSOPHILIDAE; MICROSATELLITE VARIATION; ASCERTAINMENT BIAS; COMPUTER-PROGRAM; PEST; INVASION; EVOLUTION; SOFTWARE; PARASITOIDS	BMC GENETICS	BMC GENET	BMC Genet.	2017	18				10	10.1186/s12863-017-0558-7	http://dx.doi.org/10.1186/s12863-017-0558-7	Genetics & Heredity
383	Patterns of Population Structure and Introgression Among Recently Differentiated Drosophila melanogaster Populations	Despite a century of genetic analysis, the evolutionary processes that have generated the patterns of exceptional genetic and phenotypic variation in the model organism Drosophila melanogaster remains poorly understood. In particular, how genetic variation is partitioned within its putative ancestral range in Southern Africa remains unresolved. Here, we study patterns of population genetic struct…	Coughlan, JM; Dagilis, AJ; Serrato-Capuchina, A; Elias, H; Peede, D; Isbell, K; Castillo, DM; Cooper, BS; Matute, DR	demography; genetic differentiation; genetic incompatibility; gene flow; reproductive isolation	NORTH-AMERICAN; EUROPEAN ADMIXTURE; NATURAL VARIATION; GENOMIC ANALYSIS; SEXUAL ISOLATION; REFERENCE PANEL; AFRICAN; SELECTION; REVEALS; HISTORY	MOLECULAR BIOLOGY AND EVOLUTION	MOL BIOL EVOL	Mol. Biol. Evol.	2022	39	11			18	10.1093/molbev/msac223	http://dx.doi.org/10.1093/molbev/msac223	Biochemistry & Molecular Biology; Evolutionary Biology; Genetics & Heredity
384	PHILOPATRY IN THE ALPINE GRASSHOPPER, PODISMA-PEDESTRIS - A NOVEL EXPERIMENTAL AND ANALYTICAL METHOD	1. Local dispersal and philopatric behaviour of the alpine grasshopper, Podisma pedestris, were studied at two sites in the Alpes Maritimes using a new mark-release-resight technique featuring marking in situ, and multiple resighting without handling. The time-consuming nature of the design was justified by the quantity and quality of the data yielded. 2. Philopatry is defined independently of an…	MASON, PL; NICHOLS, RA; HEWITT, GM	GRASSHOPPERS; PODISMA PEDESTRIS; DISPERSAL; HOME RANGE; PHILOPATRY; HABITAT PREFERENCE; MARK-RELEASE-RECAPTURE; AGE; HYBRID ZONE	GENE FLOW; INSECT DISPERSAL; HYBRID ZONE; POLYMORPHISM; LEPIDOPTERA; ORTHOPTERA; DROSOPHILA; ACRIDIDAE; MIGRATION; MODEL	ECOLOGICAL ENTOMOLOGY	ECOL ENTOMOL	Ecol. Entomol.	1995	20	2	137	145	9	10.1111/j.1365-2311.1995.tb00439.x	http://dx.doi.org/10.1111/j.1365-2311.1995.tb00439.x	Entomology
385	Spatially explicit models of Turelli-Hoffmann Wolbachia invasive wave fronts	This paper examines different mathematical models of insect dispersal and infection spread and compares these with field data. Reaction-diffusion and integro-difference equation models are used to model the spatio-temporal spread of Wolbachia in Drosophila simulans populations. The models include cytoplasmic incompatibility between infected females and uninfected males that creates a threshold de…	Schofield, P		LONG-DISTANCE MIGRATION; CYTOPLASMIC INCOMPATIBILITY; DROSOPHILA-SIMULANS; DYNAMICS; MICROORGANISMS; DISPERSAL; SPREAD	JOURNAL OF THEORETICAL BIOLOGY	J THEOR BIOL	J. Theor. Biol.	2002	215	1	121	131	11	10.1006/jtbi.2001.2493	http://dx.doi.org/10.1006/jtbi.2001.2493	Life Sciences & Biomedicine - Other Topics; Mathematical & Computational Biology
386	Genome-Wide Evidence for Efficient Positive and Purifying Selection in Capsella grandiflora, a Plant Species with a Large Effective Population Size	Recent studies comparing genome-wide polymorphism and divergence in Drosophila have found evidence for a surprisingly high proportion of adaptive amino acid fixations, but results for other taxa are mixed. In particular, few studies have found convincing evidence for adaptive amino acid substitution in plants. To assess the generality of this finding, we have sequenced 257 loci in the outcrossing…	Slotte, T; Foxe, JP; Hazzouri, KM; Wright, SI	adaptive evolution; alpha; distribution of fitness effects; McDonald-Kreitman test; nearly neutral theory; site frequency; spectrum	ADAPTIVE PROTEIN EVOLUTION; SLIGHTLY DELETERIOUS MUTATIONS; AMINO-ACID SUBSTITUTION; ARABIDOPSIS-THALIANA; MOLECULAR EVOLUTION; NATURAL-SELECTION; DROSOPHILA-MELANOGASTER; RAPID EVOLUTION; RECOMBINATION; POLYMORPHISM	MOLECULAR BIOLOGY AND EVOLUTION	MOL BIOL EVOL	Mol. Biol. Evol.	2010	27	8	1813	1821	9	10.1093/molbev/msq062	http://dx.doi.org/10.1093/molbev/msq062	Biochemistry & Molecular Biology; Evolutionary Biology; Genetics & Heredity
387	Molecular demographic history of the annual sunflowers Helianthus annuus and H-petiolaris -: Large effective population sizes and rates of long-term gene flow	Hybridization between distinct species may lead to introgression of genes across species boundaries, and this pattern can potentially persist for extended periods as long as selection at some loci or genomic regions prevents thorough mixing of gene pools. However, very few reliable estimates of long-term levels of effective migration are available between hybridizing species throughout their hist…	Strasburg, JL; Rieseberg, LH	anonymous loci; effective population size; Helianthus; historical demography; hybridization; introgression	DROSOPHILA-PSEUDOOBSCURA; MULTILOCUS ANALYSIS; CHLOROPLAST DNA; DISTINGUISHING MIGRATION; INTRASPECIFIC VARIATION; NUCLEOTIDE DIVERSITY; REPRODUCTIVE BARRIER; WILD TOMATOES; SPECIATION; INTROGRESSION	EVOLUTION	EVOLUTION	Evolution	2008	62	8	1936	1950	15	10.1111/j.1558-5646.2008.00415.x	http://dx.doi.org/10.1111/j.1558-5646.2008.00415.x	Environmental Sciences & Ecology; Evolutionary Biology; Genetics & Heredity
388	Distinct genotypes and phenotypes in European and American strains of Drosophila suzukii: implications for biology and management of an invasive organism	A clearer understanding of the structure of pest populations in newly invaded areas is a key step towards their effective management. Here, we use Drosophila suzukii as a model to highlight how populations from separate geographical regions differ in their genetic and phenotypic traits, including those associated with their invasiveness. New X-linked data indicate the presence of at most three D.…	Rota-Stabelli, O; Ometto, L; Tait, G; Ghirotto, S; Kaur, R; Drago, F; González, J; Walton, VM; Anfora, G; Rossi-Stacconi, MV	Invasive insect; Comparative genomics; Population genetics; Parasitoid; Life table; Intraspecific variations; Drosophila suzukii	DIPTERA DROSOPHILIDAE; PEST; PARASITOIDS; EVOLUTION; GENETICS; HOST; RESISTANCE; SELECTION; REGIONS; REVEAL	JOURNAL OF PEST SCIENCE	J PEST SCI	J. Pest Sci.	2020	93	1	77	89	13	10.1007/s10340-019-01172-y	http://dx.doi.org/10.1007/s10340-019-01172-y	Entomology
389	Heritability of flight distance for Cydia pomonella	Cydia pomonella L. (Lepidoptera: Tortricidae) is considered to be rather sedentary, but some individuals undertake flights of several kilometres in the field. This paper investigates the genetic influence on this variability. The flight capacity was measured in the laboratory by a flight mill and its heritability was estimated for two different strains. The laboratory strain was kept for more tha…	Schumacher, P; Weber, DC; Hagger, C; Dorn, S	Cydia pomonella; Lepidoptera; Tortricidae; flight distance; dispersal; flight mill; heritability; colonisation	MAXIMUM-LIKELIHOOD; GENETIC-VARIATION; DROSOPHILA; COMPONENTS; MIGRATION; DISPERSAL; VARIANCES; CAPACITY; FITNESS; MOTH	ENTOMOLOGIA EXPERIMENTALIS ET APPLICATA	ENTOMOL EXP APPL	Entomol. Exp. Appl.	1997	85	2	169	175	7	10.1046/j.1570-7458.1997.00247.x	http://dx.doi.org/10.1046/j.1570-7458.1997.00247.x	Entomology
390	Age and rate of diversification of the Hawaiian silversword alliance (Compositae)	Comparisons between insular and continental radiations have been hindered by a lack of reliable estimates of absolute diversification rates in island lineages. We took advantage of rate-constant rDNA sequence evolution and an external calibration using paleoclimatic and Fossil data to determine the maximum age and minimum diversification rate of the Hawaiian silversword alliance (Compositae), a t…	Baldwin, BG; Sanderson, MJ		MOLECULAR PHYLOGENIES; CONCERTED EVOLUTION; EXTINCTION RATES; DNA; ASTERACEAE; SEQUENCES; ORIGIN	PROCEEDINGS OF THE NATIONAL ACADEMY OF SCIENCES OF THE UNITED STATES OF AMERICA	P NATL ACAD SCI USA	Proc. Natl. Acad. Sci. U. S. A.	1998	95	16	9402	9406	5	10.1073/pnas.95.16.9402	http://dx.doi.org/10.1073/pnas.95.16.9402	Science & Technology - Other Topics
391	Mitochondrial DNA effects on fitness in Drosophila subobscura	We tested different fitness components on a series of conspecific mtDNA haplotypes, detected by RFLPs in Drosophila subobscura. Additionally, haplotype VIII, endemic to the Canary Islands, was tested upon its own native nuclear DNA background and upon that of the rest of mtDNAs tested herein. We found that both nuclear and mitochondrial DNA can have a significant effect upon their hosts' fitness,…	Christie, JS; Picornell, A; Moya, A; Ramon, MM; Castro, JA	RFLPs; mtDNA haplotypes; fitness components; Drosophila subobscura	OLD-WORLD POPULATIONS; GENETIC-STRUCTURE; MUTATION ACCUMULATION; MTDNA; HAPLOTYPES; EVOLUTION; COLONIZATION; MELANOGASTER; GENOMES; RECOMBINATION	HEREDITY	HEREDITY	Heredity	2011	107	3	239	245	7	10.1038/hdy.2011.8	http://dx.doi.org/10.1038/hdy.2011.8	Environmental Sciences & Ecology; Evolutionary Biology; Genetics & Heredity
392	Characterization of the complete mitochondrial genome of flower-breeding Drosophila incompta (Diptera, Drosophilidae)	Drosophila incompta belongs to the flavopilosa group of Drosophila, and has a restricted ecology, being adapted to flowers of Cestrum as feeding and oviposition sites. We sequenced, assembled, and characterized the complete mitochondrial genome (mtDNA) of D. incompta. In addition, we performed phylogenomic and polymorphism analyses to assess evolutionary diversification of this species. Our resul…	De Ré, FC; Wallau, GL; Robe, LJ; Loreto, ELS	Mitochondrial DNA; Polymorphism; Flavopilosa group; Mitogenome	A+T-RICH REGION; GENE ORGANIZATION; NUCLEOTIDE-SEQUENCE; DNA; EVOLUTION; NUCLEAR; FLAVOPILOSA; MTDNA; IDENTIFICATION; PSEUDOGENES	GENETICA	GENETICA	Genetica	2014	142	6	525	535	11	10.1007/s10709-014-9799-9	http://dx.doi.org/10.1007/s10709-014-9799-9	Genetics & Heredity
393	Effects of germplasm exchange strategies on genetic gain, homozygosity, and genetic diversity in dairy stud populations: A simulation study	Although genomic selection has led to considerable improvements in genetic gain, it has also seemingly led to increased rates of inbreeding and homozygosity, which can negatively affect genetic diversity and the long-term sustainability of dairy populations. Using genotypes from US Holstein animals from 3 distinct stud populations, we performed a simulation study consisting of 10 rounds of select…	Lozada-Soto, EA; Maltecca, C; Jiang, JC; Cole, JB; Vanraden, PM; Tiezzi, F	inbreeding; genetic progress; Holstein	SELECTION; CATTLE; HOLSTEIN; BREEDS; DEPRESSION; DROSOPHILA; TRENDS; FUTURE; SIZE	JOURNAL OF DAIRY SCIENCE	J DAIRY SCI	J. Dairy Sci.	2024	107	12	11149	11163	15	10.3168/jds.2024-24992	http://dx.doi.org/10.3168/jds.2024-24992	Agriculture; Food Science & Technology
394	Testing evolutionary hypotheses about species borders: patterns of genetic variation towards the southern borders of two rainforest Drosophila and a related habitat generalist	Several evolutionary hypotheses help explain why only some species adapt readily to new conditions and expand distributions beyond borders, but there is limited evidence testing these hypotheses. In this study, we consider patterns of neutral (microsatellite) and quantitative genetic variation in traits in three species of Drosophila from the montium species group in eastern Australia. We found l…	van Heerwaarden, B; Kellermann, V; Schiffer, M; Blacket, M; Sgrò, CM; Hoffmann, AA	range limits; gene flow; genetic variation; heritability; climate; selection	POPULATION-STRUCTURE; STRESS RESISTANCE; CLINAL VARIATION; HERITABLE VARIATION; ADAPTATION; SERRATA; SELECTION; LIMITS; MELANOGASTER; VARIANCE	PROCEEDINGS OF THE ROYAL SOCIETY B-BIOLOGICAL SCIENCES	P ROY SOC B-BIOL SCI	Proc. R. Soc. B-Biol. Sci.	2009	276	1661	1517	1526	10	10.1098/rspb.2008.1288	http://dx.doi.org/10.1098/rspb.2008.1288	Life Sciences & Biomedicine - Other Topics; Environmental Sciences & Ecology; Evolutionary Biology
395	Dispersal From Natal Patch Correlates With the Volatility of Female Sex Pheromones in Parasitoid Wasps	Chemical communication via pheromones is considered the oldest and most widespread form of communication in nature. However, the way that the enormous diversity of species-specific pheromones evolved is still of debate. One possible process driving pheromone evolution is the mate-finding and dispersal behavior, as long-distance mate-finding requires highly volatile compounds. In contrast, less vo…	Böttinger, LC; Stökl, J	sex pheromone; mating system; evolution; chemical communication; insects; Leptopilina; Drosophila	HOST-HABITAT LOCATION; LEPTOPILINA-HETEROTOMA; CUTICULAR HYDROCARBONS; PLANT VOLATILES; MATING SYSTEMS; HYMENOPTERA; SELECTION; EUCOILIDAE; ALLOCATION; EVOLUTION	FRONTIERS IN ECOLOGY AND EVOLUTION	FRONT ECOL EVOL	Front. Ecol. Evol.	2020	8				12	10.3389/fevo.2020.557527	http://dx.doi.org/10.3389/fevo.2020.557527	Environmental Sciences & Ecology
396	Genome-Wide Characterization of Genetic Variation in the Unicellular, Green Alga Chlamydomonas reinhardtii	Chlamydomonas reinhardtii is a model system for studying cilia, photosynthesis, and other core features of eukaryotes, and is also an emerging source of biofuels. Despite its importance to basic and applied biological research, the level and pattern of genetic variation in this haploid green alga has yet to be characterized on a genome-wide scale. To improve understanding of C. reinhardtii's gene…	Jang, H; Ehrenreich, IM		POPULATION-STRUCTURE; LABORATORY STRAINS; DNA-SEQUENCES; RECOMBINATION; MAP; POLYMORPHISMS; INTERFERTILE; CHLOROPHYTA; HYPOTHESIS; DROSOPHILA	PLOS ONE	PLOS ONE	PLoS One	2012	7	7			9	10.1371/journal.pone.0041307	http://dx.doi.org/10.1371/journal.pone.0041307	Science & Technology - Other Topics
397	A TEST AND REVIEW OF THE ROLE OF EFFECTIVE POPULATION SIZE ON EXPERIMENTAL SEXUAL SELECTION PATTERNS	Experimental evolution, particularly experimental sexual selection in which sexual selection strength is manipulated by altering the mating system, is an increasingly popular method for testing evolutionary theory. Concerns have arisen regarding genetic diversity variation across experimental treatments: differences in the number and sex ratio of breeders (effective population size; Ne) and the p…	Snook, RR; Brüstle, L; Slate, J	Effective population size; experimental evolution; genetic drift; sexual conflict; selection	DROSOPHILA-MELANOGASTER; EXPERIMENTAL REMOVAL; EXPERIMENTAL MANIPULATION; REPRODUCTIVE ISOLATION; ANTAGONISTIC COEVOLUTION; CAENORHABDITIS-ELEGANS; EXPERIMENTAL EVOLUTION; SPERM COMPETITION; TEMPORAL CHANGES; CONFLICT	EVOLUTION	EVOLUTION	Evolution	2009	63	7	1923	1933	11	10.1111/j.1558-5646.2009.00682.x	http://dx.doi.org/10.1111/j.1558-5646.2009.00682.x	Environmental Sciences & Ecology; Evolutionary Biology; Genetics & Heredity
398	Shift in Phenotypic Variation Coupled With Rapid Loss of Genetic Diversity in Captive Populations of Eristalis tenax (Diptera: Syrphidae): Consequences for Rearing and Potential Commercial Use	Because of its importance as a pollinator and its potential economic usefulness for the biodegradation of organic animal waste, the genetic and phenotypic diversity of the drone fly, Eristalis tenax L. (Diptera: Syrphidae), was studied in both wild and captive populations from southeastern Europe. Wild specimens from a natural protected habitat (with low human impact), field crop habitat (semisyn…	Francuski, L; Djurakic, M; Ludoski, J; Hurtado, P; Pérez-Bañón, C; Ståhls, G; Rojo, S; Milankov, V	biodegradation of organic waste; pollinator quality; molecular diversity; phenotypic variance; inbreeding and stochastic process	INBREEDING DEPRESSION; DROSOPHILA-MELANOGASTER; GEOGRAPHIC-VARIATION; NATURAL-POPULATIONS; HOVERFLIES DIPTERA; WING MORPHOLOGY; COLOR PATTERNS; FITNESS; TEMPERATURE; PLASTICITY	JOURNAL OF ECONOMIC ENTOMOLOGY	J ECON ENTOMOL	J. Econ. Entomol.	2014	107	2	821	832	12	10.1603/EC13243	http://dx.doi.org/10.1603/EC13243	Entomology
399	Historical Divergence and Gene Flow in the Genus Zea	Gene flow plays a fundamental role in plant evolutionary history, yet its role in population divergence-and ultimately speciation-remains poorly understood. We investigated gene flow and the modalities of divergence in the domesticate Zen mays ssp. mays and three wild Zea taxa using sequence polymorphism data from 26 nuclear loci. We described diversity across loci and assessed evidence for adapt…	Ross-Ibarra, J; Tenaillon, M; Gaut, BS		AMINO-ACID SUBSTITUTIONS; POPULATION-STRUCTURE; WILD RELATIVES; MAIZE GENOME; DROSOPHILA-PSEUDOOBSCURA; LINKAGE DISEQUILIBRIUM; MOLECULAR EVOLUTION; MULTILOCUS ANALYSIS; NATURAL-SELECTION; CLOSE RELATIVES	GENETICS	GENETICS	Genetics	2009	181	4	1397	1409	13	10.1534/genetics.108.097238	http://dx.doi.org/10.1534/genetics.108.097238	Genetics & Heredity
400	Polygyny reduces rather than increases nestmate discrimination cue diversity in Formica exsecta ants	Although the majority of social insect colonies are headed by a single queen, some species possess nests that contain numerous reproductive queens (polygyny), a trait that is particularly widespread amongst the ants. Polygyny is often associated with a lack of conspecific inter-nest aggression between workers. This is hypothesised to result from increased nestmate cue diversity within nests, sinc…	Martin, SJ; Helanterä, H; Kiss, K; Lee, YR; Drijfhout, FP	Formica exsecta; Ants; Polygyny; Cuticular hydrocarbons; Aggression; Nestmate recognition	CUTICULAR HYDROCARBON COMPOSITION; GENETIC POPULATION-STRUCTURE; DROSOPHILA-MELANOGASTER; RECOGNITION; HYMENOPTERA; QUEENS; EVOLUTION; NUMBER; POLYMORPHISM; RELATEDNESS	INSECTES SOCIAUX	INSECT SOC	Insect. Soc.	2009	56	4	375	383	9	10.1007/s00040-009-0035-z	http://dx.doi.org/10.1007/s00040-009-0035-z	Entomology
401	Nucleotide diversity inflation as a genome-wide response to experimental lifespan extension in Drosophila melanogaster	Background: Evolutionary theory predicts that antagonistically selected alleles, such as those with divergent pleiotropic effects in early and late life, may often reach intermediate population frequencies due to balancing selection, an elusive process when sought out empirically. Alternatively, genetic diversity may increase as a result of positive frequency-dependent selection and genetic purgi…	Michalak, P; Kang, L; Sarup, PM; Schou, MF; Loeschcke, V		RECEPTOR TYROSINE PHOSPHATASE; ANTAGONISTIC PLEIOTROPY; DELETERIOUS MUTATIONS; GENETIC-VARIATION; EXPERIMENTAL EVOLUTION; LABORATORY SELECTION; BALANCING SELECTION; HISTORY EVOLUTION; AXON GUIDANCE; TRADE-OFFS	BMC GENOMICS	BMC GENOMICS	BMC Genomics	2017	18				11	10.1186/s12864-017-3485-0	http://dx.doi.org/10.1186/s12864-017-3485-0	Biotechnology & Applied Microbiology; Genetics & Heredity
402	First report on Wolbachia endosymbiosis in freshwater Aphelocheirus aestivalis (Heteroptera: Aphelocheiridae) and its potential impact on genetic diversity of host	Alphaproteobacteria Wolbachia have been described as endosymbionts of approximately half of all aquatic insect species. These bacteria might affect not only reproduction but also the genetic diversity of its hosts. In the present study we identified Wolbachia endosymbiosis in freshwater true bug Aphelocheirus aestivalis F., 1794 (Heteroptera: Aphelocheiridae). Despite the fact that A. aestivalis …	Kaczmarczyk-Ziemba, A; Krepski, T	16S rRNA; Aphelocheiridae; Aphelocheirus aestivalis; COI; ITS2; Wolbachia; wsp gene	SEQUENCE TYPING SYSTEM; MITOCHONDRIAL-DNA; DROSOPHILA-SIMULANS; CYTOPLASMIC INCOMPATIBILITY; SEX DETERMINATION; MTDNA VARIATION; PHYLOGENY; EVOLUTION; STRAINS; POPULATIONS	ENTOMOLOGICAL SCIENCE	ENTOMOL SCI	Entomol. Sci.	2020	23	1	44	56	13	10.1111/ens.12397	http://dx.doi.org/10.1111/ens.12397	Entomology
403	Genetic diversity in Leavenworthia populations with different inbreeding levels	Levels of neutral genetic diversity within and between populations were compared between outcrossing (self-incompatible) and inbreeding populations in the annual plant genus Leavenworthia. Two taxonomically independent comparisons are possible, since self-incompatibility has been lost twice in the group of species studied. Within inbred populations oft. uniflora and L. crassa, no DNA sequence var…	Liu, F; Zhang, L; Charlesworth, D	genetic diversity; Leavenworthia; selfing; alcohol dehydrogenase	ALCOHOL-DEHYDROGENASE LOCUS; NEUTRAL MOLECULAR VARIATION; CHLOROPLAST DNA DIVERSITY; ARABIDOPSIS-THALIANA; NATURAL-POPULATIONS; DROSOPHILA-MELANOGASTER; PLANT-POPULATIONS; LOCAL-POPULATIONS; SYSTEM EVOLUTION; MUTATION-RATES	PROCEEDINGS OF THE ROYAL SOCIETY B-BIOLOGICAL SCIENCES	P ROY SOC B-BIOL SCI	Proc. R. Soc. B-Biol. Sci.	1998	265	1393	293	301	9	10.1098/rspb.1998.0295	http://dx.doi.org/10.1098/rspb.1998.0295	Life Sciences & Biomedicine - Other Topics; Environmental Sciences & Ecology; Evolutionary Biology
404	Effects of intense versus diffuse population bottlenecks on microsatellite genetic diversity and evolutionary potential	Population bottlenecks occur frequently in threatened species and result in loss of genetic diversity and evolutionary potential. These may range in severity between short intense bottlenecks, and more diffuse bottlenecks over many generations. However, there is little information on the impacts of different types of bottlenecks and disagreement as to their likely impacts. To resolve this issue, …	England, PR; Osler, GHR; Woodworth, LM; Montgomery, ME; Briscoe, DA; Frankham, R	allelic diversity; Drosophila melanogaster; evolutionary potential; heterozygosity; microsatellites; population bottleneck	NONEQUILIBRIUM MODELS; CONSERVATION; ALLELES; FREQUENCY; LOCI; CONSEQUENCES; VARIABILITY; SELECTION; DECLINE	CONSERVATION GENETICS	CONSERV GENET	Conserv. Genet.	2003	4	5	595	604	10	10.1023/A:1025639811865	http://dx.doi.org/10.1023/A:1025639811865	Biodiversity & Conservation; Genetics & Heredity
405	The colonization of oranges by the cosmopolitan Drosophila	The guild of ''cosmopolitan'' Drosophila co-exist almost worldwide and yet the mechanisms that underlie this coexistence are unknown. The larval resource of the guild is decaying fruit and vegetables, but the species show little specialization and can coexist on a single resource, such as oranges. In southern California the guild includes D. simulans (SIM), D. melanogaster (MEL), D. pseudoobscura…	Nunney, L	Drosophila; colonization; ecology; succession; guild	NATURAL-POPULATIONS; ALCOHOL TOLERANCE; MELANOGASTER; COMPETITION; RESOURCE; COMMUNITY; SIMULANS; NICHE	OECOLOGIA	OECOLOGIA	Oecologia	1996	108	3	552	561	10	10.1007/BF00333733	http://dx.doi.org/10.1007/BF00333733	Environmental Sciences & Ecology
406	Niche conservatism predominates in adaptive radiation: comparing the diversification of Hawaiian arthropods using ecological niche modelling	The role of the environmental niche in fostering ecological divergence during adaptive radiation remains enigmatic. In this study, we examine the interplay between environmental niche divergence and conservatism in the context of adaptive radiation on oceanic islands, by characterizing the niche breadth of four Hawaiian arthropod radiations: Tetragnatha spiders (Tetragnathidae Latreille, 1804), L…	Hiller, AE; Koo, MS; Goodman, KR; Shaw, KL; O'Grady, PM; Gillespie, RG	adaptive radiation; Drosophila; insects; Laupala; Nesosydne; niche conservatism; oceanic islands; species distribution modelling; spiders; Tetragnatha	SPECIES DISTRIBUTIONS; CONVERGENT EVOLUTION; SAMPLE-SIZE; R PACKAGE; SPECIATION; PHYLOGEOGRAPHY; PERFORMANCE; COMPLEXITY; BEHAVIOR; SPIDERS	BIOLOGICAL JOURNAL OF THE LINNEAN SOCIETY	BIOL J LINN SOC	Biol. J. Linnean Soc.	2019	127	2	479	492	14	10.1093/biolinnean/blz023	http://dx.doi.org/10.1093/biolinnean/blz023	Evolutionary Biology
407	TRANSPOSABLE ELEMENTS IN THE FUNGAL PLANT PATHOGEN FUSARIUM-OXYSPORUM	The genome of the fungal plant pathogen Fusarium oxysporum contains at least six different families of transposable elements. Representatives of both DNA transposons and retrotransposons have been identified, either by cloning of dispersed repetitive sequences (Foret and palm) or by trapping in the nitrate reductase gene (Fot1, Fot2, Impala and Hop). Fot1 and Impala elements are related to the Tc…	DABOUSSI, MJ; LANGIN, T	FILAMENTOUS FUNGUS; FUSARIUM; OXYSPORUM; PLANT PATHOGEN; TRANSPOSABLE ELEMENT	REVERSE-TRANSCRIPTASE; ASPERGILLUS-NIDULANS; CLADOSPORIUM-FULVUM; ASCOBOLUS-IMMERSUS; FILAMENTOUS FUNGI; DNA-SEQUENCES; DROSOPHILA; MARINER; GENOME; TRANSFORMATION	GENETICA	GENETICA	Genetica	1994	93	2025-03-01	49	59	11	10.1007/BF01435239	http://dx.doi.org/10.1007/BF01435239	Genetics & Heredity
408	An Effective Fluorescent Marker for Tracking the Dispersal of Small Insects with Field Evidence of Mark-Release-Recapture of Trissolcus japonicus	Understanding insect dispersal helps us predict the spread of insect pests and their natural enemies. Dispersal can be studied by marking, releasing, and recapturing insects, known as mark-release-recapture (MRR). MRR techniques should be convenient, economical, and persistent. Currently, there are limited options for marking small parasitoids that do not impact their fitness and dispersal abilit…	Paul, RL; Hagler, JR; Janasov, EG; McDonald, NS; Voyvot, S; Lee, JC	marking; mark-release-recapture; dispersal; parasitoid; Pachycrepoideus vindemiae; Ganaspis brasiliensis	BIOLOGICAL-CONTROL AGENT; HYMENOPTERA; POPULATION; HEMIPTERA	INSECTS	INSECTS	Insects	2024	15	7			13	10.3390/insects15070487	http://dx.doi.org/10.3390/insects15070487	Entomology
409	Minimizing kinship in captive breeding programs	Captive populations of endangered species are managed to preserve genetic diversity and retain reproductive fitness. Minimizing kinship (MK) has been predicted to maximize the retention of gene diversity in pedigreed populations with unequal founder representation. MK was compared with maximum avoidance of inbreeding (MAI) and random choice of parents (RAND) using Drosophila melanogaster. Forty r…	Montgomery, ME; Ballou, JD; Nurthen, RK; England, PR; Briscoe, DA; Frankham, R	inbreeding; genetic diversity; heterozygosity; reproductive fitness; mean kinship	CONSERVATION GENETICS; DROSOPHILA-MELANOGASTER; MODELING PROBLEMS; SPECIES SURVIVAL; POPULATIONS; CONSEQUENCES; FITNESS; SIZES	ZOO BIOLOGY	ZOO BIOL	Zoo Biol.	1997	16	5	377	389	13	10.1002/(SICI)1098-2361(1997)16:5<377::AID-ZOO1>3.0.CO;2-7	http://dx.doi.org/10.1002/(SICI)1098-2361(1997)16:5<377::AID-ZOO1>3.0.CO;2-7	Veterinary Sciences; Zoology
410	THE Drosophila ananassae SPECIES COMPLEX: EVOLUTIONARY RELATIONSHIPS AMONG DIFFERENT MEMBERS	Information about genetic structure and historical demography of natural populations is central to understanding how natural selection changes genomes. Drosophila ananassae is a widespread species occurring in geographically isolated or partially isolated populations and provides a unique opportunity to investigate population structure and molecular variation. D. ananassae and its closely related…	Singh, BN; Sisodia, S	Drosophila ananassae species complex; phylogenetic relationships; different members	MAJOR SEX-PHEROMONE; NATURAL-POPULATIONS; MELANOGASTER; DIPTERA; PALLIDOSA; GENETICS; PHYLOGENY; GENES	GENETIKA-BELGRADE	GENETIKA-BELGRADE	Genetika-Belgrade	2013	45	1	273	288	16	10.2298/GENSR1301273S	http://dx.doi.org/10.2298/GENSR1301273S	Agriculture; Genetics & Heredity
411	COMPARATIVE-STUDY OF P ELEMENT ACTIVITY IN 2 NATURAL-POPULATIONS OF DROSOPHILA-MELANOGASTER	Population structure concerning P element activity was investigated in two natural Drosophila populations. These populations are very different as far as in the viability spectrum is concerned. In one population, the Raleigh, United States population, genetic loads related to viability have been kept at a fairly high level. In the other population, the Nagasaki, Japan, population, the genetic loa…	HARADA, K; KUSAKABE, S; MUKAI, T		HYBRID DYSGENESIS; TRANSPOSABLE ELEMENTS; GENETIC STRUCTURE; EVOLUTION; GENOME; CHROMOSOME; MUTATIONS; DYNAMICS; DNA	JAPANESE JOURNAL OF GENETICS	JPN J GENET	Jpn. J. Genet.	1991	66	6	725	737	13	10.1266/jjg.66.725	http://dx.doi.org/10.1266/jjg.66.725	Genetics & Heredity
412	Non-independence of individuals in a population of Drosophila melanogaster:: effects on spatial distribution and dispersal	We used a simple quadrat analysis to globally categorise the spatial distribution of Drosophila melanogaster individuals. Individuals were spatially aggregated and this was not only due to sexual attraction. Th is aggregation seemed to be maintained during dispersal, hence explaining the great variability of this behaviour observed in our work and by other authors. Thus, individuals are expected …	Lefranc, A; Jeune, B; Thomas-Orillard, M; Danchin, É	spatial distribution; dispersal; Drosophila melanogaster		COMPTES RENDUS DE L ACADEMIE DES SCIENCES SERIE III-SCIENCES DE LA VIE-LIFE SCIENCES	CR ACAD SCI III-VIE	Comptes Rendus Acad. Sci. Ser. III-Sci. Vie-Life Sci.	2001	324	3	219	227	9	10.1016/S0764-4469(00)01297-X	http://dx.doi.org/10.1016/S0764-4469(00)01297-X	Life Sciences & Biomedicine - Other Topics; Science & Technology - Other Topics
413	New insights into the coexistence of Contracaecum rudolphii A and Contracaecum rudolphii B (Nematoda: Anisakidae) in Phalacrocorax carbo sinensis from Sardinia: genetic variability and phylogenetic analysis	Contracaecum sp. nematodes are important parasites of fish eating birds that can cause animal health problems. In the present study, specimens of Contracaecum rudolphii sensu lato, from the great cormorant Phalacrocorax carbo sinensis from Sardinia, were characterized based on morphological and molecular data. The morphological analysis allowed to identify all the fourth stage larvae (n = 1918) a…	Amor, N; Farjallah, S; Piras, MC; Burreddu, C; Garippa, G; Merella, P	Anisakidae; Contracaecum rudolphii; Mediterranean Sea; Phalacrocorax carbo; phylogeny; population genetics	FISH-EATING BIRDS; MOLECULAR-IDENTIFICATION; PHOCASCARIS HOST; N. SP; ASCARIDOIDEA; PARASITE; RAILLIET; HENRY; DROSOPHILA; SEQUENCES	PARASITOLOGY	PARASITOLOGY	Parasitology	2020	147	13	1538	1551	14	10.1017/S0031182020001341	http://dx.doi.org/10.1017/S0031182020001341	Parasitology
414	Molecular phylogeny of darkling beetles from the Canary Islands: Comparison of inter island colonization patterns in two genera	Darkling beetles endemic to the Canary archipelago of the genera Pimelia and Hegeter have been sequenced for a portion of the Cytochrome Oxidase I gene. Analysis of the data sets separately yielded phylogenies that were used to deduce sequential inter-island colonizations in both genera. Comparison of the colonization patterns in the two groups shows similarities which reflect the geological hist…	Juan, C; Oromi, P; Hewitt, GM	Pimelia; Hegeter; Tenebrionidae; beetle; cytochrome oxidase I; DNA sequence; phylogeny; Canary Islands; colonization	K-AR DATA; MITOCHONDRIAL-DNA; NUCLEOTIDE SUBSTITUTION; HAWAIIAN DROSOPHILA; CYTOCHROME-OXIDASE; SEQUENCE VARIATION; EVOLUTION; LEPIDOPTERA; GALLOTIA; LIZARDS	BIOCHEMICAL SYSTEMATICS AND ECOLOGY	BIOCHEM SYST ECOL	Biochem. Syst. Ecol.	1997	25	2	121	130	10	10.1016/S0305-1978(96)00060-9	http://dx.doi.org/10.1016/S0305-1978(96)00060-9	Biochemistry & Molecular Biology; Environmental Sciences & Ecology; Evolutionary Biology
416	Isolation by distance and a chromosomal cline in the Cayapa cytospecies of Simulium exiguum, the vector of human onchocerciasis in Ecuador	The population genetic structure of the Cayapa cytospecies of Simulium exiguum, the vector of onchocerciasis, was analysed using allozyme frequency and chromosomal inversion polymorphism data from 6 and 15 populations respectively, collected in Ecuador. Eight allozyme loci were scored. No unique allozyme markers were found enabling us to identify biting adults of the vector from the non-vector Bu…	Charalambous, M; Lowell, S; Arzube, M; Lowry, CA	allozymes; blackfly; chromosomes; F-ST; isolation by distance; onchocerciasis; population structure; Simulium exiguum complex; South America; vector	POPULATION-STRUCTURE; DROSOPHILA-BUZZATII; NATURAL-POPULATION; BLACK FLIES; GENETIC DIFFERENTIATION; MULTIPLE ALLELES; HARDY-WEINBERG; WESTERN UGANDA; F-STATISTICS; DIPTERA	GENETICA	GENETICA	Genetica	2005	124	1	41	59	19	10.1007/s10709-004-5491-9	http://dx.doi.org/10.1007/s10709-004-5491-9	Genetics & Heredity
417	POPULATION-STRUCTURE AND MITOCHONDRIAL-DNA GENE FLOW IN OLD-WORLD POPULATIONS OF DROSOPHILA-SUBOBSCURA	An extensive survey of mitochondrial DNA (mtDNA) restriction polymorphism in 156 isofemale lines from 29 different geographic populations of Drosophila subobscura distributed throughout the Old World was carried out. Ten restriction enzymes were used, five of which revealed restriction site polymorphism. Of the 31 restriction sites detected, 13 were found to be polymorphic. Comparisons with the m…	LATORRE, A; HERNANDEZ, C; MARTINEZ, D; CASTRO, JA; RAMON, M; MOYA, A	ALLOZYMES; DROSOPHILA; GENE FLOW; MTDNA; RESTRICTION ANALYSIS	NATURAL-POPULATIONS; RESTRICTION ENDONUCLEASES; INVERSION POLYMORPHISM; MARGINAL POPULATIONS; NUCLEAR GENES; EVOLUTION; MELANOGASTER; VARIABILITY; SEQUENCE; DIFFERENTIATION	HEREDITY	HEREDITY	Heredity	1992	68		15	24	10	10.1038/hdy.1992.2	http://dx.doi.org/10.1038/hdy.1992.2	Environmental Sciences & Ecology; Evolutionary Biology; Genetics & Heredity
418	Competition and dispersal in the pea aphid: clonal variation and correlations across traits	1. The presence of an across-species trade-off between dispersal ability and competitive ability has been proposed as a mechanism that facilitates coexistence. It is not clear if a similar trade-off exists within species. Such a trade-off would constrain the evolution of either trait and, given appropriate selection pressures, promote local adaptation in these traits. 2. This study found substant…	Hazell, SP; Gwynn, DM; Ceccarelli, S; Fellowes, MDE	Acyrthosiphon pisum; aphid; competition; dispersal; fecundity; Megoura viciae; wing induction	ACYRTHOSIPHON-PISUM; DROSOPHILA-MELANOGASTER; TRADE-OFF; INTERSPECIFIC INTERACTIONS; PARASITOID RESISTANCE; COST; MORTALITY; POLYMORPHISM; TEMPERATURE; INSECTS	ECOLOGICAL ENTOMOLOGY	ECOL ENTOMOL	Ecol. Entomol.	2005	30	3	293	298	6	10.1111/j.0307-6946.2005.00703.x	http://dx.doi.org/10.1111/j.0307-6946.2005.00703.x	Entomology
419	Variation of insulin-related peptides accompanying the differentiation of Aphis gossypii biotypes and their expression profiles	Insulin signaling plays a critical role in regulating various aspects of insect biology, including development, reproduction, and the formation of wing polyphenism. This leads to differentiation among insect populations at different levels. The insulin family exhibits functional variation, resulting in diverse functional pathways. Aphis gossypii Glover, commonly known as the cotton-melon aphid, i…	Jiang, WL; Nasir, M; Zhao, CC	aphid; gene variation; genome; population evolution; RNA-sequencing; transposon	SPLICE VARIANTS; PEA APHID; METABOLISM; RESISTANCE; DROSOPHILA; HOMOPTERA; HEMIPTERA; INSECTS; GLOVER; GENES	ECOLOGY AND EVOLUTION	ECOL EVOL	Ecol. Evol.	2023	13	7			14	10.1002/ece3.10306	http://dx.doi.org/10.1002/ece3.10306	Environmental Sciences & Ecology; Evolutionary Biology
420	Molecular evidence to suggest the origin of a colonization: Drosophila subobscura in America	The recent colonization of America by Drosophila subobscura represents a great opportunity for evolutionary biology studies. Knowledge of the populations from which the colonization started would provide an understanding of how genetic composition changed during adaptation to the new environment. Thus, a 793 nucleotide fragment of the Odh (Octanol dehydrogenase) gene was sequenced in 66 chromosom…	Araúz, PA; Peris-Bondia, F; Latorre, A; Serra, L; Mestres, F	D. subobscura; Odh gene; Chromosomal inversion; Origin of colonization; Gene flow; Reintroduction	CHROMOSOMAL INVERSION POLYMORPHISM; NATURAL-POPULATIONS; MITOCHONDRIAL-DNA; LETHAL GENES; NUCLEOTIDE POLYMORPHISM; FOUNDER EVENT; RP49 REGION; ODH GENE; EVOLUTION; HISTORY	GENETICA	GENETICA	Genetica	2011	139	2025-12-11	1477	1486	10	10.1007/s10709-012-9647-8	http://dx.doi.org/10.1007/s10709-012-9647-8	Genetics & Heredity
421	Evolutionary Biology: Patchy Food May Maintain a Foraging Polymorphism	Two naturally-occurring alleles in the nematode Caenorhabditis elegans that differ by a single amino acid and cause striking differences in foraging behavior are probably maintained by selection in patchy environments.	Kiontke, K		DENSITY-DEPENDENT SELECTION; CAENORHABDITIS-ELEGANS; NATURAL VARIATION; DROSOPHILA-MELANOGASTER; BEHAVIOR POLYMORPHISM; GENETIC DIVERSITY; C-ELEGANS; POPULATIONS; HOMOLOG	CURRENT BIOLOGY	CURR BIOL	Curr. Biol.	2008	18	21	R1017	R1019	3	10.1016/j.cub.2008.09.017	http://dx.doi.org/10.1016/j.cub.2008.09.017	Biochemistry & Molecular Biology; Life Sciences & Biomedicine - Other Topics; Cell Biology
422	MITOCHONDRIAL-DNA OF THE MAURITIAN MACAQUES (MACACA-FASCICULARIS) - AN EXAMPLE OF THE FOUNDER EFFECT	Macaque monkeys (Macaca fascicularis) were introduced to the island of Mauritius approximately 400 years ago, This study compares the mitochondrial DNA of macaques on Mauritius with those from Indonesia and the Philippines. The goal is to measure the amount of evolutionary change that has occurred in this isolated population over 400 years, and to address questions regarding the origin of the Mau…	LAWLER, SH; SUSSMAN, RW; TAYLOR, LL	D-LOOP; PCR; GENETIC VARIATION; BOTTLENECK; FOUNDER EVENT	GENETIC-VARIABILITY; POPULATION-GENETICS; NATURAL-POPULATIONS; DROSOPHILA; VARIANCE; MONKEYS; BOTTLENECK; SPECIATION; COALESCENT; EVOLUTION	AMERICAN JOURNAL OF PHYSICAL ANTHROPOLOGY	AM J PHYS ANTHROPOL	Am. J. Phys. Anthropol.	1995	96	2	133	141	9	10.1002/ajpa.1330960203	http://dx.doi.org/10.1002/ajpa.1330960203	Anthropology; Evolutionary Biology
423	TEMPORAL AND SPATIAL HETEROGENEITY OF MTDNA POLYMORPHISMS IN NATURAL-POPULATIONS OF DROSOPHILA-MERCATORUM	Restriction endonuclease analysis of mtDNA was used to examine the genetic relatedness of several geographically separated isolines of the Drosophila mercatorum subgroup. In addition, we examined the temporal and spatial distribution of two mtDNA restriction site polymorphisms produced by the enzymes BstEII and BstNI at a single locality.sbd.Kamuela, Hawaii. Due to small sample sizes of some coll…	DESALLE, R; TEMPLETON, A; MORI, I; PLETSCHER, S; JOHNSTON, JS			GENETICS	GENETICS	Genetics	1987	116	2	215	223	9			Genetics & Heredity
424	Fly Models of Vibrio cholerae Infection and Colonization	Studies of Vibrio cholerae pathogenesis in the context of novel eukaryotic model systems have expanded our understanding of genes that underlie V. cholerae interactions with humans, as well as host organisms in the environment. These model systems have also helped uncover new functions for many gene products, revealing previously unknown virulence mechanisms. The Drosophila model for V. cholerae …	Purdy, AE	Drosophila melanogaster; Fruit fly; Vibrio cholerae; Virulence; Colonization; Survival; Confocal microscopy; House fly; Musca domestica		VIBRIO CHOLERAE: METHODS AND PROTOCOLS	METHODS MOL BIOL	Methods Mol. Biol.	2018	1839		77	96	20	10.1007/978-1-4939-8685-9_8	http://dx.doi.org/10.1007/978-1-4939-8685-9_8	Infectious Diseases; Microbiology
425	Recent radiation of endemic Caribbean Drosophila of the dunni subgroup inferred from multilocus DNA sequence variation	Studies of island endemism provide a unique opportunity to elucidate fundamental mechanisms of speciation. Here we examine intra- and interspecific DNA sequence variation at four unlinked genetic loci among populations of the Drosophila dunni subgroup to provide a detailed genealogical portrait of the process of speciation among these island endemic species. Our data indicate two major rounds of …	Wilder, JA; Hollocher, H	DNA sequence variation; Drosophila dunni subgroup; island endemism; phylogeography; speciation	ABDOMINAL PIGMENTATION DIFFERENCES; MITOCHONDRIAL-DNA; GENETIC-VARIATION; HISTORICAL BIOGEOGRAPHY; POPULATION-GENETICS; MOLECULAR EVOLUTION; BOTTLENECK; PHYLOGENY; PATTERNS; MELANOGASTER	EVOLUTION	EVOLUTION	Evolution	2003	57	11	2566	2579	14			Environmental Sciences & Ecology; Evolutionary Biology; Genetics & Heredity
426	Why is adaptation prevented at ecological margins? New insights from individual-based simulations	P>All species are restricted in their distribution. Currently, ecological models can only explain such limits if patches vary in quality, leading to asymmetrical dispersal, or if genetic variation is too low at the margins for adaptation. However, population genetic models suggest that the increase in genetic variance resulting from dispersal should allow adaptation to almost any ecological gradi…	Bridle, JR; Polechová, J; Kawata, M; Butlin, RK	Adaptation; dispersal load; ecological margin; habitat patch; individual-based simulation; population ecology; population genetics	RAIN-FOREST DROSOPHILA; BLACK-HOLE SINK; NATURAL-SELECTION; NICHE EVOLUTION; GENE FLOW; INVERSION IN(3R)PAYNE; DISPERSAL STRATEGIES; ENVIRONMENTAL-CHANGE; LOCAL ADAPTATION; RANGE MARGINS	ECOLOGY LETTERS	ECOL LETT	Ecol. Lett.	2010	13	4	485	494	10	10.1111/j.1461-0248.2010.01442.x	http://dx.doi.org/10.1111/j.1461-0248.2010.01442.x	Environmental Sciences & Ecology
428	Genetic Diversity in the UV Sex Chromosomes of the Brown Alga Ectocarpus	Three types of sex chromosome system exist in nature: diploid XY and ZW systems and haploid UV systems. For many years, research has focused exclusively on XY and ZW systems, leaving UV chromosomes and haploid sex determination largely neglected. Here, we perform a detailed analysis of DNA sequence neutral diversity levels across the U and V sex chromosomes of the model brown alga Ectocarpus usin…	Avia, K; Lipinska, AP; Mignerot, L; Montecinos, AE; Jamy, M; Ahmed, S; Valero, M; Peters, AE; Cock, JM; Roze, D; Coelho, SM	UV sex chromosomes; pseudoautosomal region; brown algae; neutral diversity	HILL-ROBERTSON INTERFERENCE; X-LINKED LOCI; SSP MAYS L.; PSEUDOAUTOSOMAL REGION; Y-CHROMOSOME; NATURAL-POPULATIONS; RECOMBINATION RATES; DNA POLYMORPHISM; DROSOPHILA-MELANOGASTER; EVOLUTIONARY DYNAMICS	GENES	GENES-BASEL	Genes	2018	9	6			18	10.3390/genes9060286	http://dx.doi.org/10.3390/genes9060286	Genetics & Heredity
430	Sox21b underlies the rapid diversification of a novel male genital structure between Drosophila species	The emergence and diversification of morphological novelties is a major feature of animal evolution.1-9 However, relatively little is known about the genetic basis of the evolution of novel structures and the mechanisms underlying their diversification. The epandrial posterior lobes of male genitalia are a novelty of particular Drosophila species.10-13 The lobes grasp the female ovipositor and in…	Ridgway, AM; Hood, EJ; Jimenez, JF; Nunes, MDS; Mcgregor, AP		MORPHOLOGICAL SHAPE DIFFERENCE; CRYPTIC FEMALE CHOICE; GENETIC-BASIS; REPRODUCTIVE ISOLATION; COURTSHIP BEHAVIOR; EVOLUTION; SIMULANS; ORIGINS; NOVELTY; ARCHITECTURE	CURRENT BIOLOGY	CURR BIOL	Curr. Biol.	2024	34	5			16	10.1016/j.cub.2024.01.022	http://dx.doi.org/10.1016/j.cub.2024.01.022	Biochemistry & Molecular Biology; Life Sciences & Biomedicine - Other Topics; Cell Biology
431	A Test of the Long-Term Efficiency of Genetic Rescue With Drosophila melanogaster	Genetic rescue is considered a promising but underutilised conservation strategy to mitigate inbreeding depression and restore genetic diversity. Yet, empirical evidence supporting its long-term efficacy is limited to studies investigating short-term effects. Here, we conducted an experiment with Drosophila to test the long-term efficiency of genetic rescue across generations. A wild population w…	Pérez-Pereira, N; Kleinman-Ruiz, D; García-Dorado, A; Quesada, H; Caballero, A	deleterious mutations; fitness; genetic diversity; genetic purging; hybrid vigour; inbreeding depression; inbreeding load	INBREEDING DEPRESSION; CONSERVATION MANAGEMENT; MUTATION; FITNESS; POPULATIONS; HOMOZYGOSITY; PROBABILITY; PREDICTIONS; EXTINCTION; DYNAMICS	MOLECULAR ECOLOGY	MOL ECOL	Mol. Ecol.	2025					14	10.1111/mec.17690	http://dx.doi.org/10.1111/mec.17690	Biochemistry & Molecular Biology; Environmental Sciences & Ecology; Evolutionary Biology
432	Breeding and Genetic Management of Captive Marsupial Populations	Numerous marsupial species are held in captive breeding colonies throughout the world for the purposes of research, conservation and education. Research colonies have facilitated the development of model marsupial species, including the tammar wallaby (Macropus eugenii), grey short-tailed opossum (Monodelphis domestica) and fat-tailed (fulmar( (Sminthopsis crassicaudata), the former two of which …	Miller, EJ; Herbert, CA	Captive breeding; Conservation; Genetic diversity; Inbreeding; Mating system	MALE REPRODUCTIVE SUCCESS; CONSERVATION GENETICS; DROSOPHILA POPULATIONS; MODELING PROBLEMS; PATERNITY SUCCESS; MATING SYSTEM; SPECIES CONSERVATION; EMBRYONIC DIAPAUSE; MULTIPLE PATERNITY; MACROPUS-EUGENII	MARSUPIAL GENETICS AND GENOMICS			2010			5	32	28	10.1007/978-90-481-9023-2_1	http://dx.doi.org/10.1007/978-90-481-9023-2_1	Genetics & Heredity; Zoology
433	Novel use of a servosphere to study apodous insects: Investigation of blow fly post-feeding larval dispersal	Blow flies (Diptera: Calliphoridae) are arguably the most important providers of an estimate of minimum post-mortem interval in forensic investigations. They usually undergo a post-feeding dispersal from the body. While previous studies have looked at dispersal of groups of larvae, recording the dispersal activity of individual larvae has not previously been demonstrated. A servosphere was used h…	Mactaggart, M; Whitaker, AP; Wilkinson, KN; Hall, MJR	Calliphoridae; forensic entomology; negative phototaxis; post-feeding dispersal; servosphere	CHRYSOMYA-ALBICEPS DIPTERA; CALLIPHORA-VICINA; DROSOPHILA METAMORPHOSIS; RHODNIUS-PROLIXUS; LUCILIA-SERICATA; GROWTH-RATES; BODY LENGTH; BEHAVIOR; ORIENTATION; BLOWFLIES	MEDICAL AND VETERINARY ENTOMOLOGY	MED VET ENTOMOL	Med. Vet. Entomol.	2025	39	1	14	21	8	10.1111/mve.12745	http://dx.doi.org/10.1111/mve.12745	Entomology; Veterinary Sciences
434	Gene flow and gene flux shape evolutionary patterns of variation in Drosophila subobscura	Gene flow (defined as allele exchange between populations) and gene flux (defined as allele exchange during meiosis in heterokaryotypic females) are important factors decreasing genetic differentiation between populations and inversions. Many chromosomal inversions are under strong selection and their role in recombination reduction enhances the maintenance of their genetic distinctness. Here we …	Pegueroles, C; Aquadro, CF; Mestres, F; Pascual, M	Drosophila subobscura; nuclear genes; gene flow; gene flux; inversion dating	MOLECULAR POPULATION-GENETICS; CHROMOSOMAL INVERSION POLYMORPHISM; LONG-TERM CHANGES; NATURAL-POPULATIONS; NUCLEOTIDE VARIABILITY; ODH GENE; COLONIZATION; RECOMBINATION; REGION; ORIGIN	HEREDITY	HEREDITY	Heredity	2013	110	6	520	529	10	10.1038/hdy.2012.118	http://dx.doi.org/10.1038/hdy.2012.118	Environmental Sciences & Ecology; Evolutionary Biology; Genetics & Heredity
435	THE FINE-STRUCTURE OF THE EGGSHELL OF THE LAID EGG OF LOCUSTA-MIGRATORIA-MIGRATORIOIDES	Ultrastructural analysis disclosed a regional diversification of the eggshell of the Locusta migratoria m. (L.m.m.) eg. This diversification is discussed taking into account the data about water permeability of the L.m.m. egg. The presence of several kinds of openings in the exochorion implies that in addition to the micropyles, the L.m.m. egg is provided with a respiratory system, especially in …	RINTERKNECHT, E	ENDOCHORIONIC DIVERSIFICATION; MICROPYLE; AEROPYLE; WAX LAYER; WATER INPUT; GAS EXCHANGE	DROSOPHILA-MELANOGASTER; ORTHOPTERA; WATER; ACRIDIDAE	TISSUE & CELL	TISSUE CELL	Tissue Cell	1993	25	4	599	610	12	10.1016/0040-8166(93)90012-A	http://dx.doi.org/10.1016/0040-8166(93)90012-A	Anatomy & Morphology; Cell Biology
436	Is genome size influenced by colonization of new environments in dipteran species?	Genome size differences are usually attributed to the amplification and deletion of various repeated DNA sequences, including transposable elements (TEs). Because environmental changes may promote modifications in the amount of these repeated sequences, it has been postulated that when a species colonizes new environments this could be followed by an increase in its genome size. We tested this hy…	Nardon, C; Deceliere, G; Loevenbruck, C; Weiss, M; Vieira, C; Biémont, C	colonization; Drosophila; flow cytometry; genome size; population	DROSOPHILA-MELANOGASTER; TRANSPOSABLE ELEMENTS; DNA-CONTENT; POPULATION-GENETICS; HORDEUM-SPONTANEUM; CHROMOSOMAL DNA; EVOLUTION; SUBOBSCURA; SIMULANS; TRANSPOSITION	MOLECULAR ECOLOGY	MOL ECOL	Mol. Ecol.	2005	14	3	869	878	10	10.1111/j.1365-294X.2005.02457.x	http://dx.doi.org/10.1111/j.1365-294X.2005.02457.x	Biochemistry & Molecular Biology; Environmental Sciences & Ecology; Evolutionary Biology
438	COLONIZATION OF AMERICA BY DROSOPHILA-SUBOBSCURA - ANALYSIS OF THE O5 INVERSIONS FROM EUROPE AND AMERICA AND THEIR IMPLICATIONS FOR THE COLONIZING PROCESS		MESTRES, F; BALANA, J; SEGARRA, C; PREVOSTI, A; SERRA, L	CHROMOSOMAL INVERSIONS; COLONIZATION; D-SUBOBSCURA; LETHAL ALLELISM	CHROMOSOMAL ARRANGEMENTS; NATURAL-POPULATIONS; POLYMORPHISM; EVOLUTION; CLINES; CHILE	EVOLUTION	EVOLUTION	Evolution	1992	46	5	1564	1568	5	10.2307/2409960	http://dx.doi.org/10.2307/2409960	Environmental Sciences & Ecology; Evolutionary Biology; Genetics & Heredity
442	The evolution of transposable elements in natural populations of self-fertilizing Arabidopsis thaliana and its outcrossing relative Arabidopsis lyrata	Background: Transposable Elements (TEs) make up the majority of plant genomes, and thus understanding TE evolutionary dynamics is key to understanding plant genome evolution. Plant reproductive systems are diverse and mating type variation is one factor among many hypothesized to influence TE evolutionary dynamics. Here, we collected a large TE-display data set in self-fertilizing Arabidopsis tha…	Lockton, S; Gaut, BS		DROSOPHILA-MELANOGASTER; ECTOPIC RECOMBINATION; GENOME SIZE; POSTGLACIAL COLONIZATION; GENETIC DIVERSITY; Y-CHROMOSOME; COPY NUMBER; DYNAMICS; DNA; POLYMORPHISM	BMC EVOLUTIONARY BIOLOGY	BMC EVOL BIOL	BMC Evol. Biol.	2010	10				11	10.1186/1471-2148-10-10	http://dx.doi.org/10.1186/1471-2148-10-10	Evolutionary Biology; Genetics & Heredity
447	Reshaping of Good Mondelian Characteristics in Fine Breed of Yellow Cattle	Using probability matrix, the efficiencies of 4 different breeding systems, animal cloning, superovulation and embryo transfer, breeding of hybrid animals with desirable phenotype in themselves and multiple testcross, in maintaining general genetic diversity were probed while restoring Mondelian characteristics of fine breed in cattle. The results showed that the ratio between the cull rates of n…	Ji, DJ; Chang, H; Yang, ZP; Mao, YJ; Zhang, L; Ren, XL; Wang, DL; Son, GM; Chen, HY	Fine breed of yellow cattle; rescue of breed; good mondelian; characteristic of breed		JOURNAL OF ANIMAL AND VETERINARY ADVANCES	J ANIM VET ADV	J. Anim. Vet. Adv.	2007	6	10	1231	1237	7			Veterinary Sciences
448	IDENTIFICATION OF KIN STRUCTURE AMONG GUAM RAIL FOUNDERS - A COMPARISON OF PEDIGREES AND DNA PROFILES	Kin structure among founders can have a significant effect on subsequent population structure. Here we use the correlation between DNA profile similarity and relatedness calculated from pedigrees to test hypotheses regarding kin structure among founders to the captive Guam rail (Rallus owstoni) population. Five different pedigrees were generated under the following hypotheses: (i) founders are un…	HAIG, SM; BALLOU, JD; CASNA, NJ	CONSERVATION GENETICS; DNA PROFILES; ENDANGERED SPECIES; GUAM RAILS; KIN FOUNDING; KIN STRUCTURE; PEDIGREE ANALYSES	GENETIC-VARIATION; POPULATION; EXTINCTION; FINGERPRINTS; DIFFERENTIATION; COLONIZATION; RELATEDNESS; DROSOPHILA; EVOLUTION; DIVERSITY	MOLECULAR ECOLOGY	MOL ECOL	Mol. Ecol.	1994	3	2	109	119	11	10.1111/j.1365-294X.1994.tb00111.x	http://dx.doi.org/10.1111/j.1365-294X.1994.tb00111.x	Biochemistry & Molecular Biology; Environmental Sciences & Ecology; Evolutionary Biology
450	CHAOBORUS PREDATION AND LIFE-HISTORY EVOLUTION IN DAPHNIA-PULEX - TEMPORAL PATTERN OF POPULATION DIVERSITY, FITNESS, AND MEAN-LIFE HISTORY	The effect of predation by the aquatic dipteran larva Chaoborus americanus on genetic diversity and life-history evolution in the cladoceran Daphnia pulex was investigated in large replicate laboratory populations. Instantaneous daily loss rates of clonal diversity and genetic variance for fitness indicate that 93-99% of initial genetic diversity can be removed from populations during the 8-12 ge…	SPITZE, K		DROSOPHILA-MELANOGASTER; BOSMINA-LONGIROSTRIS; GENETIC COVARIATION; ZOOPLANKTON; COMPETITION; AMERICANUS; CLADOCERA; MORTALITY; GUPPIES	EVOLUTION	EVOLUTION	Evolution	1991	45	1	82	92	11	10.2307/2409484	http://dx.doi.org/10.2307/2409484	Environmental Sciences & Ecology; Evolutionary Biology; Genetics & Heredity
451	Survey on Drosophila suzukii Natural Short-Term Dispersal Capacities Using the Mark-Release-Recapture Technique	Spotted wing drosophila, Drosophila suzukii Matsumura (Diptera: Drosophilidae), has become a key pest for soft fruits and cherries in Europe in less than a decade since the first outbreak in 2007. Although this pest's passive dispersal ability has been observed over more than 1400 km in 1 year, active spread has not yet been extensively studied. A mark-release-recapture (MRR) method based on prot…	Vacas, S; Primo, J; Manclús, JJ; Montoya, A; Navarro-Llopis, V	spotted-wing drosophila; Diptera; Drosophilidae; dispersion; mark-release-recapture	SPOTTED WING DROSOPHILA; MATSUMURA DIPTERA DROSOPHILIDAE; FRUIT-FLY; ATTRACTANTS; POPULATION; INFESTATION; TEPHRITIDAE; INVASION; FERMENTATION; INSECTICIDES	INSECTS	INSECTS	Insects	2019	10	9			11	10.3390/insects10090268	http://dx.doi.org/10.3390/insects10090268	Entomology
453	Genetic variation versus recombination rate in a structured population of mice	The correlation between genetic variation and recombination rate was investigated in a structured mouse population. Nucleotide sequence data from 19 autosomal DNA loci from eight inbred strains of mouse (Mus musculus) sampled from three major subspecies were analyzed. The recombination rate was estimated from the comparison of genetic and physical map distances between markers flanking a 10-cM re…	Takahashi, A; Liu, YH; Saitou, N	Mus musculus; recombination rate; population structure; population subdivision; genetic hitchhiking; background selection; F-ST	X-LINKED LOCI; BACKGROUND SELECTION; DROSOPHILA-MELANOGASTER; STATISTICAL TESTS; DNA POLYMORPHISM; HITCHHIKING; MUS; VARIABILITY; DIVERSITY; REGIONS	MOLECULAR BIOLOGY AND EVOLUTION	MOL BIOL EVOL	Mol. Biol. Evol.	2004	21	2	404	409	6	10.1093/molbev/msh030	http://dx.doi.org/10.1093/molbev/msh030	Biochemistry & Molecular Biology; Evolutionary Biology; Genetics & Heredity
454	Emergence and Diversification of Fly Pigmentation Through Evolution of a Gene Regulatory Module	The typical pattern of morphological evolution associated with the radiation of a group of related species is the emergence of a novel trait and its subsequent diversification. Yet the genetic mechanisms associated with these two evolutionary steps are poorly characterized. Here, we show that a spot of dark pigment on fly wings emerged from the assembly of a novel gene regulatory module in which …	Arnoult, L; Su, KFY; Manoel, D; Minervino, C; Magriña, J; Gompel, N; Prud'homme, B		DROSOPHILA; PATTERNS	SCIENCE	SCIENCE	Science	2013	339	6126	1423	1426	4	10.1126/science.1233749	http://dx.doi.org/10.1126/science.1233749	Science & Technology - Other Topics
455	Genetic history of a colonizing population: Drosophila buzzatii (Diptera: Drosophilidae) in Australia	Drosophila buzzatiiPatterson & Wheeler, a cactophilic species that feeds and breeds in the rotting tissues of various Opuntia cactus species, was inadvertently introduced to Australia from Argentina sometime during the period 1931-1936. After a bottleneck at introduction, its spread through the cactus distribution was probably very rapid as a result of natural dispersal from the site of introduct…	Barker, JSF	adaptation; allozymes; demographic inferences; genetic differentiation; genetic drift; novel environments; range expansion; selection	ALLELE FREQUENCY DATA; NATURAL-POPULATION; EVOLUTIONARY HISTORY; CHROMOSOMAL-POLYMORPHISM; ALLOZYME FREQUENCIES; PHYLOGENETIC TREES; F-STATISTICS; DIFFERENTIATION; SELECTION; LOCI	BIOLOGICAL JOURNAL OF THE LINNEAN SOCIETY	BIOL J LINN SOC	Biol. J. Linnean Soc.	2013	109	3	682	698	17	10.1111/bij.12067	http://dx.doi.org/10.1111/bij.12067	Evolutionary Biology
456	ENZYME POLYMORPHISM IN DROSOPHILA-MELANOGASTER POPULATIONS COLLECTED IN 2 DIFFERENT HABITATS IN HUNGARY	The level of enzyme polymorphism was compared in ten Drosophila melanogaster populations collected in farmyards and distilleries in two regions of Hungary. The total genetic diversity was partitioned into between- and within-population components at each investigated locus using Wright's F-statistics. Population differentiation was studied in two different ways. Genetic distances between pairs of…	PECSENYE, K; MEGLECZ, E	DROSOPHILA; F-STATISTICS; GENETIC DISTANCE; GENETIC DRIFT; HABITAT; POPULATION STRUCTURE; SELECTION	ALCOHOL-DEHYDROGENASE POLYMORPHISM; ETHANOL TOLERANCE; GENE FLOW; ENVIRONMENTAL ETHANOL; OCTANOL DEHYDROGENASE; LATITUDINAL VARIATION; DIETARY ETHANOL; FREQUENCIES; ADH; LARVAE	GENETICA	GENETICA	Genetica	1995	96	3	257	268	12	10.1007/BF01439580	http://dx.doi.org/10.1007/BF01439580	Genetics & Heredity
457	The recent spread of a vertically transmitted virus through populations of Drosophila melanogaster	The sigma virus is a vertically transmitted pathogen that commonly infects natural populations of Drosophila melanogaster. This virus is the only known host-specific pathogen of D. melanogaster, and so offers a unique opportunity to study the genetics of Drosophila-viral interactions in a natural system. To elucidate the population genetic processes that operate in sigma virus populations, we col…	Carpenter, JA; Obbard, DJ; Maside, X; Jiggins, FM	co-evolution; Drosophila; population structure; rhabdovirus; sigma virus	SIGMA-VIRUS; NATURAL-POPULATIONS; RHABDOVIRUS SIGMA; EVOLUTION; RECOMBINATION; AMERICAN; TRAITS; SYSTEM; HOST	MOLECULAR ECOLOGY	MOL ECOL	Mol. Ecol.	2007	16	18	3947	3954	8	10.1111/j.1365-294X.2007.03460.x	http://dx.doi.org/10.1111/j.1365-294X.2007.03460.x	Biochemistry & Molecular Biology; Environmental Sciences & Ecology; Evolutionary Biology
460	Cell-Size Pleomorphism Drives Aberrant Clone Dispersal in Proliferating Epithelia	As epithelial tissues develop, groups of cells related by descent tend to associate in clonal populations rather than dispersing within the cell layer. While this is frequently assumed to be a result of differential adhesion, precise mechanisms controlling clonal cohesiveness remain unknown. Here we employ computational simulations to modulate epithelial cell size in silico and show that junction…	Ramanathan, SP; Krajnc, M; Gibson, MC		SNAPSHOT MECHANICAL FORCES; DROSOPHILA S6 KINASE; PROGNOSTIC-FACTORS; PROSTATE-CANCER; GROWTH; MOSAICISM; ORIGIN; CARCINOMA; JUNCTIONS; DIVISION	DEVELOPMENTAL CELL	DEV CELL	Dev. Cell	2019	51	1	49	+	17	10.1016/j.devcel.2019.08.005	http://dx.doi.org/10.1016/j.devcel.2019.08.005	Cell Biology; Developmental Biology
463	On the origin of the O-5 chromosomal inversion in American populations of Drosophila subobscura	D. subobscura, a typically Palearctic species, has recently colonized the American continent. The population from which the colonization started is still unknown. A complete association between a lethal gene and the O-5 chromosomal inversion has been detected in the colonizing populations; this association could be used to ascertain the origin of the colonization. In the present study, three hypo…	Mestres, F; Serra, L		NATURAL-POPULATIONS; GENETIC LOAD; COLONIZATION; ARRANGEMENTS; MELANOGASTER; EVOLUTION; VIABILITY; ELEMENT; CLINES	HEREDITAS	HEREDITAS	Hereditas	1995	123	1	39	46	8	10.1111/j.1601-5223.1995.00039.x	http://dx.doi.org/10.1111/j.1601-5223.1995.00039.x	Genetics & Heredity
465	The cellular phenotype of cytoplasmic incompatibility in Culex pipiens in the light of cidB diversity	Wolbachia are maternally inherited endosymbiotic bacteria, widespread among arthropods thanks to host reproductive manipulations that increase their prevalence into host populations. The most commonly observed manipulation is cytoplasmic incompatibility (CI). CI leads to embryonic death in crosses between i) infected males and uninfected females and ii) individuals infected with incompatible Wolb…	Bonneau, M; Landmann, F; Labbé, P; Justy, F; Weill, M; Sicard, M		INSECTICIDE-RESISTANT MOSQUITOS; DROSOPHILA-SIMULANS; BIDIRECTIONAL INCOMPATIBILITY; HAPLODIPLOID INSECTS; POPULATION-STRUCTURE; CYTOLOGICAL ANALYSIS; WOLBACHIA INFECTION; PROPHAGE WO; NASONIA; EVOLUTION	PLOS PATHOGENS	PLOS PATHOG	PLoS Pathog.	2018	14	10			25	10.1371/journal.ppat.1007364	http://dx.doi.org/10.1371/journal.ppat.1007364	Microbiology; Parasitology; Virology
468	Opsin Clines in Butterflies Suggest Novel Roles for Insect Photopigments	Opsins are ancient molecules that enable animal vision by coupling to a vitamin-derived chromophore to form light-sensitive photopigments. The primary drivers of evolutionary diversification in opsins are thought to be visual tasks related to spectral sensitivity and color vision. Typically, only a few opsin amino acid sites affect photopigment spectral sensitivity. We show that opsin genes of th…	Frentiu, FD; Yuan, FR; Savage, WK; Bernard, GD; Mullen, SP; Briscoe, AD	Limenitis; natural selection; rhodopsin; vision; thermal adaptation; spectral tuning	DROSOPHILA-MELANOGASTER; COLOR-VISION; CLIMATIC ADAPTATION; MOLECULAR-BASIS; EVOLUTION; SELECTION; GENE; RHODOPSIN; EYES; ULTRAVIOLET	MOLECULAR BIOLOGY AND EVOLUTION	MOL BIOL EVOL	Mol. Biol. Evol.	2015	32	2	368	379	12	10.1093/molbev/msu304	http://dx.doi.org/10.1093/molbev/msu304	Biochemistry & Molecular Biology; Evolutionary Biology; Genetics & Heredity
470	Genomic recovery lags behind demographic recovery in bottlenecked populations of the Channel Island fox, Urocyon littoralis	With continued global change, recovery of species listed under the Endangered Species Act is increasingly challenging. One rare success was the recovery and delisting of the Channel Island fox (Urocyon littoralis) after 90%-99% population declines in the 1990s. While their demographic recovery was marked, less is known about their genetic recovery. To address genetic changes, we conducted the fir…	Adams, NE; Edmands, S	bottleneck; Channel Islands; conservation; conservation genomics; demography; exome capture	ANCIENT DNA-DAMAGE; GENETIC DIFFERENTIATION; DROSOPHILA-MELANOGASTER; INBREEDING DEPRESSION; HIGH-ACCURACY; CONSERVATION; SEQUENCE; DECLINE; GENERATION; ALIGNMENT	MOLECULAR ECOLOGY	MOL ECOL	Mol. Ecol.	2023	32	15	4151	4164	14	10.1111/mec.17025	http://dx.doi.org/10.1111/mec.17025	Biochemistry & Molecular Biology; Environmental Sciences & Ecology; Evolutionary Biology
471	Purging deleterious mutations in conservation programmes: combining optimal contributions with inbred matings	Conservation programmes aim at minimising the loss of genetic diversity, which allows populations to adapt to potential environmental changes. This can be achieved by calculating how many offspring every individual should contribute to the next generation to minimise global coancestry. However, an undesired consequence of this strategy is that it maintains deleterious mutations, compromising the …	de Cara, MAR; Villanueva, B; Toro, MA; Fernández, J	genetic diversity; inbreeding depression; purging; management; molecular coancestry	INBREEDING DEPRESSION; DROSOPHILA-MELANOGASTER; CONTROLLING VIABILITY; ACCUMULATION; POPULATIONS; STRATEGIES; EXTINCTION; COANCESTRY; SELECTION; PEDIGREE	HEREDITY	HEREDITY	Heredity	2013	110	6	530	537	8	10.1038/hdy.2012.119	http://dx.doi.org/10.1038/hdy.2012.119	Environmental Sciences & Ecology; Evolutionary Biology; Genetics & Heredity
472	Plant genetic diversity and the struggle to measure selection	The fundamental research program of population genetics has been to seek a quantitative assessment of the role of the Various forces of evolution in shaping patterns of genetic variation, This goal has been pursued on both empirical and theoretical fronts, The introduction of biochemical and molecular techniques into population genetics more than 25 years ago revealed vast stores of genetic varia…	Clegg, MT		EFFECTIVE POPULATION-SIZE; AVENA-BARBATA; PEARL-MILLET; ANTHOCYANIN BIOSYNTHESIS; DROSOPHILA-MELANOGASTER; MOLECULAR EVOLUTION; STATISTICAL TESTS; DNA POLYMORPHISM; MUTATION-RATE; ADH1 LOCUS	JOURNAL OF HEREDITY	J HERED	J. Hered.	1997	88	1	1	7	7			Evolutionary Biology; Genetics & Heredity
473	The Effect of Strong Purifying Selection on Genetic Diversity	Purifying selection reduces genetic diversity, both at sites under direct selection and at linked neutral sites. This process, known as background selection, is thought to play an important role in shaping genomic diversity in natural populations. Yet despite its importance, the effects of background selection are not fully understood. Previous theoretical analyses of this process have taken a ba…	Cvijovic, I; Good, BH; Desai, MM	linked selection; background selection; distinguishability; allele frequency trajectories; rare variants	RAPIDLY ADAPTING POPULATIONS; NEUTRAL MOLECULAR VARIATION; BACKGROUND SELECTION; SEXUAL POPULATIONS; DROSOPHILA-MELANOGASTER; FITNESS DISTRIBUTIONS; ASEXUAL POPULATIONS; DNA POLYMORPHISM; MULLERS RATCHET; WEAK SELECTION	GENETICS	GENETICS	Genetics	2018	209	4	1235	1278	44	10.1534/genetics.118.301058	http://dx.doi.org/10.1534/genetics.118.301058	Genetics & Heredity
474	Single large or several small? Population fragmentation in the captive management of endangered species	Captive populations of endangered species are typically maintained effectively as single random-mating populations by translocating individuals between institutions. Genetic, disease, and cost considerations, however, suggest that this may not be the optimal management strategy. Genetic theory predicts that a pooled population derived from several small isolated populations will have greater gene…	Margan, SH; Nurthen, RK; Montgomery, ME; Woodworth, LM; Lowe, EH; Briscoe, DA; Frankham, R	genetic adaptation; genetic diversity; inbreeding; reintroduction; reproductive fitness; disease	INCREASED SELECTION RESPONSE; DROSOPHILA-MELANOGASTER; CONSERVATION GENETICS; SUBDIVIDED POPULATIONS; INFECTIOUS-DISEASES; HISTORICAL SURVEY; LOCAL EXTINCTION; FITNESS; COMPETITION; LIMITATIONS	ZOO BIOLOGY	ZOO BIOL	Zoo Biol.	1998	17	6	467	480	14			Veterinary Sciences; Zoology
475	COMPARATIVE FUNCTIONAL ANALYSES OF ULTRABITHORAX REVEAL MULTIPLE STEPS AND PATHS TO DIVERSIFICATION OF LEGS IN THE ADAPTIVE RADIATION OF SEMI-AQUATIC INSECTS	Invasion of new ecological habitats is often associated with lineage diversification, yet the genetic changes underlying invasions and radiations are poorly understood. Over 200 million years ago, the semi-aquatic insects invaded water surface from a common terrestrial ancestor and diversified to exploit a wide array of niches. Here, we uncover the changes in regulation and function of the gene U…	Khila, A; Abouheif, E; Rowe, L	Adaptation; adaptive radiation; allometry; development; macroevolution; variation	HOX GENE; DEVELOPMENTAL GENETICS; HEMIPTERA-HETEROPTERA; TEMPORAL REGULATION; EVOLUTION; DROSOPHILA; APPENDAGE; HOMOLOGY; HYDRODYNAMICS; RECRUITMENT	EVOLUTION	EVOLUTION	Evolution	2014	68	8	2159	2170	12	10.1111/evo.12444	http://dx.doi.org/10.1111/evo.12444	Environmental Sciences & Ecology; Evolutionary Biology; Genetics & Heredity
[truncated: 3,190 more rows]
