# Supplementary material for: Global patterns, biases, and advances in phylogeographic and genetic structure studies in Drosophilidae (Insecta: Diptera)
Source: Genet Mol Biol. 2026 Feb 9;49(Suppl 1):e20250246. doi: 10.1590/1678-4685-GMB-2025-0246 (PMC12895237; doi:10.1590/1678-4685-GMB-2025-0246)
Supplement: Table S2 – [file 1415-4757-GMB-49-s1-e20250246-s3.xlsx]

## Sheet: Table S2
Genetics and Molecular Biology
https://doi.org/10.1590/1678-4685-GMB-2025-0246
Supplementary Material to “Global patterns, biases, and advances in phylogeographic and genetic structure studies in Drosophilidae (Insecta: Diptera)”
Code	Title	Abstract	Authors	Author Keywords	Keywords	Journal	Journal Abbreviation	Journal ISO Abbreviation	Publication Year	Volume	Issue	Start Page	End Page	Number of Pages	DOI	DOI Link	Research Areas	asreview_label	asreview_time	asreview_note
3701	Population genomic analysis uncovers African and European admixture in Drosophila melanogaster populations from the south-eastern United States and Caribbean Islands	Drosophila melanogaster is postulated to have colonized North America in the past several 100years in two waves. Flies from Europe colonized the east coast United States while flies from Africa inhabited the Caribbean, which if true, make the south-east US and Caribbean Islands a secondary contact zone for African and European D.melanogaster. This scenario has been proposed based on phenotypes an…	Reuter, M; Lehmann, L; Guillaume, F	admixture; Drosophila melanogaster; ecological genomics; population genomics; population structure	INCIPIENT SEXUAL ISOLATION; LIFE-HISTORY; NORTH-AMERICAN; UNRELATED INDIVIDUALS; SEQUENCING DATA; SPECIATION; INFERENCE; CLINES; POLYMORPHISM; ADAPTATION	MOLECULAR ECOLOGY	MOL ECOL	Mol. Ecol.	2015	24	7	1499	1509	11	10.1111/mec.13137	http://dx.doi.org/10.1111/mec.13137	Biochemistry & Molecular Biology; Environmental Sciences & Ecology; Evolutionary Biology	1	2025-06-17 18:26:55
383	Patterns of Population Structure and Introgression Among Recently Differentiated Drosophila melanogaster Populations	Despite a century of genetic analysis, the evolutionary processes that have generated the patterns of exceptional genetic and phenotypic variation in the model organism Drosophila melanogaster remains poorly understood. In particular, how genetic variation is partitioned within its putative ancestral range in Southern Africa remains unresolved. Here, we study patterns of population genetic struct…	Coughlan, JM; Dagilis, AJ; Serrato-Capuchina, A; Elias, H; Peede, D; Isbell, K; Castillo, DM; Cooper, BS; Matute, DR	demography; genetic differentiation; genetic incompatibility; gene flow; reproductive isolation	NORTH-AMERICAN; EUROPEAN ADMIXTURE; NATURAL VARIATION; GENOMIC ANALYSIS; SEXUAL ISOLATION; REFERENCE PANEL; AFRICAN; SELECTION; REVEALS; HISTORY	MOLECULAR BIOLOGY AND EVOLUTION	MOL BIOL EVOL	Mol. Biol. Evol.	2022	39	11			18	10.1093/molbev/msac223	http://dx.doi.org/10.1093/molbev/msac223	Biochemistry & Molecular Biology; Evolutionary Biology; Genetics & Heredity	1	2025-06-17 18:28:33
65	Population genomics of Drosophila suzukii reveal longitudinal population structure and signals of migrations in and out of the continental United States	Drosophila suzukii, or spotted-wing drosophila, is now an established pest in many parts of the world, causing significant damage to numerous fruit crop industries. Native to East Asia, D. suzukii infestations started in the United States a decade ago, occupying a wide range of climates. To better understand invasion ecology of this pest, knowledge of past migration events, population structure, …	Lewald, KM; Abrieux, A; Wilson, DA; Lee, Y; Conner, WR; Andreazza, F; Beers, EH; Burrack, HJ; Daane, KM; Diepenbrock, L; Drummond, FA; Fanning, PD; Gaffney, MT; Hesler, SP; Ioriatti, C; Isaacs, R; Little, BA; Loeb, GM; Miller, B; Nava, DE; Rendon, D; Sial, AA; da Silva, CSB; Stockton, DG; Van Timmeren, S; Wallingford, A; Walton, VM; Wang, XG; Zhao, B; Zalom, FG; Chiu, JC	Drosophila suzukii; spotted-wing drosophila; invasion genomics; population structure; genetic diversity	GENETIC-VARIATION; INVASIVE PEST; ADAPTATION; DIPTERA	G3-GENES GENOMES GENETICS	G3-GENES GENOM GENET	G3-Genes Genomes Genet.	2021	11	12			11	10.1093/g3journal/jkab343	http://dx.doi.org/10.1093/g3journal/jkab343	Genetics & Heredity	1	2025-06-17 18:28:45
2432	Population Genomics of Sub-Saharan Drosophila melanogaster: African Diversity and Non-African Admixture	Drosophila melanogaster has played a pivotal role in the development of modern population genetics. However, many basic questions regarding the demographic and adaptive history of this species remain unresolved. We report the genome sequencing of 139 wild-derived strains of D. melanogaster, representing 22 population samples from the sub-Saharan ancestral range of this species, along with one Eur…	Lynch, JA; Peel, AD; Drechsler, A; Averof, M; Roth, S		ADAPTIVE PROTEIN EVOLUTION; SEXUAL ISOLATION; ASSOCIATIVE OVERDOMINANCE; GENETIC DIFFERENTIATION; LINKAGE DISEQUILIBRIUM; BACKGROUND SELECTION; NATURAL-POPULATIONS; DNA; POLYMORPHISM; PATTERNS	PLOS GENETICS	PLOS GENET	PLoS Genet.	2012	8	12			24	10.1371/journal.pgen.1003080	http://dx.doi.org/10.1371/journal.pgen.1003080	Genetics & Heredity	1	2025-06-17 18:28:53
23	Drosophila suzukii: The Genetic Footprint of a Recent, Worldwide Invasion	Native to Asia, the soft-skinned fruit pest Drosophila suzukii has recently invaded the United States and Europe. The eastern United States represents the most recent expansion of their range, and presents an opportunity to test alternative models of colonization history. Here, we investigate the genetic population structure of this invasive fruit fly, with a focus on the eastern United States. W…	Adrion, JR; Kousathanas, A; Pascual, M; Burrack, HJ; Haddad, NM; Bergland, AO; Machado, H; Sackton, TB; Schlenke, TA; Watada, M; Wegmann, D; Singh, ND	Drosophila suzukii; population genetics; invasion; pest	APPROXIMATE BAYESIAN COMPUTATION; MOLECULAR POPULATION-GENETICS; SPOTTED-WING DROSOPHILA; SUBOBSCURA; DNA; EVOLUTION; GENOME; SELECTION; REGION; RECONSTRUCT	MOLECULAR BIOLOGY AND EVOLUTION	MOL BIOL EVOL	Mol. Biol. Evol.	2014	31	12	3148	3163	16	10.1093/molbev/msu246	http://dx.doi.org/10.1093/molbev/msu246	Biochemistry & Molecular Biology; Evolutionary Biology; Genetics & Heredity	1	2025-06-17 18:29:04
1661	Genome-wide patterns of local adaptation in Western European Drosophila melanogaster natural populations	Signatures of spatially varying selection have been investigated both at the genomic and transcriptomic level in several organisms. In Drosophila melanogaster, the majority of these studies have analyzed North American and Australian populations, leading to the identification of several loci and traits under selection. However, several studies based mainly in North American populations showed evi…	Lim, CS; Tazi, L; Ayala, FJ		CONFER INSECTICIDE RESISTANCE; AMINO-ACID POLYMORPHISM; TRANSPOSABLE ELEMENTS; CLINAL VARIATION; GEOGRAPHIC-VARIATION; CLIMATIC ADAPTATION; GENETIC-VARIATION; NORTH-AMERICAN; SELECTION; AFRICAN	SCIENTIFIC REPORTS	SCI REP-UK	Sci Rep	2018	8				14	10.1038/s41598-018-34267-0	http://dx.doi.org/10.1038/s41598-018-34267-0	Science & Technology - Other Topics	1	2025-06-17 18:30:16	Check
3959	Genomic signatures of admixture and selection are shared among populations of Zaprionus indianus across the western hemisphere	Introduced species have become an increasingly common component of biological communities around the world. A central goal in invasion biology is therefore to identify the demographic and evolutionary factors that underlie successful introductions. Here we use whole genome sequences, collected from populations in the native and introduced range of the African fig fly, Zaprionus indianus, to quant…	Mendes, MF; Blauth, ML; Gottschalk, MS	admixture; invasion genetics; local adaptation; range expansion; Zaprionus indianus	ADAPTIVE EVOLUTION; NATURAL-SELECTION; GENETIC-VARIATION; RANGE EXPANSION; 1ST RECORDS; DROSOPHILA; INVASION; ADAPTATION; DIVERSITY; BIOGEOGRAPHY	MOLECULAR ECOLOGY	MOL ECOL	Mol. Ecol.	2021	30	23	6193	6210	18	10.1111/mec.16066	http://dx.doi.org/10.1111/mec.16066	Biochemistry & Molecular Biology; Environmental Sciences & Ecology; Evolutionary Biology	1	2025-06-17 18:30:25
2333	Population structure among African and derived populations of Drosophila simulans:: Evidence for ancient subdivision and recent admixture	Previous studies based on allozyme variation have found little evidence for genetic differentiation in Drosophila simulans. On the basis of DNA sequence variation at two nuclear loci in four African populations of D. simulans, we show that there is significant structure to D. simulans populations within Africa. Variation at one of the loci, vermilion, appears to be neutral and supports an eastern…	Nan, GH; Xu, YP; Yu, YW; Zhao, CX; Zhang, CX; Yu, XP		DNA-SEQUENCE DATA; MITOCHONDRIAL-DNA; MOLECULAR EVOLUTION; NATURAL-POPULATIONS; MELANOGASTER; REGION; POLYMORPHISM; LOCUS; DIVERGENCE; SELECTION	GENETICS	GENETICS	Genetics	1999	153	1	305	317	13			Genetics & Heredity	1	2025-06-17 18:30:46
142	Population structure in African Drosophila melanogaster revealed by microsatellite analysis	Tropical sub-Saharan regions are considered to be the geographical origin of Drosophila melanogaster. Starting from there, the species colonized the rest of the world after the last glaciation about 10 000 years ago. Consistent with this demographic scenario, African populations have been shown to harbour higher levels of microsatellite and sequence variation than cosmopolitan populations. Nevert…	Dieringer, D; Nolte, V; Schlötterer, C	admixture; Africa; Europe	GENETIC DIFFERENTIATION; INVERSION POLYMORPHISM; NATURAL-POPULATIONS; PHYLOGENETIC TREES; MUTATION-RATES; FREQUENCY DATA; X-CHROMOSOME; EVOLUTION; SELECTION; SIMULANS	MOLECULAR ECOLOGY	MOL ECOL	Mol. Ecol.	2005	14	2	563	573	11	10.1111/j.1365-294X.2004.02422.x	http://dx.doi.org/10.1111/j.1365-294X.2004.02422.x	Biochemistry & Molecular Biology; Environmental Sciences & Ecology; Evolutionary Biology	1	2025-06-17 18:30:52
2344	African sequence variation accounts for most of the sequence polymorphism in non-African Drosophila melanogaster	We compared the sequence polymorphism of 12 genomic fragments in six geographically dispersed African populations to one European Drosaphila melanogaster population. On the basis of one African and one European population half of these fragments have strongly reduced levels of variability outside of Africa. Despite this striking difference in European variation, we detected no significant differe…	ZABALOU, S; ALAHIOTIS, SN; YANNOPOULOS, G		POSITIVE SELECTION; NATURAL-SELECTION; POPULATION-GENETICS; HITCHHIKING; DNA; FOOTPRINT; PATTERNS; MUTATION; ORIGIN; SCREEN	GENETICS	GENETICS	Genetics	2005	170	4	1701	1709	9	10.1534/genetics.104.037507	http://dx.doi.org/10.1534/genetics.104.037507	Genetics & Heredity	1	2025-06-17 18:30:59
89	Microsatellite variation and differentiation in African and non-African populations of Drosophila simulans	Drosophila simulans originated in sub-Saharan Africa or Madagascar and colonized the rest of the world after the last glaciation about 10 000 years ago. Consistent with this demographic history, sub-Saharan African populations have been shown to harbour higher levels of microsatellite and sequence variation than cosmopolitan populations. Nevertheless, only limited information is available on the …	Schöfl, G; Schlötterer, C	Africa; demography; Drosophila simulans; microsatellites; population structure	MITOCHONDRIAL-DNA; GENETIC-VARIATION; HISTORICAL BIOGEOGRAPHY; NATURAL-POPULATIONS; MELANOGASTER; POLYMORPHISM; VARIABILITY; SELECTION; CHROMOSOMES; DEMOGRAPHY	MOLECULAR ECOLOGY	MOL ECOL	Mol. Ecol.	2006	15	13	3895	3905	11	10.1111/j.1365-294X.2006.03065.x	http://dx.doi.org/10.1111/j.1365-294X.2006.03065.x	Biochemistry & Molecular Biology; Environmental Sciences & Ecology; Evolutionary Biology	1	2025-06-17 18:31:06
2534	COMPARATIVE POPULATION STRUCTURING OF MOLECULAR AND ALLOZYME VARIATION OF DROSOPHILA-MELANOGASTER ADH BETWEEN EUROPE, WEST-AFRICA AND EAST-AFRICA	Restriction enzyme molecular variation in Drosophila melanogaster Adh was compared between three natural populations from Europe, West Africa and East Africa. The frequency distribution of silent variation in the slow allele was compatible with the neutral model in all three samples. The number of haplotypes in East Africa was significantly higher than in the other two populations. The largest di…	KUSAKABE, S; MUKAI, T		RESTRICTION-MAP VARIATION; ALCOHOL-DEHYDROGENASE POLYMORPHISM; DNA-SEQUENCE VARIATION; NATURAL-POPULATIONS; MITOCHONDRIAL-DNA; NUCLEOTIDE SUBSTITUTIONS; DIFFERENT CONTINENTS; GENETIC-STRUCTURE; EVOLUTION; LOCUS	GENETICS RESEARCH	GENET RES	Genet. Res.	1995	65	2	95	103	9	10.1017/S0016672300033115	http://dx.doi.org/10.1017/S0016672300033115	Genetics & Heredity	1	2025-06-17 18:31:21
2920	Non-African populations of Drosophila melanogaster have a unique origin	Drosophila melanogaster is widely used as a model in DNA variation studies. Patterns of polymorphism have, however, been affected by the history of this species, which is thought to have recently spread out of Africa to the rest of the world. We analyzed DNA sequence variation in 11 populations, including four continental African and seven non-African samples (including Madagascar), at four indep…	Armbruster, P; Conn, JE	Drosophila melanogaster; DNA polymorphism; bottleneck; African; geographic subdivision	MITOCHONDRIAL-DNA VARIATION; NATURAL-POPULATIONS; INVERSION POLYMORPHISM; BACKGROUND SELECTION; CONTRASTING PATTERNS; MOLECULAR EVOLUTION; STATISTICAL TESTS; GENETIC-STRUCTURE; WHITE GENE; RECOMBINATION	MOLECULAR BIOLOGY AND EVOLUTION	MOL BIOL EVOL	Mol. Biol. Evol.	2004	21	8	1482	1491	10	10.1093/molbev/msh089	http://dx.doi.org/10.1093/molbev/msh089	Biochemistry & Molecular Biology; Evolutionary Biology; Genetics & Heredity	1	2025-06-17 18:31:26
700	Multilocus patterns of nucleotide variability and the demographic and selection history of Drosophila melanogaster populations	Uncertainty about the demographic history of populations can hamper genome-wide scans for selection based on population genetic models. To obtain a portrait of the effects of demographic history on genome variability patterns in Drosophila melanogaster populations, we Surveyed noncoding DNA polymorphism at 10 X-linked loci in large samples from three African and two non-African populations. All f…	Haddrill, PR; Thornton, KR; Charlesworth, B; Andolfatto, P		NON-AFRICAN POPULATIONS; POSITIVE SELECTION; GENETIC-VARIATION; NONEQUILIBRIUM MODELS; BACKGROUND SELECTION; NATURAL-POPULATIONS; FREQUENCY-SPECTRUM; NEUTRAL MODEL; GENOTYPE DATA; DNA	GENOME RESEARCH	GENOME RES	Genome Res.	2005	15	6	790	799	10	10.1101/gr.3541005	http://dx.doi.org/10.1101/gr.3541005	Biochemistry & Molecular Biology; Biotechnology & Applied Microbiology; Genetics & Heredity	1	2025-06-17 18:31:32
2554	Polymorphism and locus-specific effects on polymorphism at microsatellite loci in natural Drosophila melanogaster populations	We have studied the natural variation at microsatellite loci in two African and five non-African populations of Drosophila melanogaster. Ten dinucleotide simple sequence loci were cloned from chromosomally mapped P1 clones and typed for single individuals from isofemale lines of the respective populations. We find that the African populations harbor the largest degree of diversity, while the non-…	FONTDEVILA, A		ACHAETE-SCUTE REGION; NORTH-AMERICAN POPULATIONS; MOLECULAR VARIATION; GENETIC-STRUCTURE; DNA; CHROMOSOME; MUTATIONS; SIMULANS; DISTANCE; AFRICAN	GENETICS	GENETICS	Genetics	1997	146	1	309	320	12			Genetics & Heredity	1	2025-06-17 18:31:42
2402	Chromosomal patterns of microsatellite variability contrast sharply in African and non-African populations of Drosophila melanogaster	Levels of neutral variation are influenced by background selection and hitchhiking. The relative contribution of these evolutionary forces to the distribution of neutral variation is still the subject of ongoing debates. Using 133 microsatellites, we determined levels of variability on X chromosomes and autosomes in African and non-African D. melanogaster populations. In the ancestral African pop…	Hang, SY; Purdy, AE; Robins, WP; Wang, ZP; Mandal, M; Chang, S; Mekalanos, JJ; Watnick, PI		NORTH-AMERICAN POPULATIONS; X-LINKED LOCI; DNA POLYMORPHISM; NATURAL-POPULATIONS; RECOMBINATION RATES; GENETIC HITCHHIKING; SEXUAL ISOLATION; MUTATION-RATE; EVOLUTION; SELECTION	GENETICS	GENETICS	Genetics	2002	160	1	247	256	10			Genetics & Heredity	1	2025-06-17 18:31:49
3629	Similar levels of X-linked and autosomal nucleotide variation in African and non-African populations of Drosophila melanogaster	Background: Levels of molecular diversity in Drosophila have repeatedly been shown to be higher in ancestral, African populations than in derived, non-African populations. This pattern holds for both coding and noncoding regions for a variety of molecular markers including single nucleotide polymorphisms and microsatellites. Comparisons of X-linked and autosomal diversity have yielded results lar…	Martinson, VG; Gawryluk, RMR; Gowen, BE; Curtis, CI; Jaenike, J; Perlman, SJ		NATURAL-POPULATIONS; MICROSATELLITE VARIABILITY; CONTRASTING PATTERNS; INVERSION POLYMORPHISM; MOLECULAR VARIATION; GENETIC-STRUCTURE; GENIC VARIATION; SELECTION; DNA; LOCUS	BMC EVOLUTIONARY BIOLOGY	BMC EVOL BIOL	BMC Evol. Biol.	2007	7				16	10.1186/1471-2148-7-202	http://dx.doi.org/10.1186/1471-2148-7-202	Evolutionary Biology; Genetics & Heredity	1	2025-06-17 18:31:58
2547	MOLECULAR VARIATION AT THE VERMILION LOCUS IN GEOGRAPHICALLY DIVERSE POPULATIONS OF DROSOPHILA-MELANOGASTER AND DROSOPHILA-SIMULANS	We surveyed nucleotide variation at vermilion in population samples of Drosophila melanogaster from Africa, Asia and the Americas to test the hypothesis that the vermilion gene was a target of balancing selection and to improve our understanding of geographic differentiation. Patterns of polymorphism and divergence showed no evidence for non-neutral evolution. However, the frequency spectrum of p…	MUKAI, T		DNA-SEQUENCE VARIATION; NATURAL-POPULATIONS; ALCOHOL-DEHYDROGENASE; CONTRASTING PATTERNS; MITOCHONDRIAL-DNA; GENETIC-STRUCTURE; RECOMBINATION; POLYMORPHISM; SELECTION; REGION	GENETICS	GENETICS	Genetics	1995	140	3	1019	1032	14			Genetics & Heredity	1	2025-06-17 18:32:05
1668	Approximate Bayesian inference reveals evidence for a recent, severe bottleneck in a Netherlands population of Drosophila melanogaster	Genome-wide nucleotide variation in non-African populations of Drosophila melanogaster is a Subset of variation found in East sub-Saharan African populations, suggesting a bottleneck ill the history of the former. We implement all approximate Bayesian approach to infer the timing, duration, and severity of this putative bottleneck and ask whether this inferred model is Sufficient to account for p…	Zarubin, M; Yakhnenko, A; Kravchenko, E		NON-AFRICAN POPULATIONS; GENOME-WIDE DEPARTURE; GENETIC-VARIATION; NEUTRAL MODEL; NATURAL-POPULATIONS; FREQUENCY-SPECTRUM; POSITIVE SELECTION; STATISTICAL TESTS; PATTERNS; HITCHHIKING	GENETICS	GENETICS	Genetics	2006	172	3	1607	1619	13	10.1534/genetics.105.048223	http://dx.doi.org/10.1534/genetics.105.048223	Genetics & Heredity	1	2025-06-17 18:34:32
1806	Nucleotide variation of the Est-6 gene region in natural populations of Drosophila melanogaster	We have investigated nucleotide polymorphism in the Est-6 gene region in four samples of Drosophila melanogaster derived from natural populations of East Africa (Zimbabwe), Europe (Spain), North America (California), and South America (Venezuela). There are two divergent sequence types in the North and South American samples, which are not perfectly (North America) or not at all (South America) a…	Rasic, G; Stamenkovic-Radak, M; Savic, T; Andjelkovic, M		ENZYME-ACTIVITY VARIATION; DNA POLYMORPHISM; MOLECULAR EVOLUTION; STATISTICAL TESTS; ESTERASE 6; CONTRASTING PATTERNS; AFRICAN POPULATION; LOCUS; RECOMBINATION; SEQUENCES	GENETICS	GENETICS	Genetics	2003	165	4	1901	1914	14			Genetics & Heredity	1	2025-06-17 18:34:47
1198	Surprising Differences in the Variability of Y Chromosomes in African and Cosmopolitan Populations of Drosophila melanogaster	The nonrecombining Drosophila melanogaster Y chromosome is heterochromatic and has few genes. Despite these limitations, there remains ample opportunity for natural selection to act on the genes that are vital for male fertility and on Y factors that modulate gene expression elsewhere in the genome. Y chromosomes of many organisms have low levels of nucleotide variability, but a formal survey of …	Wall, JD; Andolfatto, P; Przeworski, M		RATIO MEIOTIC DRIVE; GENE-EXPRESSION; NATURAL-POPULATIONS; NUCLEOTIDE POLYMORPHISM; EUROPEAN POPULATIONS; RECOMBINATION EVENTS; HISTORY; SELECTION; PATTERNS; NUMBER	GENETICS	GENETICS	Genetics	2013	193	1	201	214	14	10.1534/genetics.112.146167	http://dx.doi.org/10.1534/genetics.112.146167	Genetics & Heredity	1	2025-06-17 18:34:53
26	The Demographic History of African Drosophila melanogaster	As one of the most commonly utilized organisms in the study of local adaptation, an accurate characterization of the demographic history of Drosophila melanogaster remains as an important research question. This owes both to the inherent interest in characterizing the population history of this model organism, as well as to the well-established importance of an accurate null demographic model for…	Kapopoulou, A; Pfeifer, SP; Jensen, JD; Laurent, S	demographic inference; Drosophila melanogaster; inversion polymorphisms	POPULATION-STRUCTURE; EUROPEAN ADMIXTURE; SELECTIVE SWEEPS; GENOME NEXUS; INFERENCE; ASSOCIATION; SCANS	GENOME BIOLOGY AND EVOLUTION	GENOME BIOL EVOL	Genome Biol. Evol.	2018	10	9	2338	2342	5	10.1093/gbe/evy185	http://dx.doi.org/10.1093/gbe/evy185	Evolutionary Biology; Genetics & Heredity	1	2025-06-17 18:35:57
837	Approximate Bayesian Analysis of Drosophila melanogaster Polymorphism Data Reveals a Recent Colonization of Southeast Asia	Southeast Asian populations of the fruit fly Drosophila melanogaster differ from ancestral African and derived European populations by several morphological characteristics. It has been argued that this morphological differentiation could be the result of an early colonization of Southeast Asia that predated the migration of D. melanogaster to Europe after the last glacial period (around 10,000 y…	Laurent, SJY; Werzner, A; Excoffier, L; Stephan, W	Drosophila melanogaster; demography; approximate Bayesian computation	GENETIC-VARIATION; LINKAGE DISEQUILIBRIUM; AFRICAN POPULATIONS; HITCHHIKING; HISTORY; MODEL; DEMOGRAPHY; SELECTION; COMPUTATION; BOTTLENECK	MOLECULAR BIOLOGY AND EVOLUTION	MOL BIOL EVOL	Mol. Biol. Evol.	2011	28	7	2041	2051	11	10.1093/molbev/msr031	http://dx.doi.org/10.1093/molbev/msr031	Biochemistry & Molecular Biology; Evolutionary Biology; Genetics & Heredity	1	2025-06-17 18:36:04
4066	Contrasting patterns of natural variation in global Drosophila melanogaster populations	Despite the popularity of Drosophila melanogaster in functional and evolutionary genetics, the global pattern of natural variation has not yet been comprehensively described in this species. For the first time, we report a combined survey using neutral microsatellites and mitochondrial sequence variation jointly. Thirty-five populations originating from five continents were compared. In agreement…	Carapelli, A; Comandi, S; Convey, P; Nardi, F; Frati, F	Drosophila melanogaster; Mediterranean; mtDNA diversity; nuclear diversity; selection; worldwide survey	GENIC VARIATION; GENETIC DIFFERENTIATION; SEQUENCE POLYMORPHISM; DNA; AFRICAN; SELECTION; HISTORY; DEMOGRAPHY; EVOLUTION; ADMIXTURE	MOLECULAR ECOLOGY	MOL ECOL	Mol. Ecol.	2008	17	20	4470	4479	10	10.1111/j.1365-294X.2008.03944.x	http://dx.doi.org/10.1111/j.1365-294X.2008.03944.x	Biochemistry & Molecular Biology; Environmental Sciences & Ecology; Evolutionary Biology	1	2025-06-17 18:36:10
353	History and structure of sub-saharan populations of Drosophila melanogaster	Drosphila melanogaster is an important model organism in evolutionary genetics, yet little is known about the population structure and the demographic history of this species within Sub-Saharan Africa, which is thought to contain its ancestral range. We surveyed nucleotide variation at four 1-kb fragments in 240 individual lines representing sub-Saharan and 4 Palearctic population samples of D. m…	Pool, JE; Aquadro, CF		MULTILOCUS GENOTYPE DATA; NON-AFRICAN POPULATIONS; DNA POLYMORPHISM; GENETIC DIFFERENTIATION; NATURAL-POPULATIONS; MOLECULAR PHYLOGENY; POSITIVE SELECTION; SPECIES SUBGROUP; NONCODING DNA; SIMULANS	GENETICS	GENETICS	Genetics	2006	174	2	915	929	15	10.1534/genetics.106.058693	http://dx.doi.org/10.1534/genetics.106.058693	Genetics & Heredity	1	2025-06-17 18:36:15
42	Genetic Diversity, Population Structure and Wolbachia Infection Status in a Worldwide Sample of Drosophila melanogaster and D. simulans Populations	Drosophila melanogaster and its close relatives have been extremely important model species in the development of population genetic models that serve to explain patterns of diversity in natural populations, a major goal of evolutionary biology. A detailed picture of the evolutionary history of these species is beginning to emerge, as the relative importance of forces including demographic change…	Verspoor, RL; Haddrill, PR		NON-AFRICAN POPULATIONS; AUTOSOMAL NUCLEOTIDE VARIATION; MULTILOCUS GENOTYPE DATA; CYTOPLASMIC INCOMPATIBILITY; NATURAL-POPULATIONS; ENDOSYMBIONT WOLBACHIA; NONEQUILIBRIUM MODELS; CONTRASTING PATTERNS; MOLECULAR EVOLUTION; POSITIVE SELECTION	PLOS ONE	PLOS ONE	PLoS One	2011	6	10			8	10.1371/journal.pone.0026318	http://dx.doi.org/10.1371/journal.pone.0026318	Science & Technology - Other Topics	1	2025-06-17 18:37:37
1811	Geographical delimitation of a partial selective sweep in African Drosophila melanogaster	Positive selection leaves characteristic footprints on DNA variation but detecting such patterns is challenging as the age, the intensity and the mode of selection as well as demography and evolutionary parameters (mutation and recombination rates) all play roles and these are difficult to disentangle. We recorded nucleotide variation in a sample of isogenic chromosomes from a western African pop…	Cano, CE; Iovanna, JL	Africa; Drosophila melanogaster; natural selection; selective sweep	ALCOHOL-DEHYDROGENASE; BACKGROUND SELECTION; POPULATION-GENETICS; POSITIVE SELECTION; STATISTICAL TESTS; SEGREGATING SITES; NEUTRALITY TESTS; RECOMBINATION; DNA; POLYMORPHISM	MOLECULAR ECOLOGY	MOL ECOL	Mol. Ecol.	2012	21	23	5702	5714	13	10.1111/mec.12004	http://dx.doi.org/10.1111/mec.12004	Biochemistry & Molecular Biology; Environmental Sciences & Ecology; Evolutionary Biology	1	2025-06-17 18:38:55
32	Highly structured Asian Drosophila melanogaster populations:: A new tool for hitchhiking mapping?	Mark-recapture experiments showed that D. melanogaster has high dispersal capabilities. Consistent with a highly migratory species, only very low levels of differentiation were described for D. melanogaster populations from the same continent. We reinvestigated the population structure in D. melanogaster using 49 polymorphic markers in 23 natural populations. While European and American D. melano…	Schlötterer, C; Neumeier, H; Sousa, C; Nolte, V		NON-AFRICAN POPULATIONS; MICROSATELLITE VARIABILITY; NATURAL-POPULATIONS; FUNCTIONAL GENOMICS; POSITIVE SELECTION; MITOCHONDRIAL-DNA; GENETIC-VARIATION; GENIC VARIATION; DEMOGRAPHY; PATTERNS	GENETICS	GENETICS	Genetics	2006	172	1	287	292	6	10.1534/genetics.105.045831	http://dx.doi.org/10.1534/genetics.105.045831	Genetics & Heredity	1	2025-06-17 18:39:28
550	Inferences of Demography and Selection in an African Population of Drosophila melanogaster	It remains a central problem in population genetics to infer the past action of natural selection, and these inferences pose a challenge because demographic events will also substantially affect patterns of polymorphism and divergence. Thus it is imperative to explicitly model the underlying demographic history of the population whenever making inferences about natural selection. In light of the …	Singh, ND; Jensen, JD; Clark, AG; Aquadro, CF		APPROXIMATE BAYESIAN COMPUTATION; ADAPTIVE PROTEIN EVOLUTION; LINKAGE DISEQUILIBRIUM; POSITIVE SELECTION; NONCODING DNA; GENETIC HITCHHIKING; NATURAL-SELECTION; PATTERNS; POLYMORPHISM; HISTORY	GENETICS	GENETICS	Genetics	2013	193	1	215	228	14	10.1534/genetics.112.145318	http://dx.doi.org/10.1534/genetics.112.145318	Genetics & Heredity	1	2025-06-17 18:40:33
1116	Historical biogeography of Drosophila simulans based on Y-chromosomal sequences	Y-chromosomal sequences have been used for phylogeographic studies in humans and other mammals, but so far have been ignored as a source of historical information in Drosophila and other insects with X/Y sex determination. Here, we present the first phylogeographic study of Drosophila simulans based on the Y chromosome. Geographic distribution of Y-chromosomal haplotypes suggests a high degree of…	DELPUECH, JM; CARTON, Y; ROUSH, RT	phylogeography; population structure; Y chromosome; Drosophila simulans	MITOCHONDRIAL-DNA; STATISTICAL PHYLOGEOGRAPHY; NUCLEOTIDE DIVERSITY; POPULATION-GENETICS; GEOGRAPHIC ORIGIN; SEXUAL ISOLATION; 4TH CHROMOSOME; HYBRID ZONE; MELANOGASTER; POLYMORPHISM	MOLECULAR PHYLOGENETICS AND EVOLUTION	MOL PHYLOGENET EVOL	Mol. Phylogenet. Evol.	2006	38	2	355	362	8	10.1016/j.ympev.2005.06.006	http://dx.doi.org/10.1016/j.ympev.2005.06.006	Biochemistry & Molecular Biology; Evolutionary Biology; Genetics & Heredity	1	2025-06-17 18:40:37
2325	Historicity and the population genetics of Drosophila melanogaster and D-simulans	We summarize data showing that there is population structure in African populations of Drosophila from the melanogaster-simulans complex. In D. melanogaster, population structuring is found at individual loci, but is obscured by population structuring for large inversions that simultaneously affect several loci. In D. simulans, molecular polymorphism at the X-linked vermilion locus suggests that …	Taylor, JE; Jaenike, J	Drosophila melanogaster; Drosophila simulans; metapopulation; molecular polymorphism; population structuring	NATURAL-POPULATIONS; ALCOHOL-DEHYDROGENASE; AFRICAN POPULATIONS; MOLECULAR VARIATION; LENGTH VARIATION; POLYMORPHISM; DIVERGENCE; PATTERNS; ALLELE; ADH	GENETICA	GENETICA	Genetica	2004	120	1-3	61	70	10	10.1023/B:GENE.0000017630.69020.32	http://dx.doi.org/10.1023/B:GENE.0000017630.69020.32	Genetics & Heredity	1	2025-06-17 18:40:44
1112	Inferring the demographic history and rate of adaptive substitution in Drosophila	An important goal of population genetics is to determine the forces that have shaped the pattern of genetic variation in natural populations. We developed a maximum likelihood method that allows us to infer demographic changes and detect recent positive selection ( selective sweeps) in populations of varying size from DNA polymorphism data. Applying this approach to single nucleotide polymorphism…	Carlini, DB; Manning, J; Sullivan, PG; Fong, DW		EFFECTIVE POPULATION-SIZE; POSITIVE SELECTION; STATISTICAL TESTS; PROTEIN EVOLUTION; NATURAL-SELECTION; DNA POLYMORPHISM; GENOMIC SCANS; HITCHHIKING; MELANOGASTER; NUCLEOTIDE	PLOS GENETICS	PLOS GENET	PLoS Genet.	2006	2	10	1580	1589	10	10.1371/journal.pgen.0020166	http://dx.doi.org/10.1371/journal.pgen.0020166	Genetics & Heredity	1	2025-06-17 18:41:05
1083	Single nucleotide polymorphisms derived from ancestral populations show no evidence for biased diversity estimates in Drosophila melanogaster	Single nucleotide polymorphisms (SNPs) are about to become one of the most popular genetic markers for genetic model organisms. To test the usefulness of SNPs for estimating genetic diversity, we surveyed three genomic regions in two Drosophila melanogaster populations, one from Africa and one European, collected in Austria. Diversity estimates based on the full SNP set indicated higher levels of…	Sluder, AE; Mathews, SW; Hough, D; Yin, VP; Maina, CV	bias; diversity; DNA sequence; Drosophila; heterozygosity; SNPs	MAP; DNA; PARAMETERS; MARKERS	MOLECULAR ECOLOGY	MOL ECOL	Mol. Ecol.	2002	11	5	947	950	4	10.1046/j.1365-294X.2002.01491.x	http://dx.doi.org/10.1046/j.1365-294X.2002.01491.x	Biochemistry & Molecular Biology; Environmental Sciences & Ecology; Evolutionary Biology	1	2025-06-17 18:41:27
2266	Inferring the effects of demography and selection on Drosophila melanogaster populations from a chromosome-wide scan of DNA variation	Identifying regions of the Drosophila melanogaster genome that have been recent targets of positive Darwinian selection will provide evidence for adaptations that have helped this species to colonize temperate habitats. We have begun a search for such genomic regions by analyzing multiple loci ( about 250) dispersed across the X chromosome in a putatively ancestral population from East Africa and…	Dimitri, P; Corradini, N; Rossi, F; Mei, E; Zhimulev, IF; Vernì, F	Drosophila melanogaster; SNPs; demography; selective sweeps	BACKGROUND SELECTION; NUCLEOTIDE VARIABILITY; RECOMBINATION RATES; MOLECULAR EVOLUTION; GENETIC HITCHHIKING; FREQUENCY-SPECTRUM; NATURAL-SELECTION; NEUTRAL MODEL; PATTERNS; AFRICAN	MOLECULAR BIOLOGY AND EVOLUTION	MOL BIOL EVOL	Mol. Biol. Evol.	2005	22	10	2119	2130	12	10.1093/molbev/msi207	http://dx.doi.org/10.1093/molbev/msi207	Biochemistry & Molecular Biology; Evolutionary Biology; Genetics & Heredity	1	2025-06-17 18:41:32
1619	Whole-genome sequencing of two North American Drosophila melanogaster populations reveals genetic differentiation and positive selection	The prevailing demographic model for Drosophila melanogaster suggests that the colonization of North America occurred very recently from a subset of European flies that rapidly expanded across the continent. This model implies a sudden population growth and range expansion consistent with very low or no population subdivision. As flies adapt to new environments, local adaptation events may be exp…	Moos, M; Overgaard, J; Hula, P; Byrge, CG; Smilauer, P; Nedve, O; Kostál, V	demographic expansion; global pattern; population differentiation; positive selection; soft selective sweep; whole genome	NATURAL-POPULATIONS; DNA; AFRICAN; POLYMORPHISM; ADAPTATION; PATTERNS; HISTORY; DIVERGENCE; EVOLUTION; ADMIXTURE	MOLECULAR ECOLOGY	MOL ECOL	Mol. Ecol.	2013	22	20	5084	5097	14	10.1111/mec.12468	http://dx.doi.org/10.1111/mec.12468	Biochemistry & Molecular Biology; Environmental Sciences & Ecology; Evolutionary Biology	1	2025-06-17 18:41:49
104	Microsatellite variation in natural Drosophila melanogaster populations from New South Wales (Australia) and Tasmania	Microsatellite variation was studied at 48 microsatellite loci in 10 Drosophila melanogaster populations to investigate the population structure on the Australian east coast. Low, but statistically significant population differentiation was observed among most populations. The populations on the Australian mainland did not show evidence for isolation by distance. We conclude that the population s…	Agis, M; Schlötterer, C	clines; colonization; F-ST; gene flow; microsatellites; population differentiation	ALCOHOL-DEHYDROGENASE; GENETIC DIFFERENTIATION; F-STATISTICS; 2 TESTS; CLINE; DISTANCE; HETEROZYGOSITY; EXPANSION; LOCUS; FLOW	MOLECULAR ECOLOGY	MOL ECOL	Mol. Ecol.	2001	10	5	1197	1205	9	10.1046/j.1365-294X.2001.01271.x	http://dx.doi.org/10.1046/j.1365-294X.2001.01271.x	Biochemistry & Molecular Biology; Environmental Sciences & Ecology; Evolutionary Biology	1	2025-06-17 18:41:53
1607	An analysis of genetic differentiation among assortatively mating Drosophila melanogaster in Zimbabwe	African Drosophila melanogaster populations, and those from Zimbabwe in particular, have attracted much interest recently. African flies differ genetically from 'cosmopolitan' populations and were found to exhibit discriminative mating behaviour against individuals from 'cosmopolitan' populations. It has therefore been proposed that Zimbabwean and some other African populations are in an 'incipie…	Brykov, VA; Polyakova, NE; Skurikhina, LA; Kukhlevsky, AD; Malinina, TV; Minakhin, LS; Altukhov, YP	admixture; assortative mating; Drosophila melanogaster; genetic differentiation; speciation	SEXUAL ISOLATION; INCIPIENT SPECIATION; SYMPATRIC SPECIATION; MICROCLIMATIC CONTRAST; POPULATION-STRUCTURE; EVOLUTION CANYON; MOUNT-CARMEL; REINFORCEMENT; SELECTION; ISRAEL	JOURNAL OF EVOLUTIONARY BIOLOGY	J EVOLUTION BIOL	J. Evol. Biol.	2004	17	3	493	500	8	10.1111/j.1420-9101.2004.00709.x	http://dx.doi.org/10.1111/j.1420-9101.2004.00709.x	Environmental Sciences & Ecology; Evolutionary Biology; Genetics & Heredity	1	2025-06-17 18:43:13
2856	Genetic variation and differentiation at microsatellite loci in Drosophila simulans:: Evidence for founder effects in new world populations	Drosophila simulans lines from Africa, South America, and two locations in North America were sun eyed for Variation at 16 microsatellite loci on the X, second, and third chromosomes, and 18 microsatellites, which are unmapped. D. simulans is thought to have colonized New World habitats only relatively recently (within the last few hundred years). Consistent with a founder effect occurring as col…	Pyrowolakis, G; Veikkolainen, V; Yakoby, N; Shvartsman, SY		MITOCHONDRIAL-DNA; NATURAL-POPULATIONS; MOLECULAR VARIATION; MELANOGASTER; BOTTLENECKS; EVOLUTION; NUMBER; POLYMORPHISM; HITCHHIKING; ELEMENT	GENETICS	GENETICS	Genetics	1998	150	2	777	790	14			Genetics & Heredity	1	2025-06-17 18:43:21
2329	AFRICAN AND NORTH-AMERICAN POPULATIONS OF DROSOPHILA-MELANOGASTER ARE VERY DIFFERENT AT THE DNA LEVEL	UNDERSTANDING genetic evolution within species requires an accurate description of variation within and between populations and the ability to distinguish between the potential causes of an observed distribution of variation. In the cosmopolitan species Drosophila melanogaster, previous studies suggested that gene flow within and between continents is extensive1 and that most of the nuclear gene …	Lemberg, MK; Adrain, C		RESTRICTION-MAP VARIATION; NATURAL-POPULATIONS; PHENOTYPIC VARIATION; GENETIC-VARIATION; GENIC VARIATION; LOCUS REGION; POLYMORPHISM; ENDONUCLEASES; PATTERNS; FLOW	NATURE	NATURE	Nature	1993	365	6446	548	550	3	10.1038/365548a0	http://dx.doi.org/10.1038/365548a0	Science & Technology - Other Topics	1	2025-06-17 18:43:27
1168	Polymorphism and differentiation of multilocus DNA markers in natural populations of Drosophila melanogaster	Using multilocus (RAPD) markers, variation and divergence of genomic DNA was examined in two Drosophila melanogaster populations from Russia and three populations from Ukraine. The populations were found to exhibit high polymorphism at RAPD markers. Estimation of genetic distances between the populations showed low differentiation of geographically distant populations of D. melanogaster Significa…	HOENIGSBERG, HF; DEPOLANCO, MME; MONJE, CA; CASTANEDA, HC; OSORIOSANABRIA, G; GUTIERREZ, LF; ORDONEZ, M		NON-AFRICAN POPULATIONS; GENIC VARIATION; GENETIC-STRUCTURE; ALCOHOL-DEHYDROGENASE; HETEROZYGOSITY; DIVERGENCE; SELECTION; PATTERNS; DIPTERA; LOCUS	RUSSIAN JOURNAL OF GENETICS	RUSS J GENET+	Russ. J. Genet.	2007	43	1	48	55	8	10.1134/S1022795407010085	http://dx.doi.org/10.1134/S1022795407010085	Genetics & Heredity	1	2025-06-17 18:43:36
25	The genetic structure of Drosophila ananassae populations from Asia, Australia and Samoa	Information about genetic structure and historical demography of natural populations is central to understanding how natural selection changes genomes. Drosophila ananassae is a widespread species occurring in geographically isolated or partially isolated populations and provides a unique opportunity to investigate population structure and molecular variation. We assayed microsatellite repeat-len…	Schug, MD; Smith, SG; Tozier-Pearce, A; McEvey, SF		NATURAL-SELECTION; DIFFERENTIATION; MICROSATELLITES; POLYMORPHISMS; SUBDIVISION; SOFTWARE; ISLAND; FLOW	GENETICS	GENETICS	Genetics	2007	175	3	1429	1440	12	10.1534/genetics.106.066613	http://dx.doi.org/10.1534/genetics.106.066613	Genetics & Heredity	1	2025-06-17 18:43:40
841	A COMPREHENSIVE STUDY OF GENIC VARIATION IN NATURAL-POPULATIONS OF DROSOPHILA-MELANOGASTER .3. VARIATIONS IN GENETIC-STRUCTURE AND THEIR CAUSES BETWEEN DROSOPHILA-MELANOGASTER AND ITS SIBLING SPECIES DROSOPHILA-SIMULANS	The natural populations of Drosophila melanogaster and Drosophila simulans were compared for their genetic structure. A total of 114 gene-protein loci were studied in four mainland (from Europe and Africa) and an island (Seychelle) populations of D. simulans and the results were compared with those obtained on the same set of homologous loci in fifteen worldwide populations of D. melanogaster. Th…	CHOUDHARY, M; SINGH, RS			GENETICS	GENETICS	Genetics	1987	117	4	697	710	14			Genetics & Heredity	1	2025-06-17 18:43:49
120	CONTRASTING PATTERNS OF GENETIC-STRUCTURE AND EVOLUTIONARY HISTORY AS REVEALED BY MITOCHONDRIAL-DNA AND NUCLEAR GENE-ENZYME VARIATION BETWEEN DROSOPHILA-MELANOGASTER AND DROSOPHILA-SIMULANS	Drosophila melanogaster and its sibling species D. simulans have a cosmopolitan distribution. Studies on nuclear gene-enzyme variation from natural populations of these species reveal that the two have almost equal overall heterozygosity, yet D. simulans populations are significantly less differentiated. However, it is not clear whether this difference in population structure represents a differe…	HALE, LR; SINGH, RS	MTDNA VARIATION; DROSOPHILA-SIMULANS; COLONIZATION; GENE FLOW; GENETIC STRUCTURE; SELECTION; NEUTRALITY		JOURNAL OF GENETICS	J GENET	J. Genet.	1991	70	2	79	89	11	10.1007/BF02927808	http://dx.doi.org/10.1007/BF02927808	Genetics & Heredity	1	2025-06-17 18:44:10
2990	CONTRASTING PATTERNS OF GEOGRAPHIC-VARIATION IN THE COSMOPOLITAN SIBLING SPECIES DROSOPHILA-MELANOGASTER AND DROSOPHILA-SIMULANS	An electrophoretic study was carried out to compare the geographic pattern of genetic variation in Drosophila simulans with ath of its sibling species, Drosophila melanogaster. An identical set of 32 gene-protein loci was studied in four geographically distant populations of D. simulans and two populations of D. melanogaster, all originating from Europe and Africa. The comparison yielded the foll…	Ozakman, Y; Eleftherianos, I			BIOCHEMICAL GENETICS	BIOCHEM GENET	Biochem. Genet.	1987	25	1-2	27	40	14	10.1007/BF00498949	http://dx.doi.org/10.1007/BF00498949	Biochemistry & Molecular Biology; Genetics & Heredity	1	2025-06-17 18:44:15
838	A COMPREHENSIVE STUDY OF GENIC VARIATION IN NATURAL-POPULATIONS OF DROSOPHILA-MELANOGASTER .4. MITOCHONDRIAL-DNA VARIATION AND THE ROLE OF HISTORY VS SELECTION IN THE GENETIC-STRUCTURE OF GEOGRAPHIC POPULATIONS	Preliminary studies with restriction fragment length polymorphisms of mitochondrial DNA (mtDNA) in natural populations of Drosophila melanogaster revealed considerable variation in terms of nucleotide sequence and overall size. In this report we present data from more isofemale lines and more restriction enzymes, and explore the utility of the data in inferring a colonization history of this spec…	HALE, LR; SINGH, RS		RESTRICTION ENDONUCLEASES; CYTOPLASMIC TRANSMISSION; SEQUENCE RELATEDNESS; SIZE POLYMORPHISM; EVOLUTION; DIFFERENTIATION; HETEROPLASMY; NUCLEAR; FREQUENCIES; SIMULANS	GENETICS	GENETICS	Genetics	1991	129	1	103	117	15			Genetics & Heredity	1	2025-06-17 18:44:24
2565	A reanalysis of protein polymorphism in Drosophila melanogaster, D. simulans, D. sechellia and D. mauritiana:: effects of population size and selection	Comparison of synonymous and nonsynonymous variation/substitution within and between species at individual genes has become a widely used general approach to detect the effect of selection versus drift. The sibling species group comprised of two cosmopolitan (Drosophila melanogaster and Drosophila simulans) and two island (Drosophila mauritiana and Drosophila sechellia) species has become a model…	Zanet, J; Stramer, B; Millard, T; Martin, P; Payre, F; Plaza, S	allozyme; Drosophila; effective population size; polymorphism; selection	SLIGHTLY DELETERIOUS MUTATIONS; NATURAL-POPULATIONS; GENIC VARIATION; ALCOHOL-DEHYDROGENASE; BACKGROUND SELECTION; RECOMBINATION RATES; MOLECULAR EVOLUTION; GENETIC-STRUCTURE; DNA VARIATION; SILENT SITES	GENETICA	GENETICA	Genetica	2004	120	1-3	101	114	14	10.1023/B:GENE.0000017634.17098.aa	http://dx.doi.org/10.1023/B:GENE.0000017634.17098.aa	Genetics & Heredity	1	2025-06-17 18:44:29
1039	MITOCHONDRIAL-DNA VARIATION AND GENETIC-STRUCTURE IN POPULATIONS OF DROSOPHILA-MELANOGASTER	The understanding of the genetic structure of a species can be improved by considering together data from different types of genetic markers. In the past, a number of worldwide populations of Drosophila melanogaster have been extensively studied for several such markers, including allozymes, chromosomal inversions, and quantitative characters. Here we present results from a study of restriction-f…	Granjeaud, S; Naquet, P; Galland, F			MOLECULAR BIOLOGY AND EVOLUTION	MOL BIOL EVOL	Mol. Biol. Evol.	1987	4	6	622	637	16			Biochemistry & Molecular Biology; Evolutionary Biology; Genetics & Heredity	1	2025-06-17 18:44:35
2723	Comparative population genomics of latitudinal variation in Drosophila simulans and Drosophila melanogaster	Examples of clinal variation in phenotypes and genotypes across latitudinal transects have served as important models for understanding how spatially varying selection and demographic forces shape variation within species. Here, we examine the selective and demographic contributions to latitudinal variation through the largest comparative genomic study to date of Drosophila simulans and Drosophil…	Malausa, T; Leniaud, L; Martin, JF; Audiot, P; Bourguet, D; Ponsard, S; Lee, SF; Harrison, RG; Dopman, E	comparative genomics; Drosophila; latitudinal cline; latitudinal variation; parallelism; population genomics	THORACIC TRIDENT PIGMENTATION; LIFE-HISTORY TRAITS; GEOGRAPHIC-VARIATION; NATURAL-POPULATIONS; GENETIC-VARIATION; CLINAL VARIATION; ALCOHOL-DEHYDROGENASE; CONTRASTING PATTERNS; CLIMATIC ADAPTATION; EUROPEAN ADMIXTURE	MOLECULAR ECOLOGY	MOL ECOL	Mol. Ecol.	2016	25	3	723	740	18	10.1111/mec.13446	http://dx.doi.org/10.1111/mec.13446	Biochemistry & Molecular Biology; Environmental Sciences & Ecology; Evolutionary Biology	1	2025-06-17 18:44:39
978	GENETIC-DIVERGENCE AMONG INDIAN AND OTHER CONTINENTAL POPULATIONS OF DROSOPHILA-MELANOGASTER	Fourteen Indian natural populations of D. melanogaster collected along 22 degrees latitudinal range were analysed electrophoretically so as to compare the geographical patterns of allozymic variation at thirteen loci. Acph, Mdh-2 and five esterase loci (Est-1 to Est-5) revealed monomorphisrn while the other loci were found to be highly polymorphic. The genetic structure of Indian D. melanogaster …	PARKASH, R; SHAMINA	GEL ELECTROPHORESIS; ALLOZYMIC POLYMORPHISM; LATITUDINAL VARIATION; GENETIC STRUCTURE; INDIAN POPULATIONS; DROSOPHILA MELANOGASTER; CONTINENTAL DATA	DIFFERENTIATION; FREQUENCIES; ADH; CLINES	BIOLOGISCHES ZENTRALBLATT	BIOL ZBL	Biol. Zentr.bl.	1994	113	4	449	458	10			Life Sciences & Biomedicine - Other Topics	1	2025-06-17 18:44:44
2399	Genomic Patterns of Geographic Differentiation in Drosophila simulans	Geographic patterns of genetic differentiation have long been used to understand population history and to learn about the biological mechanisms of adaptation. Here we present an examination of genomic patterns of differentiation between northern and southern populations of Australian and North American Drosophila simulans, with an emphasis on characterizing signals of parallel differentiation. W…	George, KA; Archer, MS; Toop, T	geographic variation; population genomics; Drosophila	LATITUDINAL CLINES; LIFE-HISTORY; REPRODUCTIVE DIAPAUSE; CONTRASTING PATTERNS; NATURAL-POPULATIONS; STRESS RESISTANCE; LAVA LAMP; MELANOGASTER; EVOLUTION; GENES	GENETICS	GENETICS	Genetics	2016	202	3	1229	+	29	10.1534/genetics.115.185496	http://dx.doi.org/10.1534/genetics.115.185496	Genetics & Heredity	1	2025-06-17 18:44:48
45	Microsatellite variation suggests a recent fine-scale population structure of Drosophila sechellia, a species endemic of the Seychelles archipelago	Drosophila sechellia is closely related to the cosmopolitan and widespread model species, D. simulans. This species, endemic to the Seychelles archipelago, is specialized on the fruits of Morinda citrifolia, and harbours the lowest overall genetic diversity compared to other species of Drosophila. This low diversity is associated with a small population size. In addition, no obvious population st…	Legrand, D; Vautrin, D; Lachaise, D; Cariou, ML	Demography; Drosophila sechellia; Genetic diversity; Migration; Microsatellites	F-STATISTICS; 2 TESTS; MELANOGASTER; SIMULANS; COMPLEX; SOFTWARE; GENETICS; SPECIALIZATION; LOCI; DNA	GENETICA	GENETICA	Genetica	2011	139	7	909	919	11	10.1007/s10709-011-9595-8	http://dx.doi.org/10.1007/s10709-011-9595-8	Genetics & Heredity	1	2025-06-17 18:45:56
2055	Allele-specific population structure of Drosophila melanogaster alcohol dehydrogenase at the molecular level	The history of the Drosophila melanogaster alcohol dehydrogenase (ADH) Fast/Slow polymorphism was studied by recording molecular variation and inversion polymorphism in 233 chromosomes from European and African populations. Silent molecular variation in the Slow allele was very different between standard chromosomes and chromosomes bearing the In(2L)t inversion. Within populations, inverted Slow …	Schmickl, R; Marburger, S; Bray, S; Yant, L		NATURAL-POPULATIONS; ADH GENE; ENVIRONMENT RELATIONSHIPS; LINKAGE DISEQUILIBRIUM; ISOENZYME VARIABILITY; UNITED-STATES; POLYMORPHISM; LOCUS; DIFFERENTIATION; CONTINENTS	GENETICS	GENETICS	Genetics	1998	149	2	971	981	11			Genetics & Heredity	1	2025-06-17 18:46:42
12	Demographic History of the Human Commensal Drosophila melanogaster	The cohabitation of Drosophila melanogaster with humans is nearly ubiquitous. Though it has been well established that this fly species originated in sub-Saharan Africa, and only recently has spread globally, many details of its swift expansion remain unclear. Elucidating the demographic history of D. melanogaster provides a unique opportunity to investigate how human movement might have impacted…	Arguello, JR; Laurent, S; Clark, AG	demography; Drosophila; migration; admixture; population expansion	EUROPEAN ADMIXTURE; GENETIC-VARIATION; GENOMIC ANALYSIS; POPULATIONS; AFRICAN; DIVERSITY; SELECTION; AMERICAN; DIFFERENTIATION; PATTERNS	GENOME BIOLOGY AND EVOLUTION	GENOME BIOL EVOL	Genome Biol. Evol.	2019	11	3	844	854	11	10.1093/gbe/evz022	http://dx.doi.org/10.1093/gbe/evz022	Evolutionary Biology; Genetics & Heredity	1	2025-06-17 18:47:02
1054	Patterns of genetic variation across inversions: geographic variation in the In(2L)t inversion in populations of Drosophila melanogaster from eastern Australia	Background: Chromosomal inversions are increasingly being recognized as important in adaptive shifts and are expected to influence patterns of genetic variation, but few studies have examined genetic patterns in inversion polymorphisms across and within populations. Here, we examine genetic variation at 20 microsatellite loci and the alcohol dehydrogenase gene (Adh) located within and near the In…	Kyriacou, CP	Inversions; Coadaptation; Genetic variation; Latitudinal cline; Population structure; Natural selection	CHROMOSOMAL INVERSION; ALCOHOL-DEHYDROGENASE; GENIC HETEROZYGOSITY; NATURAL-POPULATIONS; MOLECULAR APPROACH; COMPUTER-PROGRAM; MUTATION-RATES; POLYMORPHISM; EVOLUTION; SELECTION	BMC EVOLUTIONARY BIOLOGY	BMC EVOL BIOL	BMC Evol. Biol.	2013	13				11	10.1186/1471-2148-13-100	http://dx.doi.org/10.1186/1471-2148-13-100	Evolutionary Biology; Genetics & Heredity	1	2025-06-17 18:47:15
2557	MOLECULAR ANALYSIS OF THE ALLELES OF ALCOHOL-DEHYDROGENASE ALONG A CLINE IN DROSOPHILA-MELANOGASTER .1. MAINE, NORTH-CAROLINA, AND FLORIDA	Clinal variation in natural populations is often assumed to be due to the operation of natural selection. However, for many clines there exist plausible neutralist explanations which suggest that aspects of population structure maintain differences among subpopulations for particular traits. We used a restriction-mapping technique to investigate the contributions of population subdivision and sel…	Vanderwerf, EA			EVOLUTION	EVOLUTION	Evolution	1989	43	2	393	409	17	10.1111/j.1558-5646.1989.tb04235.x	http://dx.doi.org/10.1111/j.1558-5646.1989.tb04235.x	Environmental Sciences & Ecology; Evolutionary Biology; Genetics & Heredity	1	2025-06-17 18:47:44
273	Lack of genetic structure among ecologically adapted populations of an Australian rainforest Drosophila species as indicated by microsatellite markers and mitochondrial DNA sequences	Although fragmented rainforest environments represent hotspots for invertebrate biodiversity, few genetic studies have been conducted on rainforest invertebrates. Thus, it is not known if invertebrate species in rainforests are highly genetically fragmented, with the potential for populations to show divergent selection responses, or if there are low levels of gene flow sufficient to maintain gen…	Schiffer, M; Kennington, WJ; Hoffmann, AA; Blacket, MJ	dispersal; Drosophila birchii; gene flow; genetic variability; habitat fragmentation; rainforest invertebrate	MAXIMUM-LIKELIHOOD-ESTIMATION; WET TROPICS; COMPARATIVE PHYLOGEOGRAPHY; GEOGRAPHICAL-DISTRIBUTION; STATISTICAL TESTS; NATURAL-SELECTION; DEVELOPMENT TIME; F-STATISTICS; WING SIZE; ADAPTATION	MOLECULAR ECOLOGY	MOL ECOL	Mol. Ecol.	2007	16	8	1687	1700	14	10.1111/j.1365-294X.2006.03200.x	http://dx.doi.org/10.1111/j.1365-294X.2006.03200.x	Biochemistry & Molecular Biology; Environmental Sciences & Ecology; Evolutionary Biology	1	2025-06-17 18:48:02
240	Fragmented forests, evolving flies:: molecular variation in African populations of Drosophila teissieri	Microsatellite variation from eight loci was studied in five populations of Drosophila teissieri, a fruit-fly found only in the rain forests of sub-Saharan Africa. Five noncontiguous rain forest sites (from Tanzania, Gabon and Ivory Coast) were sampled to measure the effects of historical forest fragmentation on population structure in an obligatory forest-dwelling species. The Ivory Coast and Ga…	Cobb, M; Huet, M; Lachaise, D; Veuille, M	African rain forest; habitat fragmentation; microsatellites	MELANOGASTER	MOLECULAR ECOLOGY	MOL ECOL	Mol. Ecol.	2000	9	10	1591	1597	7	10.1046/j.1365-294x.2000.01064.x	http://dx.doi.org/10.1046/j.1365-294x.2000.01064.x	Biochemistry & Molecular Biology; Environmental Sciences & Ecology; Evolutionary Biology	1	2025-06-17 18:48:11
1165	Signals of demographic expansion in Drosophila virilis	Background: The pattern of genetic variation within and among populations of a species is strongly affected by its phylogeographic history. Analyses based on putatively neutral markers provide data from which past events, such as population expansions and colonizations, can be inferred. Drosophila virilis is a cosmopolitan species belonging to the virilis group, where divergence times between dif…	KUSAKABE, S; HARADA, K; MUKAI, T		ANIMAL MITOCHONDRIAL-DNA; SPECIES GROUP DIPTERA; MOLECULAR PHYLOGENY; POPULATION-GROWTH; MATING-BEHAVIOR; X-CHROMOSOME; EVOLUTION; PHYLOGEOGRAPHY; DIVERSITY; DIFFERENTIATION	BMC EVOLUTIONARY BIOLOGY	BMC EVOL BIOL	BMC Evol. Biol.	2008	8				8	10.1186/1471-2148-8-59	http://dx.doi.org/10.1186/1471-2148-8-59	Evolutionary Biology; Genetics & Heredity	1	2025-06-17 18:48:16
958	Population Genetics of Drosophila: Genetic Variation and Differentiation among Indian Natural Populations of Drosophila ananassae	Sanjay Kumar and Arvind Kumar Singh (2017) Genetic subdivision in natural populations of animals including Drosophila can be well understood by studying the role of evolutionary forces like natural selection, migration and genetic drift which are mainly responsible for the change in their genome. Drosophila ananassae is a cosmopolitan and domestic species and is one of the prevalently occurring D…	Kumar, S; Singh, AK	Allozyme; Genetic variation; Genetic differentiation; Population structure; D. ananassae	GENIC VARIATION; MELANOGASTER; ENZYME; POLYMORPHISMS; SELECTION; LOCUS; HYPOTHESIS; SOFTWARE; DISTANCE	ZOOLOGICAL STUDIES	ZOOL STUD	Zool. Stud.	2017	56				10	10.6620/ZS.2017.56-01	http://dx.doi.org/10.6620/ZS.2017.56-01	Zoology	1	2025-06-17 18:48:23
3866	MOLECULAR ANALYSIS OF AN ALLOZYME CLINE - ALCOHOL-DEHYDROGENASE IN DROSOPHILA-MELANOGASTER ON THE EAST-COAST OF NORTH-AMERICA	Clines may either be selectively maintained or be the by-product of nonadaptive processes related to population structure and history. Drosophila melanogaster populations on the east coast of North America show a latitudinal cline in the frequencies of two common electrophoretically distinguishable alleles at the alcohol dehydrogenase locus (Adh), designated Adh-S and Adh-F. This cline may either…	Friedrich, M		NATURAL-POPULATIONS; GENETIC-VARIATION; GENIC VARIATION; ADH EXPRESSION; DNA; POLYMORPHISM; SELECTION; ALLELES; LOCUS; PSEUDOOBSCURA	GENETICS	GENETICS	Genetics	1993	134	3	869	893	25			Genetics & Heredity	1	2025-06-17 18:48:29
855	AMYLASE POLYMORPHISM IN DROSOPHILA-MELANOGASTER - HAPLOTYPE FREQUENCIES IN TROPICAL AFRICAN AND AMERICAN POPULATIONS	The frequencies of phenotypic haplotypes at the Amylase loci of D melanogaster were determined in 10 samples from 7 different tropical origins, including the African mainland, Indian Ocean Islands and the French West Indies. Altogether, 2110 haplotypes were scored and 10 different electrophoretic alleles were identified. Allelic frequencies were calculated with the assumption that 2 functional lo…	DAINOU, O; CARIOU, ML; GOUX, JM; DAVID, JR	AMYLASE; POLYMORPHISM; TROPICAL POPULATIONS; DROSOPHILA-MELANOGASTER	NATURAL-POPULATIONS; GENETIC-DISTANCE; STRUCTURAL ORGANIZATION; MOLECULAR-CLONING; SPECIES SUBGROUP; RESTRICTION MAP; EXPRESSION; LOCUS; HETEROZYGOSITY; VARIABILITY	GENETICS SELECTION EVOLUTION	GENET SEL EVOL	Genet. Sel. Evol.	1993	25	2	133	151	19	10.1051/gse:19930203	http://dx.doi.org/10.1051/gse:19930203	Agriculture; Genetics & Heredity	1	2025-06-17 18:50:16
1199	Testing models of selection and demography in Drosophila simulans	We analyze patterns of nucleotide variability at 15 X-linked loci and 14 amosomal loci from a North American population of Drosophila simulans. We show that there is significantly more linkage disequilibrium on the X chromosome than on chromosome arm 3R and much more linkage disequilibrium on both chromosomes than expected from estimates of recombination rates, mutation rates, and levels of diver…	Betancourt, AJ; Welch, JJ; Charlesworth, B		BACKGROUND SELECTION; NATURAL-POPULATIONS; FREQUENCY-SPECTRUM; LIFE-HISTORY; MELANOGASTER; RECOMBINATION; PATTERNS; MUTATION; POLYMORPHISM; EVOLUTION	GENETICS	GENETICS	Genetics	2002	162	1	203	216	14			Genetics & Heredity	1	2025-06-17 18:50:54
2734	THE GENETIC-STRUCTURE OF NATURAL-POPULATIONS OF DROSOPHILA-MELANOGASTER .22. COMPARATIVE-STUDY OF DNA POLYMORPHISMS IN NORTHERN AND SOUTHERN NATURAL-POPULATIONS	Restriction map variation in four gene regions (Adh, Amy, Pu and Gpdh) was surveyed for 86 second chromosomes from northern (Aomori) and southern (Ogasawara) Japanese populations of Drosophila melanogaster (43 chromosomes from each population). The regions examined cover a total of 62 kilobases. Estimates of nucleotide diversity (pi) were approximately constant across the gene regions and populat…	Fry, JD		RESTRICTION-MAP VARIATION; ACHAETE-SCUTE REGION; ELEMENT COPY NUMBER; SUBDIVIDED POPULATION; PHENOTYPIC VARIATION; SEGREGATING SITES; AVERAGE NUMBER; LOCUS REGION; ENDONUCLEASES; ORGANIZATION	GENETICS	GENETICS	Genetics	1991	129	3	753	761	9			Genetics & Heredity	1	2025-06-17 18:52:41
1810	An Ancestral Balanced Inversion Polymorphism Confers Global Adaptation	Since the pioneering work of Dobzhansky in the 1930s and 1940s, many chromosomal inversions have been identified, but how they contribute to adaptation remains poorly understood. In Drosophila melanogaster, the widespread inversion polymorphism In(3R)Payne underpins latitudinal clines in fitness traits on multiple continents. Here, we use single-individual whole-genome sequencing, transcriptomics…	Frezal, L; Meli, F; Mousset, S; Mona, S; Veuille, M	inversion; balanced polymorphism; balancing selection; clines; adaptation	DROSOPHILA-MELANOGASTER POPULATIONS; NATURAL-POPULATIONS; LINKAGE DISEQUILIBRIUM; CHROMOSOMAL INVERSIONS; ASSOCIATIVE OVERDOMINANCE; GENE ARRANGEMENTS; GAMETIC DISEQUILIBRIA; BACKGROUND SELECTION; DEMOGRAPHIC HISTORY; LATITUDINAL CLINES	MOLECULAR BIOLOGY AND EVOLUTION	MOL BIOL EVOL	Mol. Biol. Evol.	2023	40	6			28	10.1093/molbev/msad118	http://dx.doi.org/10.1093/molbev/msad118	Biochemistry & Molecular Biology; Evolutionary Biology; Genetics & Heredity	1	2025-06-17 18:53:26
1835	Population Dynamics and Genetic Homogeneity in Natural Populations of Drosophila melanogaster from Faisalabad, Pakistan	Drosophila melanogaster has been considered an important model species to explore the patterns of diversity in natural populations. The current study was conducted to study population dynamics and genetic variability, gene flow and rate of migration in Faisalabad. The samples were collected from 17 different collection sites and cultured in the laboratory. The data for temperature and humidity we…	Campos, JL; Charlesworth, B; Haddrill, PR	Drosophila melanogaster; Population dynamics; Genetic variability; Homogeneity; RAPD-DNA markers	GENIC VARIATION; DIFFERENTIATION; HETEROZYGOSITY; POLYMORPHISM; DEMOGRAPHY; DIVERSITY; SELECTION; PATTERNS; SEQUENCE; DIPTERA	IRANIAN JOURNAL OF SCIENCE AND TECHNOLOGY TRANSACTION A-SCIENCE	IRAN J SCI TECHNOL A	Iran. J. Sci. Technol. Trans. A-Sci.	2017	41	A2	277	285	9	10.1007/s40995-017-0267-0	http://dx.doi.org/10.1007/s40995-017-0267-0	Science & Technology - Other Topics	1	2025-06-17 18:53:33
3812	Genomic Evidence for Adaptive Inversion Clines in Drosophila melanogaster	Clines in chromosomal inversion polymorphisms-presumably driven by climatic gradients-are common but there is surprisingly little evidence for selection acting on them. Here we address this long-standing issue in Drosophila melanogaster by using diagnostic single nucleotide polymorphism (SNP) markers to estimate inversion frequencies from 28 whole-genome Pool-seq samples collected from 10 populat…	Paré, A; Kim, M; Juarez, MT; Brody, S; McGinnis, W	chromosomal inversion polymorphisms; clines; clinal adaptation; spatially and temporally varying selection; population genomics; Drosophila	AMINO-ACID POLYMORPHISM; LIFE-HISTORY CLINES; NATURAL-POPULATIONS; LATITUDINAL CLINES; CHROMOSOMAL INVERSIONS; BODY-SIZE; GEOGRAPHIC-VARIATION; NUCLEOTIDE VARIABILITY; CLIMATIC ADAPTATION; EUROPEAN ADMIXTURE	MOLECULAR BIOLOGY AND EVOLUTION	MOL BIOL EVOL	Mol. Biol. Evol.	2016	33	5	1317	1336	20	10.1093/molbev/msw016	http://dx.doi.org/10.1093/molbev/msw016	Biochemistry & Molecular Biology; Evolutionary Biology; Genetics & Heredity	1	2025-06-17 18:53:40
197	HISTORICAL EFFECTIVE SIZE AND THE LEVEL OF GENETIC DIVERSITY IN DROSOPHILA-MELANOGASTER AND DROSOPHILA-PSEUDOOBSCURA	We report the results of a sequential gel electrophoretic study of protein variation in Drosophila melanogaster and its comparison with D. pseudoobscura. The number of alleles and mean heterozygosity were lower in D. melanogaster than in D. pseudoobscura. On the other hand, geographical populations of Drosophila melanogaster have been shown to be much more differentiated than those of D. pseudoob…	CHOUDHARY, M; SINGH, RS			BIOCHEMICAL GENETICS	BIOCHEM GENET	Biochem. Genet.	1987	25	1-2	41	51	11	10.1007/BF00498950	http://dx.doi.org/10.1007/BF00498950	Biochemistry & Molecular Biology; Genetics & Heredity	1	2025-06-17 18:53:46
1783	Distinct electrophoretic polymorphism pattern at alcohol dehydrogenase (Adh) locus of Drosophild melanogaster natural populations from turkey	Small number of Drosophila melanogaster populations from two distinct geographical regions of Turkey, Central Anatolia and Black Sea, were studied. Populations sampled were electrophoresed for a single locus, alcohol dehydrogenase (Adh) to assess population differentiation. Both the magnitude of genetic differentiation levels and the population structure based on hierarchical F-statistics allow p…	Noor, MAF; Feder, JL		ALPHA-GPDH LOCI; SURVIVAL	RUSSIAN JOURNAL OF GENETICS	RUSS J GENET+	Russ. J. Genet.	2007	43	2	132	135	4	10.1134/S1022795407020068	http://dx.doi.org/10.1134/S1022795407020068	Genetics & Heredity	1	2025-06-17 18:54:20
497	ESTIMATES OF GENE FLOW IN DROSOPHILA-PSEUDOOBSCURA DETERMINED FROM NUCLEOTIDE-SEQUENCE ANALYSIS OF THE ALCOHOL-DEHYDROGENASE REGION	The genetic structure of Drosophila pseudoobscura populations was inferred from a nucleotide sequence analysis of a 3.4-kb segment of the alcohol dehydrogenase (Adh) region. A total of 99 isochromosomal strains collected from 13 populations in North and South America were used to determine if any population departed from a neutral model and to estimate levels of gene flow between populations. Thi…	SCHAEFFER, SW; MILLER, EL		LONG-DISTANCE MIGRATION; XANTHINE DEHYDROGENASE; MOLECULAR EVOLUTION; SEGREGATING SITES; DNA POLYMORPHISM; 2 POPULATIONS; ALLELES; LOCI; ADH; HETEROGENEITY	GENETICS	GENETICS	Genetics	1992	132	2	471	480	10			Genetics & Heredity	1	2025-06-17 18:54:25
769	USING RESTRICTION-MAP ANALYSIS TO CHARACTERIZE THE COLONIZATION PROCESS OF DROSOPHILA-SUBOBSCURA ON THE AMERICAN CONTINENT .1. RP49 REGION	Chromosomal polymorphism as well as restriction-site variation for the rp49 region have been analyzed in one North American and one South American population of Drosophila subobscura. Seven tetranucleotide-recognizing restriction enzymes have been used to study nucleotide variation. Five restriction-site and five length polymorphisms have been detected, all but one length polymorphism being prese…	ROZAS, J; AGUADE, M	RP49 REGION; DROSOPHILA-SUBOBSCURA; COLONIZATION	CHROMOSOMAL ARRANGEMENTS; GENETIC-VARIABILITY; MITOCHONDRIAL-DNA; POPULATIONS; ENDONUCLEASES; POLYMORPHISM; MELANOGASTER; CLINES; CHILE	MOLECULAR BIOLOGY AND EVOLUTION	MOL BIOL EVOL	Mol. Biol. Evol.	1991	8	4	447	457	11			Biochemistry & Molecular Biology; Evolutionary Biology; Genetics & Heredity	1	2025-06-17 18:54:31
2896	Phylogeographic patterns in Drosophila montana	The Drosophila virilis species group offers valuable opportunities for studying the roles of chromosomal re-arrangements and mating signals in speciation. The 13 species are divided into two subgroups, the montana and virilis 'phylads'. There is greater differentiation among species within the montana phylad in both karyotype and acoustic signals than exists among members of the virilis phylad. D…	Shiu, SH; Bleecker, AB	demography; Drosophila montana; microsatellites; mitochondrial DNA; phylogeography	VIRILIS SPECIES GROUP; MALE COURTSHIP SONG; FEMALE PREFERENCE; SEXUAL SELECTION; MATING-BEHAVIOR; GROUP DIPTERA; D-LITTORALIS; POPULATIONS; SPECIATION; EVOLUTION	MOLECULAR ECOLOGY	MOL ECOL	Mol. Ecol.	2007	16	5	1085	1097	13	10.1111/j.1365-294X.2006.03215.x	http://dx.doi.org/10.1111/j.1365-294X.2006.03215.x	Biochemistry & Molecular Biology; Environmental Sciences & Ecology; Evolutionary Biology	1	2025-06-17 18:54:35
149	Low levels of genetic differentiation with isolation by geography and environment in populations of Drosophila melanogaster from across China	The fruit fly, Drosophila melanogaster, is a model species in evolutionary studies. However, population processes of this species in East Asia are poorly studied. Here we examined the population genetic structure of D. melanogaster across China. There were 14 mitochondrial haplotypes with 10 unique ones out of 23 known from around the globe. Pairwise F-ST values estimated from 15 novel microsatel…	Yue, L; Cao, LJ; Chen, JC; Gong, YJ; Lin, YH; Hoffmann, AA; Wei, SJ			HEREDITY	HEREDITY	Heredity	2021	126	6	942	954	13	10.1038/s41437-021-00419-8	http://dx.doi.org/10.1038/s41437-021-00419-8	Environmental Sciences & Ecology; Evolutionary Biology; Genetics & Heredity	1	2025-06-17 18:54:43
2026	NUCLEOTIDE POLYMORPHISM AT THE RP49 REGION OF DROSOPHILA-SUBOBSCURA - LACK OF GEOGRAPHIC SUBDIVISION WITHIN CHROMOSOMAL ARRANGEMENTS IN EUROPE	Restriction-site polymorphism at the rp49 gene region has been studied in 234 lines of Drosophila subobscura representing different gene arrangements for the O chromosome. The population surveyed (El Pedroso, Spain) was sampled four times in each of two consecutive years. The data indicate that the two chromosomal classes studied, O-[ST] and O-[3+4], are genetically differentiated in El Pedroso. …	BREWER, JW; HARRISON, MD; WINSTON, JA	RP49 REGION; RESTRICTION-MAP VARIATION; DROSOPHILA SUBOBSCURA; CHROMOSOMAL POLYMORPHISM	NATURAL-POPULATIONS; RESTRICTION ENDONUCLEASES; GAMETIC DISEQUILIBRIUM; INVERSION POLYMORPHISM; GENE ARRANGEMENTS; DNA POLYMORPHISM; ALLOZYME LOCI; MELANOGASTER; COLONIZATION; DIVERGENCE	JOURNAL OF EVOLUTIONARY BIOLOGY	J EVOLUTION BIOL	J. Evol. Biol.	1995	8	3	355	367	13	10.1046/j.1420-9101.1995.8030355.x	http://dx.doi.org/10.1046/j.1420-9101.1995.8030355.x	Environmental Sciences & Ecology; Evolutionary Biology; Genetics & Heredity	1	2025-06-17 18:54:50
528	Tracing the colonization of Madeira and the Canary Islands by Drosophila subobscura through the study of the rp49 gene region	Nucleotide variation at the nuclear ribosomal protein 49 (rp49) gene region has been analysed by fine restriction mapping in a sample of 47 lines from a population from Madeira. Five restriction-site tout of 37 sites scored) and 3 length polymorphisms have been detected, resulting in 14 different haplotypes. This population shows less variation than both continental and Canary Island populations.…	Khadem, M; Rozas, J; Segarra, C; Brehm, A; Aguade, M	Drosophila subobscura species cluster; rp49 gene region; colonization; Canary Islands; Madeira	MITOCHONDRIAL-DNA; CHROMOSOMAL ARRANGEMENTS; GEOGRAPHIC SUBDIVISION; POPULATIONS; POLYMORPHISM; EVOLUTION; HYBRIDIZATION; MELANOGASTER; INFORMATION; INVERSIONS	JOURNAL OF EVOLUTIONARY BIOLOGY	J EVOLUTION BIOL	J. Evol. Biol.	1998	11	4	439	452	14	10.1007/s000360050098	http://dx.doi.org/10.1007/s000360050098	Environmental Sciences & Ecology; Evolutionary Biology; Genetics & Heredity	1	2025-06-17 18:54:56
3472	Long-term changes in the chromosomal inversion polymorphism of Drosophila subobscura.: II.: European populations	The chromosomal polymorphism of 13 European populations of Drosophila subobscura has been compared with that of the same populations collected 15-35 years ago. The chromosomal polymorphism of the old populations differs significantly from that of the new populations, mainly for chromosomes U and O. There is a very good agreement between the geographical space and the genetic space as shown by a g…	Lehotzky, D; Zupanc, GKH	chromosomal polymorphism; Drosophila subobscura; global warming; latitudinal clines	NATURAL-POPULATIONS; TEMPORAL-CHANGES; MEDITERRANEAN POPULATIONS; SEASONAL-CHANGES; TIME-SERIES; COLONIZATION; PSEUDOOBSCURA; AMERICA; ROBUSTA; ARRANGEMENTS	JOURNAL OF ZOOLOGICAL SYSTEMATICS AND EVOLUTIONARY RESEARCH	J ZOOL SYST EVOL RES	J. Zool. Syst. Evol. Res.	2004	42	3	191	201	11	10.1111/j.1439-0469.2004.00274.x	http://dx.doi.org/10.1111/j.1439-0469.2004.00274.x	Evolutionary Biology; Zoology	1	2025-06-17 18:55:37
619	Microsatellite variation in colonizing and palearctic populations of Drosophila subobscura	The recent colonization of North America by Drosophila subobscura has provided a great opportunity to analyze a colonization process from the beginning. A comparative study using 10 microsatellite loci was conducted for five European and two North American populations. No genetic differentiation between European populations was detected, indicating that gene flow is high among them and that the m…	Pascual, M; Aquadro, CF; Soto, V; Serra, L	Drosophila subobscura; colonization; microsatellites; founder effect; gene flow; two-phase mutation model	MITOCHONDRIAL-DNA; AMERICAN OYSTER; GENETIC DIFFERENTIATION; MUTATIONAL PROCESSES; NATURAL-POPULATIONS; SIZE HOMOPLASY; FOUNDER EVENT; NORTH-AMERICA; COLONIZATION; LOCI	MOLECULAR BIOLOGY AND EVOLUTION	MOL BIOL EVOL	Mol. Biol. Evol.	2001	18	5	731	740	10	10.1093/oxfordjournals.molbev.a003855	http://dx.doi.org/10.1093/oxfordjournals.molbev.a003855	Biochemistry & Molecular Biology; Evolutionary Biology; Genetics & Heredity	1	2025-06-17 18:55:41
3642	Seasonal changes in chromosomal inversion polymorphism in a Drosophila subobscura natural population from a southeastern European continental refugium of the last glaciation period	Chromosomal inversion polymorphism was studied in a natural population of Drosophila subobscura from the Djerdap gorge of the Danube River, which is one of southeastern European continental refugia during the last glaciation period. The existence of changes in chromosomal inversion polymorphism during different periods of time was tested. The observed high abundance of chromosomal arrangements an…	Messina, FJ; Mendenhall, M; Jones, JC		LONG-TERM CHANGES; TEMPORAL CHANGES; COLONIZATION; AMERICA; COLL	RUSSIAN JOURNAL OF GENETICS	RUSS J GENET+	Russ. J. Genet.	2007	43	12	1344	1349	6	10.1134/S1022795407120022	http://dx.doi.org/10.1134/S1022795407120022	Genetics & Heredity	1	2025-06-17 18:55:49
2610	Long-term changes in the chromosomal inversion polymorphism of Drosophila subobscura.: I.: Mediterranean populations from Southwestern Europe	The chromosomal polymorphism of seven Mediterranean populations of Drosophila subobscura has been compared with that of the same populations collected 26 to 35 years ago. Significant latitudinal clines for the frequencies of A(ST), E-ST, O-ST, and U-ST chromosomal arrangements have been detected in the old and new samples. Standard gene arrangements are frequent in the north and decrease in frequ…	Drosopoulou, E; Koeppler, K; Kounatidis, I; Nakou, I; Papadopoulos, NT; Bourtzis, K; Mavragani-Tsipidou, P	chromosomal polymorphism; Drosophila subobscura; latitudinal clines; long-term changes	NATURAL-POPULATIONS; TEMPORAL-CHANGES; COLONIZATION; FREQUENCIES; EVOLUTION; AMERICA; ARRANGEMENTS; GENETICS; CLINES; CHILE	EVOLUTION	EVOLUTION	Evolution	2002	56	4	830	835	6			Environmental Sciences & Ecology; Evolutionary Biology; Genetics & Heredity	1	2025-06-17 18:55:56
350	Absence of linkage disequilibria between chromosomal arrangements and mtDNA haplotypes in natural populations of Drosophila subobscura from the Balkan Peninsula	The genetic structure of Drosophila subobscura from the Balkan Peninsula was studied with respect to restriction site polymorphism of mitochondrial DNA in populations from the Derventa River Gorge and Sicevo Gorge (Serbia). To investigate the role of cytonuclear interactions in shaping mitochondrial DNA variability in natural populations of this species, the study was complemented with the analys…	Jelic, M; Castro, JA; Novicic, ZK; Kenig, B; Dimitrijevic, D; Veselinovic, MS; Jovanovic, M; Milovanovic, D; Stamenkovic-Radak, M; Andjelkovic, M	mtDNA; inversion polymorphism; cytonuclear interactions; coadaptation; natural populations	MITOCHONDRIAL-DNA HAPLOTYPES; A+T-RICH REGION; INVERSION POLYMORPHISM; SEASONAL-CHANGES; GENETIC-STRUCTURE; ATLANTIC ISLANDS; RIBOSOMAL-RNA; COLONIZATION; EVOLUTION; SELECTION	GENOME	GENOME	Genome	2012	55	3	214	221	8	10.1139/G2012-004	http://dx.doi.org/10.1139/G2012-004	Biotechnology & Applied Microbiology; Genetics & Heredity	1	2025-06-17 18:56:09
1353	COLONIZATION OF AMERICA BY DROSOPHILA-SUBOBSCURA - THE FOUNDER EVENT AND A RAPID EXPANSION	The recent colonization of the American continent by Drosophila subobscura offers a unique opportunity to analyze the response of different genomic entities to a new environment. Here, results from a study of 15 allozyme loci in six North American and seven South American populations are compared with existing data from Palearctic populations. In general, only alleles with a frequency higher than…	Camacho, M; Oliva, M; Serbus, LR		CHROMOSOMAL ARRANGEMENTS; NATURAL-POPULATIONS; GENETIC-VARIABILITY; INVERSION POLYMORPHISM; ALLOZYME; DIFFERENTIATION; BOTTLENECK; PATTERN; CLINES; LOCUS	JOURNAL OF HEREDITY	J HERED	J. Hered.	1994	85	6	427	432	6	10.1093/oxfordjournals.jhered.a111496	http://dx.doi.org/10.1093/oxfordjournals.jhered.a111496	Evolutionary Biology; Genetics & Heredity	1	2025-06-17 18:56:14
1425	INTRA-SPECIES DIFFERENTIATION AMONG DROSOPHILA SUBOBSCURA FROM DIFFERENT HABITATS IN SERBIA	Adaptation to different environmental conditions is a natural phenomenon that potentially leads to population subdivision. We surveyed genetic differentiation in inversion polymorphism within populations of Drosophila subobscura sampled in three ecologically different forest communities. The analysis of inversion polymorphism revealed significant differences between some pairs of samples in some …	Grechanyi, GV; Sosunova, IA; Gordeeva, IV; Nikitin, AY; Ermakov, EL	Drosophila subobscura; inversion polymorphism; habitat variability	INVERSION POLYMORPHISM; NATURAL-POPULATIONS; CHROMOSOMAL-POLYMORPHISM; GENETIC-STRUCTURE; TEMPORAL-CHANGES; F-STATISTICS; VARIABILITY; SIZE	ARCHIVES OF BIOLOGICAL SCIENCES	ARCH BIOL SCI	Arch. Biol. Sci.	2009	61	3	513	521	9	10.2298/ABS0903513J	http://dx.doi.org/10.2298/ABS0903513J	Life Sciences & Biomedicine - Other Topics	1	2025-06-17 18:56:19
503	Colonization of America by Drosophila subobscura:: Association between Odh gene haplotypes, lethal genes and chromosomal arrangements	The colonization of America by Drosophila subobscura has been a unique experiment in nature that has allowed us to explore the effects of evolution on a continental scale. To analyze this evolutionary event, nucleotide sequences of the Odh (Octanol dehydrogenase) gene were obtained for 43 lethal chromosomal lines from colonizing populations of North America and 5 from South America, in addition t…	Mestres, F; Abad, L; Sabater-Muñoz, B; Latorre, A; Serra, L	chromosomal arrangements; colonization; Drosophila subobscura; lethal genes; Odh	MOLECULAR POPULATION-GENETICS; INVERSION POLYMORPHISM; COLONIZING POPULATIONS; PALEARCTIC POPULATIONS; EVOLUTIONARY GENETICS; NATURAL-POPULATIONS; MITOCHONDRIAL-DNA; RAPID EVOLUTION; FOUNDER EVENT; O-CHROMOSOME	GENES & GENETIC SYSTEMS	GENES GENET SYST	Genes Genet. Syst.	2004	79	4	233	244	12	10.1266/ggs.79.233	http://dx.doi.org/10.1266/ggs.79.233	Biochemistry & Molecular Biology; Genetics & Heredity	1	2025-06-17 18:56:25
2728	RELATIONSHIP BETWEEN CHROMOSOMAL AND MITOCHONDRIAL DNA VARIABILITY OF Drosophila subobscura POPULATION FROM THE LAZAR'S RIVER CANYON	Jelic M., B. Kenig, M. Tanaskovic, M. Stamenkovic-Radak, and M. Andjelkovic (2012): Relationship between chromosomal and mitochondrial DNA variability of Drosophila subobscura population from the Lazar's river canyon. - Genetika, Vol 44, No. 2, 409 -417. The genetic structure of Drosophila subobscura population from the Lazar's River Canyon (Serbia) was studied with respect to restriction site po…	Houle, D; Nuzhdin, SV	Drosophila subobscura; cytonuclear coadaptation; inversion polymorphism; mtDNA	INVERSION POLYMORPHISM; LINKAGE DISEQUILIBRIA; MTDNA HAPLOTYPES; ARRANGEMENTS; FREQUENCIES; FITNESS; ISLANDS	GENETIKA-BELGRADE	GENETIKA-BELGRADE	Genetika-Belgrade	2012	44	2	409	417	9	10.2298/GENSR1202409J	http://dx.doi.org/10.2298/GENSR1202409J	Agriculture; Genetics & Heredity	1	2025-06-17 18:56:31
3660	Colonization of America by Drosophila subobscura:: Heterotic effect of chromosomal arrangements revealed by the persistence of lethal genes	About 20 years ago Drosophila subobscura, a native Palearctic species, colonized both North and South America. In Palearctic populations lethal genes are not associated in general with particular chromosomal arrangements. In colonizing populations they are not randomly distributed and usually are associated to a different degree with chromosomal arrangements caused by the founder event. The persi…	Pimenta, AD; Di Martino, P; Le Bouder, E; Hulen, C; Blight, MA		POPULATIONS; INVERSION; ALLELISM; CLINES; CHILE	PROCEEDINGS OF THE NATIONAL ACADEMY OF SCIENCES OF THE UNITED STATES OF AMERICA	P NATL ACAD SCI USA	Proc. Natl. Acad. Sci. U. S. A.	2001	98	16	9167	9170	4	10.1073/pnas.161265998	http://dx.doi.org/10.1073/pnas.161265998	Science & Technology - Other Topics	1	2025-06-17 18:56:40
286	Linkage disequilibria between mtDNA haplotypes and chromosomal arrangements in a natural population of Drosophila subobscura	The association between mtDNA haplotypes and chromosomal arrangements in a natural population of Drosophila subobscura from Calvia (Balearic Islands, Spain) was studied in order to search for linkage disequilibria, in an attempt to explain the populational dynamics of the mtDNA haplotypes of this species in nature. The presence of Wolbachia was not detected. Two main haplotypes (I and II) were fo…	Oliver, P; Castro, JA; Picornell, A; Ramon, MM; Solé, E; Balanyà, J; Serra, L; Latorre, A; Moya, A	linkage disequilibria; mtDNA; haplotypes; chromosomal arrangements; Drosophila subobscura	MITOCHONDRIAL-DNA; CYTOPLASMIC INCOMPATIBILITY; GENETIC-STRUCTURE; EVOLUTION; COLONIZATION; POLYMORPHISM; PSEUDOOBSCURA; FREQUENCIES; SEQUENCE; ISLANDS	HEREDITY	HEREDITY	Heredity	2002	89		133	138	6	10.1038/sj.hdy.6800116	http://dx.doi.org/10.1038/sj.hdy.6800116	Environmental Sciences & Ecology; Evolutionary Biology; Genetics & Heredity	1	2025-06-17 18:56:46
2739	Chromosomal inversion polymorphism leads to extensive genetic structure:: A multilocus survey in Drosophila subobscura	The adaptive character of inversion polymorphism in Drosophila, subobscura, is well established. The O-ST and O3+4 chromosomal arrangements of this species differ by two overlapping inversions that arose independently on O-3 chromosomes. Nucleotide variation in eight gene regions distributed along inversion O-3 was analyzed in 14 O-ST and 14 O3+4 lines. Levels of variation within arrangements wer…	Savic Veselinovic, M; Pavkovic-Lucic, S; Kurbalija Novicic, Z; Jelic, M; Andelkovic, M		NUCLEOTIDE VARIABILITY; MOLECULAR EVOLUTION; LENGTH DISTRIBUTION; OBSCURA GROUP; SEQUENCE; CONVERSION; REGION; INFORMATION; POPULATIONS; NEUTRALITY	GENETICS	GENETICS	Genetics	2005	169	3	1573	1581	9	10.1534/genetics.104.032748	http://dx.doi.org/10.1534/genetics.104.032748	Genetics & Heredity	1	2025-06-17 18:56:51
2105	Genetic exchange versus genetic differentiation in a medium-sized inversion of Drosophila:: The A2/Ast arrangements of Drosophila subobscura	Chromosomal inversion polymorphism affects nucleotide variation at loci associated with inversions. In Drosophila subobscura, a species with a rich chromosomal inversion polymorphism and the largest recombinational map so far reported in the Drosophila genus, extensive genetic structure of nucleotide variation was detected in the segment affected by the O-3 inversion, a moderately sized inversion…	Kramer, EM	inversion polymorphism; Drosophila subobscura; nucleotide polymorphism; genetic differentiation; genetic exchange; A(2) and A(st) arrangements	DNA-SEQUENCE DATA; CHROMOSOMAL-POLYMORPHISM; NUCLEOTIDE VARIABILITY; POLYTENE CHROMOSOMES; POPULATION-GENETICS; MOLECULAR EVOLUTION; NATURAL-POPULATION; MELANOGASTER; REGION; PSEUDOOBSCURA	MOLECULAR BIOLOGY AND EVOLUTION	MOL BIOL EVOL	Mol. Biol. Evol.	2008	25	8	1534	1543	10	10.1093/molbev/msn100	http://dx.doi.org/10.1093/molbev/msn100	Biochemistry & Molecular Biology; Evolutionary Biology; Genetics & Heredity	1	2025-06-17 18:57:50
3778	Molecular variation in the Odh gene in Chilean natural populations of Drosophila subobscura	A 793-nucleotide fragment from the D. subobscura Odh gene was sequenced in 46 lethal chromosomal lines from two South American colonizing populations (18 from Santiago de Chile and 28 from Puerto Montt). Only eight different haplotypes were found and, with just one exception, all had previously been detected in North American samples. The exception probably corresponds to a genetic exchange betwe…	Parsch, J; Zhang, Z; Baines, JF		INVERSION POLYMORPHISMS; CHROMOSOMAL ARRANGEMENTS; NUCLEOTIDE VARIABILITY; PROXIMAL BREAKPOINT; MITOCHONDRIAL-DNA; FOUNDER EVENT; NORTH-AMERICA; CROSSING-OVER; LETHAL GENES; COLONIZATION	HEREDITAS	HEREDITAS	Hereditas	2008	145	4	154	162	9	10.1111/j.0018-0661.2008.02040.x	http://dx.doi.org/10.1111/j.0018-0661.2008.02040.x	Genetics & Heredity	1	2025-06-17 18:58:22
830	DNA variation at the rp49 gene region in Drosophila madeirensis and D-subobscura from Madeira:: inferences about the origin of an insular endemic species	An similar to1.6-kb fragment spanning the rp49 gene was sequenced in 16 lines of Drosophila subobscura from Madeira and in 22 lines of the endemic species D. madeirensis. Nucleotide diversity in D. subobscura from Madeira (pi = 0.0081) Introduction was similar to that in lines from Spain carrying the O3+4 chromosomal arrangement (pi = 0.0080). No significant genetic differentiation was detected b…	Khadem, M; Rozas, J; Segarra, C; Aguadé, M	DNA polymorphism; Drosophila madeirensis; Drosophila subobscura; rp49 gene; speciation	MOLECULAR POPULATION-GENETICS; CHROMOSOMAL-POLYMORPHISM; SOUTHWESTERN RANGE; SEQUENCE VARIATION; COLONIZATION; INVERSIONS; PHYLOGENY; EVOLUTION; VARIANCE; ISLANDS	JOURNAL OF EVOLUTIONARY BIOLOGY	J EVOLUTION BIOL	J. Evol. Biol.	2001	14	3	379	387	9	10.1046/j.1420-9101.2001.00293.x	http://dx.doi.org/10.1046/j.1420-9101.2001.00293.x	Environmental Sciences & Ecology; Evolutionary Biology; Genetics & Heredity	1	2025-06-17 18:58:54
1244	Comparative genetic structure between tropical Colombian and North American Drosophila pseudoobscura populations	Since the discovery of Drosophila pseudoobscura in the tropical highlands of the Colombian Andes during the 1960s, this population has been studied by many evolutionary biologists because of its geographical isolation from the main North American range of this species. We used five highly variable microsatellite loci (DPSX001, DPS2001, DPS3001, DPS3002, and DPS4001) to analyze the genetic structu…	MCLAIN, DK; WESSON, DM; OLIVER, JH; COLLINS, FH	Drosophila pseudoobscura; microsatellite loci; North America; population genetics; tropical Colombia	MICROSATELLITE ALLELE FREQUENCIES; NUCLEOTIDE-SEQUENCE ANALYSIS; LONG-DISTANCE MIGRATION; XANTHINE DEHYDROGENASE; PHYLOGENETIC TREES; MUTATION-RATES; 2 POPULATIONS; MELANOGASTER; LOCI; POLYMORPHISM	BIOTROPICA	BIOTROPICA	Biotropica	2002	34	1	81	92	12			Environmental Sciences & Ecology	1	2025-06-17 18:58:59
434	Gene flow and gene flux shape evolutionary patterns of variation in Drosophila subobscura	Gene flow (defined as allele exchange between populations) and gene flux (defined as allele exchange during meiosis in heterokaryotypic females) are important factors decreasing genetic differentiation between populations and inversions. Many chromosomal inversions are under strong selection and their role in recombination reduction enhances the maintenance of their genetic distinctness. Here we …	Pegueroles, C; Aquadro, CF; Mestres, F; Pascual, M	Drosophila subobscura; nuclear genes; gene flow; gene flux; inversion dating	MOLECULAR POPULATION-GENETICS; CHROMOSOMAL INVERSION POLYMORPHISM; LONG-TERM CHANGES; NATURAL-POPULATIONS; NUCLEOTIDE VARIABILITY; ODH GENE; COLONIZATION; RECOMBINATION; REGION; ORIGIN	HEREDITY	HEREDITY	Heredity	2013	110	6	520	529	10	10.1038/hdy.2012.118	http://dx.doi.org/10.1038/hdy.2012.118	Environmental Sciences & Ecology; Evolutionary Biology; Genetics & Heredity	1	2025-06-17 18:59:04
2345	LACK OF SEASONAL-CHANGES IN MITOCHONDRIAL-DNA VARIABILITY OF A DROSOPHILA-SUBOBSCURA POPULATION	Restriction site analysis of mtDNA of 550 isofemale lines corresponding to different seasonal samples of a single geographic population of Drosophila subobscura was carried out. The distribution pattern of haplotypes was similar to that observed for the entire range of the species on the European continent: two haplotypes were equally and highly frequent, and a set of sporadic haplotypes were alm…	Nowling, RJ; Manke, KR; Emrich, SJ	MTDNA VARIABILITY; RESTRICTION SITE ANALYSIS; PHYLOGENETIC RECONSTRUCTION; SEASONAL POPULATION STRUCTURE		JOURNAL OF EVOLUTIONARY BIOLOGY	J EVOLUTION BIOL	J. Evol. Biol.	1994	7	1	29	38	10	10.1046/j.1420-9101.1994.7010029.x	http://dx.doi.org/10.1046/j.1420-9101.1994.7010029.x	Environmental Sciences & Ecology; Evolutionary Biology; Genetics & Heredity	1	2025-06-17 18:59:39
420	Molecular evidence to suggest the origin of a colonization: Drosophila subobscura in America	The recent colonization of America by Drosophila subobscura represents a great opportunity for evolutionary biology studies. Knowledge of the populations from which the colonization started would provide an understanding of how genetic composition changed during adaptation to the new environment. Thus, a 793 nucleotide fragment of the Odh (Octanol dehydrogenase) gene was sequenced in 66 chromosom…	Araúz, PA; Peris-Bondia, F; Latorre, A; Serra, L; Mestres, F	D. subobscura; Odh gene; Chromosomal inversion; Origin of colonization; Gene flow; Reintroduction	CHROMOSOMAL INVERSION POLYMORPHISM; NATURAL-POPULATIONS; MITOCHONDRIAL-DNA; LETHAL GENES; NUCLEOTIDE POLYMORPHISM; FOUNDER EVENT; RP49 REGION; ODH GENE; EVOLUTION; HISTORY	GENETICA	GENETICA	Genetica	2011	139	11-12	1477	1486	10	10.1007/s10709-012-9647-8	http://dx.doi.org/10.1007/s10709-012-9647-8	Genetics & Heredity	1	2025-06-17 18:59:45
199	Inferring the demographic history of Drosophila subobscura from nucleotide variation at regions not affected by chromosomal inversions	Drosophila subobscura presents a rich and complex chromosomal inversion polymorphism. It can thus be considered a model system (i) to study the mechanisms originating inversions and how inversions affect the levels and patterns of variation in the inverted regions and (ii) to study adaptation at both the single-gene and chromosomal inversion levels. It is therefore important to infer its demograp…	Pratdesaba, R; Segarra, C; Aguadé, M	demographic change; Drosophila; multilocus analysis; nucleotide polymorphism	APPROXIMATE BAYESIAN COMPUTATION; MOLECULAR POPULATION-GENETICS; CHAIN MONTE-CARLO; POLYMORPHIC INVERSION; POSITIVE SELECTION; NATURAL-SELECTION; MELANOGASTER; RECOMBINATION; COLONIZATION; PATTERNS	MOLECULAR ECOLOGY	MOL ECOL	Mol. Ecol.	2015	24	8	1729	1741	13	10.1111/mec.13155	http://dx.doi.org/10.1111/mec.13155	Biochemistry & Molecular Biology; Environmental Sciences & Ecology; Evolutionary Biology	1	2025-06-17 18:59:51
2405	Monitoring chromosomal polymorphism in Drosophila subobscura over 40 years	The inversion chromosomal polymorphism of Drosophila subobscura is considered to be adaptive as a result of its responses at different time scales to temperature changes. This work reports the longest-term study of chromosomal polymorphism for a single population of D.subobscura with climatic data from the collecting site itself. The chromosomal analysis of D.subobscura samples collected six time…	SPERLING, FAH; HICKEY, DA	Diptera; Drosophilidae; inversion polymorphism; population genetics; temperature; temporal variation	LONG-TERM CHANGES; NATURAL-POPULATIONS; INVERSION POLYMORPHISM; MEDITERRANEAN POPULATIONS; GAMETIC DISEQUILIBRIUM; SEASONAL-CHANGES; CLINES; MELANOGASTER; COLONIZATION; ARRANGEMENTS	ENTOMOLOGICAL SCIENCE	ENTOMOL SCI	Entomol. Sci.	2016	19	3	215	221	7	10.1111/ens.12189	http://dx.doi.org/10.1111/ens.12189	Entomology	1	2025-06-17 18:59:55
1407	Associations between environmental variability and inversion polymorphism of Drosophila subobscura: meta-analysis of populations from the Central Balkans	Ecological and evolutionary factors, together with abiotic conditions, affect biogeo-graphic patterns of genetic entities. The spatial and temporal variability of chromosomal inversions of Drosophila subobscura suggests that this species can serve as a good model for studying the effects of environmental change on the genetic structure of natural populations. A comprehensive meta-analysis of the …	DESALLE, R	Adaptation; Climate; Chromosomal polymorphism; Thermal response	CHROMOSOMAL-POLYMORPHISM; EVOLUTIONARY HISTORY; NATURAL-POPULATIONS; MITOCHONDRIAL-DNA; GENETIC-STRUCTURE; CLIMATE SURFACES; MELANOGASTER; DIFFERENTIATION; CLINES; FREQUENCIES	CLIMATE RESEARCH	CLIM RES	Clim. Res.	2018	77	3	205	217	13	10.3354/cr01551	http://dx.doi.org/10.3354/cr01551	Environmental Sciences & Ecology; Meteorology & Atmospheric Sciences	1	2025-06-17 19:00:07
617	SHORT- AND LONG-TERM CHANGES IN CHROMOSOMAL INVERSION POLYMORPHISM AND GLOBAL WARMING: DROSOPHILA SUBOBSCURA FROM THE BALKANS	The chromosomal inversion polymorphism of Drosophila subobscura is adaptive to environmental changes. The population of Petnica, Serbia, was chosen to analyze short- and long-term changes in this polymorphism. Short-term changes were studied in the samples collected in May, June, and August of 1995. The inversion polymorphism varied over these months, although various interpretations are possible…	Zivanovic, G; Arenas, C; Mestresc, F	Drosophila subobscura; chromosomal inversions; karyotypes; long-term changes; short-term changes; natural selection; global warming	CLIMATE-CHANGE; NATURAL-POPULATIONS; SEASONAL-CHANGES; GAMETIC DISEQUILIBRIUM; GENETIC-STRUCTURE; TEMPORAL-CHANGES; COLONIZATION; HETEROKARYOTYPES; VIABILITIES; EVOLUTION	ISRAEL JOURNAL OF ECOLOGY & EVOLUTION	ISR J ECOL EVOL	Isr. J. Ecol. Evol.	2012	58	4	289	311	23	10.1560/IJEE.58.4.289	http://dx.doi.org/10.1560/IJEE.58.4.289	Environmental Sciences & Ecology; Evolutionary Biology	1	2025-06-17 19:00:13
3349	Chromosomal structure and recombination between inversions in Drosophila subobscura	Drosophila subobscura is a species with rich chromosomal polymorphism. More than 45 arrangements have been described in the O chromosome. The recombination between them is an interesting topic, because many nonoverlapping arrangements are inherited together. In the analysis of recombination between the arrangements O-7 and O(<(3+4+8)under bar>), out of 415 individuals observed none was found to b…	Tanaka, K; Diekmann, Y; Hazbun, A; Hijazi, A; Vreede, B; Roch, F; Sucena, É		NATURAL-POPULATIONS; SEASONAL-CHANGES; POLYMORPHISM; COLONIZATION; AMERICA; ARRANGEMENTS; ALLELISM; ORIGIN; EUROPE; CLINES	HEREDITAS	HEREDITAS	Hereditas	1998	128	2	105	113	9	10.1111/j.1601-5223.1998.00105.x	http://dx.doi.org/10.1111/j.1601-5223.1998.00105.x	Genetics & Heredity	1	2025-06-17 19:00:18
3911	The Adaptive Value of Chromosomal Inversions and Climatic Change-Studies on the Natural Populations of Drosophila subobscura from the Balkans	Simple Summary Climatic change is a serious problem because it can irreversibly modify most ecosystems. Many species try to survive by adapting, through natural selection, to the new climatic conditions. In this scenario, the inversion chromosomal polymorphism of Drosophila subobscura is an excellent natural system through which to study the adaptations of organisms to climatic change. For analyz…	Lavelle, P; Doledec, S; de Sartre, XA; Decaens, T; Gond, V; Grimaldi, M; Oszwald, J; Hubert, B; Ramirez, B; Veiga, I; de Souza, S; de Assis, WS; Michelotti, F; Martins, M; Feijoo, A; Bommel, P; Castañeda, E; Chacon, P; Desjardins, T; Dubs, F; Gordillo, E; Guevara, E; Fonte, S; Hurtado, MD; Lena, P; Lima, T; Marichal, R; Mitja, D; Miranda, I; Otero, T; Praxedes, C; Poccard, R; de Robert, P; Rodrig…	adaptation; natural selection; global warming; chromosomal thermal index; temperature	LONG-TERM CHANGES; SEASONAL-CHANGES; POLYMORPHISM; COLONIZATION; EVOLUTION; ADAPTATION; NORTH; COADAPTATION; FREQUENCIES; GENETICS	INSECTS	INSECTS	Insects	2023	14	7			20	10.3390/insects14070596	http://dx.doi.org/10.3390/insects14070596	Entomology	1	2025-06-17 19:00:25
363	THE EVOLUTIONARY HISTORY OF DROSOPHILA-BUZZATTI .26. MACROGEOGRAPHIC PATTERNS OF INVERSION POLYMORPHISM IN NEW-WORLD POPULATIONS	Inversion polymorphisms in the second and fourth chromosomes of the cactophilic Drosophila buzzatti in the native distribution range of the species are described. Over 5,000 flies from 26 localities were scored revealing interesting geographic structuring of arrangement frequencies. Multiple regression and partial correlation approaches showed that the frequencies of second and fourth chromosome …	HASSON, E; RODRIGUEZ, C; FANARA, JJ; NAVEIRA, H; REIG, OA; FONTDEVILA, A	INVERSION POLYMORPHISM; DROSOPHILA; NATURAL SELECTION; GEOGRAPHIC VARIATION; CLINES	NATURAL-POPULATION; CHROMOSOMAL-POLYMORPHISM; OLD-WORLD; COLONIZATION; SUBOBSCURA; COMPLEX; DIFFERENTIATION; ARRANGEMENTS; ARGENTINA; ALLOZYME	JOURNAL OF EVOLUTIONARY BIOLOGY	J EVOLUTION BIOL	J. Evol. Biol.	1995	8	3	369	384	16	10.1046/j.1420-9101.1995.8030369.x	http://dx.doi.org/10.1046/j.1420-9101.1995.8030369.x	Environmental Sciences & Ecology; Evolutionary Biology; Genetics & Heredity	1	2025-06-17 19:01:38
10	Microsatellite variability of Drosophila subobscura populations from the central Balkans	Background: Some populations of Drosophila subobscara (Collin) inhabit geographically separate and ecologically distinct habitats of the central Balkans. Hypothesis: Some of the separate populations were genetically isolated in glacial refugia and have subsequently diverged, leading to high genetic diversity. Methods: We sampled five different D. subobscum populations. Using fragment analysis for…	Novicic, ZK; Jelic, M; Jovanovic, M; Dimitrijevic, D; Veselinovic, MS; Stamenkovic-Radak, M; Andjelkovic, M	adaptive evolution; chromosomal inversions; genetic diversity; microhabitats	CHROMOSOMAL INVERSION POLYMORPHISM; MITOCHONDRIAL-DNA VARIATION; OLD-WORLD POPULATIONS; GENETIC-STRUCTURE; NATURAL-POPULATIONS; RAPID EVOLUTION; WING SIZE; COLONIZATION; AMERICA; RATES	EVOLUTIONARY ECOLOGY RESEARCH	EVOL ECOL RES	Evol. Ecol. Res.	2011	13	5	479	494	16			Environmental Sciences & Ecology; Evolutionary Biology; Genetics & Heredity	1	2025-06-17 19:01:41
380	Balkan glacial history and modern Drosophila subobscura population genetics	Background: The Balkan Peninsula was one of three main refugia for many European species during the last glaciation. During that period, glacial-interglacial climate oscillations probably shaped the habitat characteristics and influenced the population genetic structures of the Balkan species we see today, including Drosophila subobscura. Hypothesis: Some central Balkan gorges were refugia for D.…	Stamenkovic-Radak, M; Jelic, M; Novicic, ZK; Kenig, B; Tanaskovic, M; Andjelkovic, M	adaptive evolution; glacial refugia; inversion polymorphism; microsatellites; mtDNA	CHROMOSOMAL INVERSION POLYMORPHISM; MITOCHONDRIAL-DNA VARIATION; OLD-WORLD POPULATIONS; NATURAL-POPULATIONS; LINKAGE DISEQUILIBRIA; MTDNA HAPLOTYPES; COLONIZATION; REFUGIA; EVOLUTION; AMERICA	EVOLUTIONARY ECOLOGY RESEARCH	EVOL ECOL RES	Evol. Ecol. Res.	2012	14	7	839	858	20			Environmental Sciences & Ecology; Evolutionary Biology; Genetics & Heredity	1	2025-06-17 19:01:46
712	Temporal and spatial variation of inversion polymorphism in two natural populations of Drosophila buzzatii	The inversion polymorphism of the cactophilic fly Drosophila buzzatii was studied in two natural populations. We assessed the temporal changes and microspatial population structure. We observed a significant increase in the frequency of arrangement 2J at the expense of 2ST in both populations. These gene arrangements appear to affect the life-history of flies differently. Environmental heterogene…	Iriarte, PJF; Levy, E; Devincenzi, D; Rodríguez, C; Fanara, JJ; Hasson, E		EVOLUTIONARY HISTORY; CHROMOSOMAL-POLYMORPHISM; BREEDING STRUCTURE; THORAX LENGTH; BODY-SIZE; SELECTION; GENETICS; PSEUDOOBSCURA; MELANOGASTER; ARGENTINA	HEREDITAS	HEREDITAS	Hereditas	1999	131	2	93	99	7	10.1111/j.1601-5223.1999.00093.x	http://dx.doi.org/10.1111/j.1601-5223.1999.00093.x	Genetics & Heredity	1	2025-06-17 19:01:53
263	INVERSION POLYMORPHISM IN POPULATIONS OF DROSOPHILA SUBOBSCURA FROM URBAN AND NON-URBAN ENVIRONMENTS	Populations of Drosophila subobscura from the urban area of Belgrade and from the locality, Deliblato, which is not under strong anthropogenic influence, were studied with the aim to characterize and compare their genetic structure by examining chromosomal inversion polymorphism. Additional analysis and comparison of this type of polymorphism with several other populations from different habitats…	Kenig, B; Jelic, M; Kurbalija, Z; Stamenkovic-Radak, M; Andelkovic, M	Drosophila subobscura; inversion polymorphism; urban environment; clinal variation	GENE ARRANGEMENT FREQUENCIES; CHROMOSOMAL-POLYMORPHISM; NATURAL-POPULATIONS; MEDITERRANEAN POPULATIONS; WILLISTONI; AMERICA; DIFFERENTIATION; COLONIZATION; VARIABILITY; HABITATS	ARCHIVES OF BIOLOGICAL SCIENCES	ARCH BIOL SCI	Arch. Biol. Sci.	2010	62	3	565	574	10	10.2298/ABS1003565K	http://dx.doi.org/10.2298/ABS1003565K	Life Sciences & Biomedicine - Other Topics	1	2025-06-17 19:02:28
3670	EVOLUTIONARY HISTORY OF DROSOPHILA-BUZZATII .32. LINKAGE DISEQUILIBRIUM BETWEEN ALLOZYMES AND CHROMOSOME INVERSIONS IN 2 COLONIZING POPULATIONS	Chromosome polymorphism in Drosophila buzzatii is under selection but the genes responsible for the effect of the inversions on fitness are unknown. On the other hand, there is evidence for selection on several allozyme loci but the presence of paracentric inversions on the second chromosome, where most of-the polymorphic loci are located, complicates the interpretation. Studies of the associatio…	Liebherr, JK	ALLOZYMES; CACTOPHILIC DROSOPHILA; CHROMOSOME INVERSIONS; COLONIZATION; DROSOPHILA BUZZATII; LINKAGE DISEQUILIBRIUM	NATURAL-POPULATION; GENETIC DRIFT; BODY SIZE; POLYMORPHISM; SELECTION; PERTURBATION; FREQUENCIES; COMPLEX; LOCI	HEREDITY	HEREDITY	Heredity	1995	74		188	199	12	10.1038/hdy.1995.27	http://dx.doi.org/10.1038/hdy.1995.27	Environmental Sciences & Ecology; Evolutionary Biology; Genetics & Heredity	1	2025-06-17 19:02:34
620	Nucleotide diversity of a ND5 fragment confirms that population expansion is the most suitable explanation for the mtDNA haplotype polymorphism of Drosophila subobscura	Results from mitochondria (mt) DNA restriction site analyses (RSAs) have revealed that wild populations of Drosophila subobscura are formed by two common (I and II) and some rare, often endemic, low-frequency haplotypes. In the study reported here, we analysed nucleotide diversity in a 942-bp fragment of the mtDNA ND5 gene in 48 D. subobscura individuals captured from three populations that showe…	Castro, JA; Barrio, E; González, A; Picornell, A; Ramon, MM; Moya, A	ND5; Nucleotide diversity; Restriction site analysis; mtDNA haplotypes; Population expansion; D. subobscura; D. guanche	MITOCHONDRIAL-DNA HAPLOTYPES; OLD-WORLD POPULATIONS; LIFE-HISTORY TRAITS; GENETIC-STRUCTURE; EVOLUTION; COLONIZATION; SEQUENCE; DISEQUILIBRIA; FREQUENCIES; SOFTWARE	GENETICA	GENETICA	Genetica	2010	138	8	819	829	11	10.1007/s10709-010-9464-x	http://dx.doi.org/10.1007/s10709-010-9464-x	Genetics & Heredity	1	2025-06-17 19:02:42
3382	Local adaptation at fine spatial scale through chromosomal inversions and mito-nuclear epistasis: Findings in Drosophila subobscura (Diptera: Drosophilidae)	To explore local adaptation in wild populations at a fine spatial scale we characterized the genetic variability of eight closely located populations of Drosophila subobscura and its associations with microhabitat environmental conditions. Three different genetic markers were assessed: chromosomal inversions, a SNP of mitochondrial ND5 gene and nuclear microsatellites. Population genetic analyses…	CHEN, JM; HELLER, D; POON, B; KANG, L; WANG, LH	Diptera; Drosophilidae; Drosophila subobscura; genetic differentiation; high dispersion; chromosomal inversion; ND5; microsatellites; local adaptation	MITOCHONDRIAL-DNA HAPLOTYPES; EFFECTIVE POPULATION-SIZE; GENETIC-STRUCTURE; MICROGEOGRAPHIC ADAPTATION; NATURAL-POPULATIONS; MTDNA HAPLOTYPES; LINKAGE DISEQUILIBRIA; DIFFERENT HABITATS; DEVELOPMENT TIME; POLYMORPHISM	EUROPEAN JOURNAL OF ENTOMOLOGY	EUR J ENTOMOL	Eur. J. Entomol.	2019	116		492	503	12	10.14411/eje.2019.051	http://dx.doi.org/10.14411/eje.2019.051	Entomology	1	2025-06-17 19:03:38
108	Monitoring of the genetic structure of natural populations:: change of the effective population size and inversion polymorphism in Drosophila subobscura	We analyzed changes in the genetic structure and effective population size of two ecologically distinct populations of Drosophila subobscura over several years. Population sizes of D. subobscura in beech and oak wood habitats for a period of 6 years were estimated by the capture-mark-release-recapture method. Inversion polymorphism parameters were also assessed in the same populations for a perio…	Stamenkovic-Radak, M; Rasic, G; Savic, T; Kalajdzic, P; Kurbalija, Z; Kenig, B; Andjelkovic, M	sex ratio; effective population size; inversion polymorphism; conservation genetics; climate warming	LONG-TERM CHANGES; CONSERVATION GENETICS; ARRANGEMENT FREQUENCIES; MODELING PROBLEMS; SEX-RATIO; CONSEQUENCES; DISPERSAL; ADAPTATION; HABITATS; MOUNTAIN	GENETICA	GENETICA	Genetica	2008	133	1	57	63	7	10.1007/s10709-007-9183-0	http://dx.doi.org/10.1007/s10709-007-9183-0	Genetics & Heredity	1	2025-06-17 19:03:44
4107	Palaeoclimatic variation, adaptation and biogeography of inversion polymorphisms in natural populations of Drosophila robusta	Studies of natural and sexual selection in wild populations of Drosophila have historically provided strong inference for the maintenance of inversion polymorphism. Analysis of geographical variation in the Drosophila robusta chromosomal data collected over more than 50 years from 133 natural populations across eastern North America has confirmed several north-south and east-west clines in the fr…	Sinclair, BJ; Klok, CJ; Chown, SL	clines; deciduous forests; Diptera; evolution; linked inversions; Miocene; natural selection; North America; palaeoecology	GREAT-SMOKY MOUNTAINS; ARRANGEMENT COMBINATIONS; PHYLOGENETIC RELATIONSHIPS; SPATIAL AUTOCORRELATION; MARGINAL POPULATIONS; GENE ARRANGEMENTS; LINKAGE; ASSOCIATIONS; FREQUENCIES; VEGETATION	BIOLOGICAL JOURNAL OF THE LINNEAN SOCIETY	BIOL J LINN SOC	Biol. J. Linnean Soc.	2004	81	3	395	411	17	10.1111/j.1095-8312.2004.00306.x	http://dx.doi.org/10.1111/j.1095-8312.2004.00306.x	Evolutionary Biology	1	2025-06-17 19:03:53
3047	THE EVOLUTIONARY HISTORY OF DROSOPHILA-BUZZATI .10. DIFFERENTIAL RESPONSE IN ENVIRONMENTAL ALCOHOL AMONG 2ND-CHROMOSOME ARRANGEMENTS IN EXPERIMENTAL POPULATIONS OF DROSOPHILA-BUZZATII	Drosophila buzzatii feeds and breeds on the decaying cladodes and fruits of several species of Opuntia (prickly pear) which contain significant levels of ethanol and isopropanol. The potential influence of these two alcohols on the inversion polymorphism of the second and fourth chromosomes was investigated in ten experimental populations with different amounts of alcohol (either ethanol or isopr…	Smith, LC; Coscia, MR			GENETICA	GENETICA	Genetica	1987	75	3	219	229	11	10.1007/BF00123577	http://dx.doi.org/10.1007/BF00123577	Genetics & Heredity	1	2025-06-17 19:04:26
44	The evolutionary history of Drosophila buzzatii .30. Mitochondrial DNA polymorphism in original and colonizing populations	Both original and colonizer populations of Drosophila buzzatii have been analyzed for mtDNA restriction polymorphisms. Most of the mtDNA nucleotide variation in original populations of NW Argentina can be explained by intrapopulation diversity and only a small fraction can be accounted for by between-population diversity. Similar results are obtained using either the estimated number of nucleotid…	Rossi, MS; Barrio, E; Latorre, A; QuezadaDiaz, JE; Hasson, E; Moya, A; Fontdevila, A	mtDNA polymorphism; population structure; colonization; founder events; Drosophila buzzatii	OLD-WORLD POPULATIONS; NATURAL-POPULATIONS; GENETIC-STRUCTURE; HAWAIIAN DROSOPHILA; SUBOBSCURA; MELANOGASTER; VARIABILITY; DIFFERENTIATION; COLONIZATION; HETERONEURA	MOLECULAR BIOLOGY AND EVOLUTION	MOL BIOL EVOL	Mol. Biol. Evol.	1996	13	2	314	323	10	10.1093/oxfordjournals.molbev.a025591	http://dx.doi.org/10.1093/oxfordjournals.molbev.a025591	Biochemistry & Molecular Biology; Evolutionary Biology; Genetics & Heredity	1	2025-06-17 19:04:32
2192	Molecular population genetics of X-linked genes in Drosophila pseudoobscura	This article presents a nucleotide sequence analysis of 500 bp determined in each of five X-linked genes, runt, sisterlessA, period, esterase 5, and Heat-shock protein 83, in 40 Drosophila pseudoobscura strains collected from two populations. Estimates of the neutral migration parameter for the five loci show that gene flow among D. pseudoobscura populations is sufficient to homogenize inversion …	Saccheri, IJ; Whiteford, S; Yung, CJ; van't Hof, AE		ALCOHOL-DEHYDROGENASE REGION; DNA-SEQUENCE VARIATION; SEX-RATIO; LINKAGE DISEQUILIBRIUM; 2 POPULATIONS; INVERSION POLYMORPHISM; CHROMOSOMAL INVERSIONS; XANTHINE DEHYDROGENASE; NATURAL-POPULATIONS; STATISTICAL TESTS	GENETICS	GENETICS	Genetics	2000	156	1	155	172	18			Genetics & Heredity	1	2025-06-17 19:04:38
523	Background selection and patterns of genetic diversity in Drosophila melanogaster	Theoretical models of the effects of selection against deleterious mutations on variation at linked neutral sites (background selection) are used to predict the relations between chromosomal location and genetic variability at the DNA level, in Drosophila melanogaster. The sensitivity of the predictions to variation in the mutation, selection and recombination parameters on which they are based i…	Charlesworth, B		RESTRICTION-MAP VARIATION; DNA POLYMORPHISM DATA; MOLECULAR POPULATION-GENETICS; ELEMENT COPY NUMBER; TRANSPOSABLE ELEMENTS; NATURAL-POPULATIONS; X-CHROMOSOME; DELETERIOUS MUTATIONS; PHENOTYPIC VARIATION; RECOMBINATION RATES	GENETICS RESEARCH	GENET RES	Genet. Res.	1996	68	2	131	149	19	10.1017/S0016672300034029	http://dx.doi.org/10.1017/S0016672300034029	Genetics & Heredity	1	2025-06-17 19:04:42
463	On the origin of the O-5 chromosomal inversion in American populations of Drosophila subobscura	D. subobscura, a typically Palearctic species, has recently colonized the American continent. The population from which the colonization started is still unknown. A complete association between a lethal gene and the O-5 chromosomal inversion has been detected in the colonizing populations; this association could be used to ascertain the origin of the colonization. In the present study, three hypo…	Mestres, F; Serra, L		NATURAL-POPULATIONS; GENETIC LOAD; COLONIZATION; ARRANGEMENTS; MELANOGASTER; EVOLUTION; VIABILITY; ELEMENT; CLINES	HEREDITAS	HEREDITAS	Hereditas	1995	123	1	39	46	8	10.1111/j.1601-5223.1995.00039.x	http://dx.doi.org/10.1111/j.1601-5223.1995.00039.x	Genetics & Heredity	1	2025-06-17 19:05:06
3653	Wing trait-inversion associations in Drosophila subobscura can be generalized within continents, but may change through time	Clinal variation is one of the most emblematic examples of the action of natural selection at a wide geographical range. In Drosophila subobscura, parallel clines in body size and inversions, but not in wing shape, were found in Europe and South and North America. Previous work has shown that a bottleneck effect might be largely responsible for differences in wing trait-inversion association betw…	Bodelón, A; Fablet, M; de Oliveira, DS; Vieira, C; Guerreiro, MPG	chromosomal polymorphisms; clinal variation; Drosophila subobscura; founder effects; historical events; real-time evolution; wing shape; wing size	LONG-TERM CHANGES; BODY-SIZE; CHROMOSOMAL-POLYMORPHISM; DEVELOPMENTAL STABILITY; THERMAL COADAPTATION; QUANTITATIVE TRAITS; NATURAL-POPULATION; ADAPTIVE EVOLUTION; RAPID EVOLUTION; COLONIZATION	JOURNAL OF EVOLUTIONARY BIOLOGY	J EVOLUTION BIOL	J. Evol. Biol.	2015	28	12	2163	2174	12	10.1111/jeb.12739	http://dx.doi.org/10.1111/jeb.12739	Environmental Sciences & Ecology; Evolutionary Biology; Genetics & Heredity	1	2025-06-17 19:07:44
2524	Variability levels, population size and structure of American and European Drosophila montana populations	The level and patterns of nucleotide diversity have been characterized for two X-linked loci, fusel (fit; a region of 2362 bp) and suppressor of sable (su(s); a region of 413 bp), in one European and one American D. montana population. Sequence variation at these loci shows that the two populations are divergent, although they may not be completely isolated. Data on the level of silent site varia…	Joshi, A	DNA sequence variation; Drosophila montana; fused; population structure	DNA POLYMORPHISM; VIRILIS-GROUP; MOLECULAR EVOLUTION; NATURAL-POPULATIONS; STATISTICAL TESTS; RECOMBINATION; HITCHHIKING; SELECTION; HYPOTHESIS; NEUTRALITY	HEREDITY	HEREDITY	Heredity	2001	86		506	511	6	10.1046/j.1365-2540.2001.00863.x	http://dx.doi.org/10.1046/j.1365-2540.2001.00863.x	Environmental Sciences & Ecology; Evolutionary Biology; Genetics & Heredity	1	2025-06-17 19:10:32
515	Geographic and seasonal variation of the for gene reveal signatures of local adaptation in Drosophila melanogaster	In the early 1980s, the observation that Drosophila melanogaster larvae differed in their foraging behaviour laid the foundation for the work that would later lead to the discovery of the foraging gene (for) and its associated foraging phenotypes, rover and sitter. Since then, the molecular characterization of the for gene and our understanding of the mechanisms that maintain its phenotypic varia…	Perez, DJP	foraging mode; landscape genetics; polymorphism; heterogeneous environments; demographic history	ADJACENT PLANT-POPULATIONS; AMINO-ACID POLYMORPHISM; LIFE-HISTORY; GENOMIC ANALYSIS; R PACKAGE; EVOLUTION; SELECTION; LANDSCAPE; BEHAVIOR; CLINES	JOURNAL OF EVOLUTIONARY BIOLOGY	J EVOLUTION BIOL	J. Evol. Biol.	2024	37	2	201	211	11	10.1093/jeb/voad018	http://dx.doi.org/10.1093/jeb/voad018	Environmental Sciences & Ecology; Evolutionary Biology; Genetics & Heredity	1	2025-06-17 19:12:20
871	Population genetic study of allozyme variation in natural populations of Drosophila antonietae (Insecta, Diptera)	Drosophila antonietae is an endemic South American cactophilic species found in relictual xerophytic vegetation, mostly associated with Cereus hildmaniannus cactus. Low differentiation among populations of this species has been detected using several markers. In this work, we performed an allozyme genetic variability analysis of 11 natural populations of D. antonietae and included a discussion ab…	Mateus, RP; Sene, FM	allozyme variation; cactophilic Drosophila; Drosophila antonietae; natural populations; Drosophila buzzatii cluster	CACTOPHILIC DROSOPHILA; SUPERSPECIES TAXON; BREEDING STRUCTURE; SERIDO DIPTERA; F-STATISTICS; FLOW; DISTANCE; DIFFERENTIATION; POLYMORPHISM; BUZZATII	JOURNAL OF ZOOLOGICAL SYSTEMATICS AND EVOLUTIONARY RESEARCH	J ZOOL SYST EVOL RES	J. Zool. Syst. Evol. Res.	2007	45	2	136	143	8	10.1111/j.1439-0469.2006.00383.x	http://dx.doi.org/10.1111/j.1439-0469.2006.00383.x	Evolutionary Biology; Zoology	1	2025-06-17 19:12:54
2263	Genetic evidence for adaptation-driven incipient speciation of Drosophila melanogaster along a microclimatic contrast in Evolution Canyon, Israel	Substantial genetic differentiation, as great as among species, exists between populations of Drosophila melanogaster inhabiting opposite slopes of a small canyon. Previous work has shown that prezygotic sexual isolation and numerous differences in stress-related phenotypes have evolved between D. melanogaster populations in Evolution Canyon, Israel, in which slopes 100-400 m apart differ dramati…	Valente-Gaiesky, VLD	thermotolerance; hsp70; P element; genetic distance; premating isolation	MICROSATELLITE LOCI; POPULATION BOTTLENECKS; BACKGROUND SELECTION; MUTATIONS; PATTERNS; DISTANCE; DIVERSITY; FREQUENCY; EXPANSION; MIGRATION	PROCEEDINGS OF THE NATIONAL ACADEMY OF SCIENCES OF THE UNITED STATES OF AMERICA	P NATL ACAD SCI USA	Proc. Natl. Acad. Sci. U. S. A.	2001	98	23	13195	13200	6	10.1073/pnas.231478298	http://dx.doi.org/10.1073/pnas.231478298	Science & Technology - Other Topics	1	2025-06-17 19:13:08
1667	Multilocus nuclear sequences reveal intra- and interspecific relationships among chromosomally polymorphic species of cactophilic Drosophila	Drosophila mojavensis and Drosophila arizonae, a pair of sibling species endemic to North America, constitute an important model system to study ecological genetics and the evolution of reproductive isolation. This species pair can produce fertile hybrids in some crosses and are sympatric in a large part of their ranges. Despite the potential for hybridization in nature, however, evidence of intr…	Thornton, K; Andolfatto, P	Drosophila; introgression; multilocus; population structure; speciation	DEHYDROGENASE ADH PARALOGS; GENE FLOW; STATISTICAL TESTS; DNA POLYMORPHISM; SEXUAL ISOLATION; REPRODUCTIVE ISOLATION; POPULATION-GENETICS; DESERT DROSOPHILA; CLOSE RELATIVES; MOJAVENSIS	MOLECULAR ECOLOGY	MOL ECOL	Mol. Ecol.	2007	16	14	3009	3024	16	10.1111/j.1365-294X.2007.03325.x	http://dx.doi.org/10.1111/j.1365-294X.2007.03325.x	Biochemistry & Molecular Biology; Environmental Sciences & Ecology; Evolutionary Biology	1	2025-06-17 19:14:08
1712	Nucleotide variation and recombination along the fourth chromosome in Drosophila simulans	The fourth chromosome of Drosophila melanogaster and its sister species are believed to be nonrecombining and have been a model system for testing predictions of the effects of selection on linked, neutral variation. We recently examined nucleotide variation along the chromosome of D. melanogaster and revealed that a low average level of recombination could be associated with considerably high le…	Long, HA; Sung, W; Miller, SF; Ackerman, MS; Doak, TG; Lynch, M		BACKGROUND SELECTION; NATURAL-POPULATIONS; CONTRASTING PATTERNS; GENETIC DIVERSITY; SU(W(A)) REGIONS; X-CHROMOSOME; POLYMORPHISM; MELANOGASTER; FREQUENCY; GENOME	GENETICS	GENETICS	Genetics	2004	166	4	1783	1794	12	10.1534/genetics.166.4.1783	http://dx.doi.org/10.1534/genetics.166.4.1783	Genetics & Heredity	1	2025-06-17 19:15:12
2128	GEOGRAPHICAL CLINAL VARIATION AT 7 ESTERASE-CODING LOCI IN INDIAN POPULATIONS OF ZAPRIONUS-INDIANUS	Twelve Indian natural populations of Zaprionus indianus, collected along 22-degrees latitudinal range, were analysed electrophoretically for allozymic variation of esterase gene-enzyme system. Interestingly, all the seven Est loci were found to be highly polymorphic in all the populations of Z. indianus. The genetic structure of Z. indianus populations was characterized by extensive inter-populat…	ARTAVANISTSAKONAS, S; MUSKAVITCH, MAT; YEDVOBNICK, B		DROSOPHILA-MELANOGASTER; GENETIC DIFFERENTIATION; NATURAL-POPULATIONS; ALLOZYME VARIATION; PATTERNS; FREQUENCIES	HEREDITAS	HEREDITAS	Hereditas	1993	119	2	161	170	10	10.1111/j.1601-5223.1993.00161.x	http://dx.doi.org/10.1111/j.1601-5223.1993.00161.x	Genetics & Heredity	1	2025-06-17 19:15:24
3595	Quantitative trait analysis and geographic variability of natural populations of Zaprionus indianus, a recent invader in Brazil	Five natural samples of a recent South America invader, the drosophilid Zaprionus indianus, were investigated with the isofemale line technique. These samples were compared to five African mainland populations, investigated with the same method. The results were also compared to data obtained on mass cultures of other populations from Africa and India. Three quantitative traits were measured on b…	Lansdon, P; Kasuya, J; Kitamoto, T	biological invasion; Drosophila; body size; sternopleural bristles; isofemale lines; wing/thorax ratio	DROSOPHILA-MELANOGASTER; PHENOTYPIC PLASTICITY; MORPHOMETRICAL TRAITS; LATITUDINAL CLINES; GENETIC-VARIABILITY; GROWTH TEMPERATURE; REACTION NORMS; COLONIZATION; SUBOBSCURA; SIZE	HEREDITY	HEREDITY	Heredity	2006	96	1	53	62	10	10.1038/sj.hdy.6800753	http://dx.doi.org/10.1038/sj.hdy.6800753	Environmental Sciences & Ecology; Evolutionary Biology; Genetics & Heredity	1	2025-06-17 19:15:32
1358	Allozyme variability in an invasive drosophilid, Zaprionus indianus (Diptera: Drosophilidae):: comparison of a recently introduced Brazilian population with Old World populations	Colonizing species often go through genetic bottlenecks when new territories are invaded. The South American continent has been recently colonized by a generalist African drosophilid, Zaprionus indianus, which has become an agricultural pest in Brazil in the last five years. In this paper we used allozyme electrophoresis to estimate levels of genetic differentiation of Z indianus collected from s…	Kierszenbaum, AL; Tres, LL		NATURAL-POPULATIONS; COLONIZATION; EVOLUTION; MELANOGASTER; DIVERGENCE; SUBOBSCURA; REGION	ANNALES DE LA SOCIETE ENTOMOLOGIQUE DE FRANCE	ANN SOC ENTOMOL FR	Ann. Soc. Entomol. Fr.	2005	41	1	7	13	7	10.1080/00379271.2005.10697438	http://dx.doi.org/10.1080/00379271.2005.10697438	Entomology	1	2025-06-17 19:16:17
1466	An Approximate Bayesian Estimator Suggests Strong, Recurrent Selective Sweeps in Drosophila	The recurrent fixation of newly arising, beneficial mutations in a species reduces levels of linked neutral variability. Models positing frequent weakly beneficial substitutions or, alternatively, rare, strongly selected substitutions predict similar average effects on linked neutral variability, if the product of the rate and strength of selection is held constant. We propose an approximate Baye…	Heled, J; Drummond, AJ		ADAPTIVE PROTEIN EVOLUTION; POSITIVE SELECTION; POPULATION-GENETICS; STATISTICAL TESTS; GENOMIC RATE; DNA; HITCHHIKING; POLYMORPHISM; SIGNATURE; RECOMBINATION	PLOS GENETICS	PLOS GENET	PLoS Genet.	2008	4	9			11	10.1371/journal.pgen.1000198	http://dx.doi.org/10.1371/journal.pgen.1000198	Genetics & Heredity	1	2025-06-17 19:19:43
1311	Detecting bottlenecks and selective sweeps from DNA sequence polymorphism	A coalescence-based maximum-likelihood method is presented that aims to (i) detect diversity-reducing events in the recent history of a population and (ii) distinguish between demographic (e.g:, bottlenecks) and selective causes (selective sweep) of a recent reduction of genetic variability. The former goal is achieved by taking account of the distortion in the shape of gene genealogies generated…	He, K; Dickman, D		DROSOPHILA-MELANOGASTER; POPULATION BOTTLENECKS; GENETIC DIVERSITY; SITES MODEL; HYPOTHESIS; ALLELES; LOCUS	GENETICS	GENETICS	Genetics	2000	155	2	981	987	7			Genetics & Heredity	1	2025-06-17 19:20:50
551	A Large Panel of Drosophila simulans Reveals an Abundance of Common Variants	The rapidly expanding availability of large NGS data sets provides an opportunity to investigate population genetics at an unprecedented scale. Drosophila simulans is the sister species of the model organism Drosophila melanogaster, and is often presumed to share similar demographic history. However, previous population genetic and ecological work suggests very different signatures of selection a…	Signor, SA; New, FN; Nuzhdin, S	Drosophila simulans; population genetics; selection	MOLECULAR POPULATION-GENETICS; PARTIAL SELECTIVE SWEEPS; NON-AFRICAN POPULATIONS; SOFT SWEEPS; POSITIVE SELECTION; NUCLEOTIDE VARIATION; NATURAL-POPULATIONS; MELANOGASTER POPULATIONS; DELETERIOUS MUTATIONS; RESOURCE UTILIZATION	GENOME BIOLOGY AND EVOLUTION	GENOME BIOL EVOL	Genome Biol. Evol.	2018	10	1	189	206	18	10.1093/gbe/evx262	http://dx.doi.org/10.1093/gbe/evx262	Evolutionary Biology; Genetics & Heredity	1	2025-06-17 19:21:02
357	MITOCHONDRIAL-DNA VARIATION AND GENETIC-STRUCTURE IN OLD-WORLD POPULATIONS OF DROSOPHILA-SUBOBSCURA	To discover the relation between mitochondrial DNA (mtDNA) polymorphism and the geographic population structure of Drosophila subobscura previously established for other genetic traits, a wide Paleartic survey was carried out. A total of 24 nucleomorphs was observed among 261 isofemale lines assayed by 11 restriction endonucleases with 38 different sites in the mtDNA cleavage map. The differentia…	AFONSO, JM; VOLZ, A; HERNANDEZ, M; RUTTKAY, H; GONZALEZ, M; LARRUGA, JM; CABRERA, VM; SPERLICH, D			MOLECULAR BIOLOGY AND EVOLUTION	MOL BIOL EVOL	Mol. Biol. Evol.	1990	7	2	123	142	20			Biochemistry & Molecular Biology; Evolutionary Biology; Genetics & Heredity	1	2025-06-17 19:21:33
1119	O-CHROMOSOME INVERSION POLYMORPHISM IN NORTHERN AND ATLANTIC EUROPE AND ITS IMPLICATIONS IN THE AMERICAN COLONIZATION BY DROSOPHILA-SUBOBSCURA	The Western Mediterranean populations of D. subobscura have a very similar chromosomal inversion polymorphism to the American colonizing populations, with the exception of the O5 inversion This inversion, which is found in appreciable frequencies in colonizing populations and is distributed according to a significant latitudinal cline, both in North and South America has never been reported in th…	MESTRES, F; SERRA, L; AYALA, FJ	DROSOPHILA-SUBOBSCURA; CHROMOSOMAL INVERSION; POLYMORPHISM; COLONIZATION	NATURAL-POPULATIONS; GENE ARRANGEMENTS; ALLOZYME; CHILE; CLINES	ZEITSCHRIFT FUR ZOOLOGISCHE SYSTEMATIK UND EVOLUTIONSFORSCHUNG	Z ZOOL SYST EVOL		1994	32	2	108	116	9			Zoology	1	2025-06-17 19:21:44
548	Analysis of inbreeding in a colonizing population of Drosophila subobscura	An analysis of the effects of inbreeding on the genetic structure of a colonizing population of Drosophila subobscura has been carried out. Species of Drosophila, particularly D. subobscura, may have lethal alleles associated with chromosomal inversions and our aim was to assess the extent to which the genome is balanced in this way. The frequencies of chromosomal inversions were compared between…	Pegueroles, G; Mestres, F; Serra, L	Drosophila subobscura; fixation rates; sib mating	CHROMOSOMAL ARRANGEMENTS; COLONIZATION; AMERICA; MELANOGASTER; POLYMORPHISM; ASSOCIATION; DEPRESSION; INVERSION; PATTERNS; CLINES	GENETICA	GENETICA	Genetica	1996	98	3	289	296	8	10.1007/BF00057593	http://dx.doi.org/10.1007/BF00057593	Genetics & Heredity	1	2025-06-17 19:22:09
1252	Introduction history of Drosophila subobscura in the New World:: a microsatellite-based survey using ABC methods	America in the early 1980s, and that rapidly invaded broad latitudinal ranges on both continents. To trace the source and history of this invasion, we obtained genotypic data on nine microsatellite loci from two South American, two North American and five European populations of D. subobscura. We analysed these data with traditional statistics as well as with an approximate Bayesian computation (…	Traylor-Knowles, N; Hansen, U; Dubuc, TQ; Martindale, MQ; Kaufman, L; Finnerty, JR	approximate Bayesian computation; colonization; Drosophila subobscura; microsatellites; number of founders; sequential invasions	GENETIC-VARIATION; NONEQUILIBRIUM POPULATION; NORTH-AMERICA; BUFO-MARINUS; TIME-SERIES; COLONIZATION; EVOLUTION; MELANOGASTER; EXPANSION; SIZE	MOLECULAR ECOLOGY	MOL ECOL	Mol. Ecol.	2007	16	15	3069	3083	15	10.1111/j.1365-294X.2007.03336.x	http://dx.doi.org/10.1111/j.1365-294X.2007.03336.x	Biochemistry & Molecular Biology; Environmental Sciences & Ecology; Evolutionary Biology	1	2025-06-17 19:22:15
775	Evolution of Chilean colonizing populations of Drosophila subobscura: lethal genes and chromosomal arrangements	Knowledge of the frequency, distribution, and fate of lethal genes in chromosomal inversions helps to illuminate the evolution of recently founded populations. We analyze the relationship between lethal genes and inversions in two colonizing populations of D. subobscura in Chile. In the ancestral Palearctic populations of this species, lethal genes seem distributed at random on chromosomes. But i…	Mestres, F; Balanyà, J; Pascual, M; Arenas, C; Gilchrist, GW; Huey, RB; Serra, L	D. subobscura; Colonization; Lethal genes; Chromosomal inversions; Association; Heterosis	NATURAL-POPULATIONS; INVERSION POLYMORPHISM; MARGINAL POPULATIONS; MITOCHONDRIAL-DNA; FOUNDER EVENT; O-CHROMOSOMES; COLONIZATION; ALLELISM; AMERICA; PSEUDOOBSCURA	GENETICA	GENETICA	Genetica	2009	136	1	37	48	12	10.1007/s10709-008-9298-y	http://dx.doi.org/10.1007/s10709-008-9298-y	Genetics & Heredity	1	2025-06-17 19:22:19
746	COLONIZATION OF AMERICA BY DROSOPHILA-SUBOBSCURA - LETHAL GENES AND THE PROBLEM OF THE O5 INVERSION	In this work, the process of colonization of North and South America by the species Drosophila subobscura has been studied by analyzing the variability of lethal genes. The genetic structures of a Palearctic natural central population (Bordils, Spain) and a colonizer population from America (Gilroy, California) have been compared. The frequencies of lethal chromosomes and their allelism are 29.00…	MESTRES, F; PEGUEROLES, G; PREVOSTI, A; SERRA, L		NATURAL-POPULATIONS; CHROMOSOMAL-POLYMORPHISM; CENTRAL CHILE; VIABILITY; GENETICS; LOAD; MELANOGASTER; ARRANGEMENTS; BOTTLENECK; ALLELISM	EVOLUTION	EVOLUTION	Evolution	1990	44	7	1823	1836	14	10.2307/2409511	http://dx.doi.org/10.2307/2409511	Environmental Sciences & Ecology; Evolutionary Biology; Genetics & Heredity	1	2025-06-17 19:22:36
802	Temporal changes in chromosomal polymorphism of Drosophila subobscura related to climatic changes		Orengo, DJ; Prevosti, A	chromosomal polymorphism; Drosophila subobscura; flexible polymorphism; temperature; temporal changes	NATURAL-POPULATIONS; INVERSION POLYMORPHISM; ARRANGEMENT FREQUENCIES; OLD-WORLD; PSEUDOOBSCURA; MELANOGASTER; COLONIZATION; ASSOCIATION; DISTANCES; DECADES	EVOLUTION	EVOLUTION	Evolution	1996	50	3	1346	1350	5	10.2307/2410676	http://dx.doi.org/10.2307/2410676	Environmental Sciences & Ecology; Evolutionary Biology; Genetics & Heredity	1	2025-06-17 19:23:33
182	The genetic structure of Balkan populations of Drosophila subobscura	Although Drosophila subobscura has been a model organism for European and American population geneticists, little information is available on the genetic structure of its natural populations. In this paper we report the estimates of some population parameters. We have used data from lethal allelism tests in four Balkan populations (Kamariste, Djerdap and Petnica in Serbia and Zanjic in Montenegro…	Zivanovic, G; Arenas, C; Mestres, F		NATURAL-POPULATIONS; LETHAL GENES; EFFECTIVE SIZE; CHROMOSOMAL ARRANGEMENTS; LOCAL-POPULATION; MUTATION-RATE; COLONIZATION; ALLELISM; MELANOGASTER; AMERICA	HEREDITAS	HEREDITAS	Hereditas	2007	144	4	120	128	9	10.1111/j.2007.0018-0661.02008.x	http://dx.doi.org/10.1111/j.2007.0018-0661.02008.x	Genetics & Heredity	1	2025-06-17 19:23:36
725	Elevated Linkage Disequilibrium and Signatures of Soft Sweeps Are Common in Drosophila melanogaster	The extent to which selection and demography impact patterns of genetic diversity in natural populations of Drosophila melanogaster is yet to be fully understood. We previously observed that linkage disequilibrium (LD) at scales of similar to 10 kb in the Drosophila Genetic Reference Panel (DGRP), consisting of 145 inbred strains from Raleigh, North Carolina, measured both between pairs of sites …	Garud, NR; Petrov, DA	Drosophila melanogaster; demography; linkage disequilibrium; haplotype homozygosity; selection	GENETIC REFERENCE PANEL; SELECTIVE SWEEPS; POPULATION-STRUCTURE; MOLECULAR EVOLUTION; GENOME; RECOMBINATION; CONVERSION; HAPLOTYPE; INFERENCE; PATTERNS	GENETICS	GENETICS	Genetics	2016	203	2	863	+	41	10.1534/genetics.115.184002	http://dx.doi.org/10.1534/genetics.115.184002	Genetics & Heredity	1	2025-06-17 19:23:41
346	O-Chromosome Lethal Frequencies in Serbian and Montenegrin Drosophila subobscura Populations	Lethal chromosomal frequencies were obtained from three Drosophila subobscura samples from the Mt. Avala (Serbia) population in September 2003 (0.218), June 2004 (0.204) and September 2004 (0.250). These values and those from other Balkan populations studied previously (Petnica, Kamariste, Zanjic and Djerdap) were used to analyze the possible effect of population, year, month and altitude above s…	Zivanovic, G; Arenas, C; Mestres, F		GENETIC LOAD; INVERSION POLYMORPHISM; NATURAL-POPULATIONS; MARGINAL POPULATIONS; MELANOGASTER; PSEUDOOBSCURA; COLONIZATION; HETEROKARYOTYPES; VIABILITIES; ALLELISM	RUSSIAN JOURNAL OF GENETICS	RUSS J GENET+	Russ. J. Genet.	2011	47	10	1215	1220	6	10.1134/S1022795411100188	http://dx.doi.org/10.1134/S1022795411100188	Genetics & Heredity	1	2025-06-17 19:23:46
2254	Inversion polymorphism in two Serbian natural populations of Drosophila subobscura: Analysis of long-term changes	To study whether inversions (or arrangements) by themselves or karyotypes are the main global warming adaptive target of natural selection, two Drosophila subobscura Serbian populations (Apatin and Petnica) were re-analyzed using different statistical approaches. Both populations were sampled in an approximately 15 years period: Apatin in 1994 and 2008 + 2009 and Petnica in 1995 and 2010. For all…	Guillemaud, T; Rooker, S; Pasteur, N; Raymond, M		CHROMOSOMAL-POLYMORPHISM; SEASONAL-CHANGES; CLIMATE-CHANGE; GAMETIC DISEQUILIBRIUM; LETHAL GENES; TIME-SERIES; COLONIZATION; AMERICA; ARRANGEMENTS; COLL	RUSSIAN JOURNAL OF GENETICS	RUSS J GENET+	Russ. J. Genet.	2014	50	6	557	562	6	10.1134/S1022795414060155	http://dx.doi.org/10.1134/S1022795414060155	Genetics & Heredity	1	2025-06-17 19:23:49
116	Population genetic structure and colonization sequence of Drosophila subobscura in the Canaries and Madeira Atlantic Islands as inferred by autosomal, sex-linked and mtDNA traits	The genetic structure in Atlantic islands and continental populations of Drosophila subobscura has been studied using autosomal and sex-linked allozymes and mitochondrial DNA (mtDNA) haplotypes, From the data it is deduced that whereas the Canary Islands have long been isolated, the neighboring island of Madeira has been subjected to continuous migration from the mainland, In addition, sex-linked…	Pinto, FM; Brehm, A; Hernandez, M; Larruga, JM; Gonzalez, AM; Cabrera, VM		MITOCHONDRIAL-DNA VARIATION; OLD-WORLD POPULATIONS; NATURAL-POPULATIONS; CHROMOSOMAL-POLYMORPHISM; RP49 REGION; INVERSIONS; DIFFERENTIATION; EVOLUTION; PATTERNS; AMERICA	JOURNAL OF HEREDITY	J HERED	J. Hered.	1997	88	2	108	114	7	10.1093/oxfordjournals.jhered.a023067	http://dx.doi.org/10.1093/oxfordjournals.jhered.a023067	Evolutionary Biology; Genetics & Heredity	1	2025-06-17 19:23:55
50	Phylogeography of Drosophila subobscura from north Atlantic islands inferred from mtDNA A+T rich region sequences		Brehm, A; Harris, DJ; Hernández, M; Perez, JA; Larruga, JM; Pinto, FM; González, AM		MITOCHONDRIAL-DNA VARIATION; OLD-WORLD POPULATIONS; ARRANGEMENT FREQUENCIES; INVERSION POLYMORPHISM; GENETIC-STRUCTURE; MEDIAN NETWORKS; CANARY-ISLANDS; COLONIZATION; MADEIRA; EVOLUTION	MOLECULAR PHYLOGENETICS AND EVOLUTION	MOL PHYLOGENET EVOL	Mol. Phylogenet. Evol.	2004	30	3	829	834	6	10.1016/j.ympev.2003.10.018	http://dx.doi.org/10.1016/j.ympev.2003.10.018	Biochemistry & Molecular Biology; Evolutionary Biology; Genetics & Heredity	1	2025-06-17 19:24:56
417	POPULATION-STRUCTURE AND MITOCHONDRIAL-DNA GENE FLOW IN OLD-WORLD POPULATIONS OF DROSOPHILA-SUBOBSCURA	An extensive survey of mitochondrial DNA (mtDNA) restriction polymorphism in 156 isofemale lines from 29 different geographic populations of Drosophila subobscura distributed throughout the Old World was carried out. Ten restriction enzymes were used, five of which revealed restriction site polymorphism. Of the 31 restriction sites detected, 13 were found to be polymorphic. Comparisons with the m…	LATORRE, A; HERNANDEZ, C; MARTINEZ, D; CASTRO, JA; RAMON, M; MOYA, A	ALLOZYMES; DROSOPHILA; GENE FLOW; MTDNA; RESTRICTION ANALYSIS	NATURAL-POPULATIONS; RESTRICTION ENDONUCLEASES; INVERSION POLYMORPHISM; MARGINAL POPULATIONS; NUCLEAR GENES; EVOLUTION; MELANOGASTER; VARIABILITY; SEQUENCE; DIFFERENTIATION	HEREDITY	HEREDITY	Heredity	1992	68		15	24	10	10.1038/hdy.1992.2	http://dx.doi.org/10.1038/hdy.1992.2	Environmental Sciences & Ecology; Evolutionary Biology; Genetics & Heredity	1	2025-06-17 19:25:07
3639	Evolutionary pace of chromosomal polymorphism in colonizing populations of Drosophila subobscura:: An evolutionary time series	Biologists have long debated the speed, uniformity, and predictability of evolutionary change. However, evaluating such patterns on a geographic scale requires time-series data on replicate sets of natural populations. Drosophila subobscura has proven an ideal model system for such studies. This fly is broadly distributed in the Old World, but was introduced into both North and South America just…	Zivanovic, G	chromosome polymorphism; clinal variation; Drosophila subobscura; introduced species; rate of evolution	INVERSION POLYMORPHISM; RAPID EVOLUTION; PALEARCTIC POPULATIONS; QUANTITATIVE TRAITS; LETHAL GENES; COLONIZATION; AMERICA; CLINES; DIFFERENTIATION; ARRANGEMENTS	EVOLUTION	EVOLUTION	Evolution	2003	57	8	1837	1845	9			Environmental Sciences & Ecology; Evolutionary Biology; Genetics & Heredity	1	2025-06-17 19:25:15
654	The genetic structure of Drosophila subobscura populations from the islands of Majorca and Minorca (Balearic Islands, Spain) based on allozymes and mitochondrial DNA	The genetic structure of seven populations of Drosophila subobscura from different locations on Majorca and Minorca (Balearic Islands, Spain) was studied using two types of markers: allozyme and mitochondrial DNA restriction analyses. Both markers showed congruent results. In the allozyme data, when the Acph-1 locus was excluded from the joint F-ST statistics, only three out of 21 comparisons wer…	Castro, JA; Ramon, M; Picornell, A; Moya, A	allozymes; Drosophila subobscura; Majorca; Minorca; mtDNA haplotypes	OLD-WORLD POPULATIONS; CYTONUCLEAR DISEQUILIBRIA; INVERSION POLYMORPHISM; NATURAL-POPULATIONS; VARIABILITY; HAPLOTYPES; PSEUDOOBSCURA; FREQUENCIES; EVOLUTION; SIMULANS	HEREDITY	HEREDITY	Heredity	1999	83		271	279	9	10.1038/sj.hdy.6885500	http://dx.doi.org/10.1038/sj.hdy.6885500	Environmental Sciences & Ecology; Evolutionary Biology; Genetics & Heredity	1	2025-06-17 19:25:19
153	Inferring the population structure and demography of Drosophila ananassae from multilocus data	Inferring the origin, population structure, and demographic history of a species is a major objective of population genetics. Although many organisms have been analyzed, the genetic structures of subdivided populations are not well understood. Here we analyze Drosophila ananassae, a highly substructured, cosmopolitan, and human-commensal species distributed in the tropical, subtropical, and mildl…	Das, A; Mohanty, S; Stephan, W		MOLECULAR GENETIC-VARIATION; LINKAGE DISEQUILIBRIUM; CENTROMERIC REGION; MITOCHONDRIAL-DNA; X-CHROMOSOME; MELANOGASTER; SUBDIVISION; EVOLUTION; SELECTION; ORIGIN	GENETICS	GENETICS	Genetics	2004	168	4	1975	1985	11	10.1534/genetics.104.031567	http://dx.doi.org/10.1534/genetics.104.031567	Genetics & Heredity	1	2025-06-17 19:25:26
1630	LATITUDINAL DIFFERENCES IN SEX-CHROMOSOME INVERSIONS, SEX-LINKED ALLOZYMES, AND MITOCHONDRIAL-DNA VARIATION IN DROSOPHILA-SUBOBSCURA	Mitochondrial DNA, sex linked allozymes, and chromosome A gene arrangement data, from eight European natural populations of Drosophila subobscura, were analyzed to determine the existence of latitudinal dines. Strong north-south correlations with latitude were found for gene arrangements and for the Hbdh and 6Pgdh allozymes. Gametic associations between the A, gene arrangement, the Hbdh(96) and t…	Juan, C; Ibrahim, KM; Oromi, P; Hewitt, GM	DROSOPHILA SUBOBSCURA; CLINES; GENE ARRANGEMENTS; ALLOZYMES; MITOCHONDRIAL DNA; GAMETIC ASSOCIATION; CYTONUCLEAR ASSOCIATION	NATURAL-POPULATIONS; EVOLUTIONARY GENETICS; COLONIZATION; MELANOGASTER; POLYMORPHISM; ARRANGEMENTS; AMERICA; ALLELES; CLINES	GENETICA	GENETICA	Genetica	1993	92	1	67	74	8	10.1007/BF00057509	http://dx.doi.org/10.1007/BF00057509	Genetics & Heredity	1	2025-06-17 19:25:33
30	Mitochondrial DNA phylogeography of Brazilian populations of Drosophila buzzatii	The Argentinean Chaco region has been considered the center of origin of Drosophila buzzatii in South America because it contains most of the chromosomal polymorphism detected in natural populations. Two hypotheses have been put forward to explain the distribution of D. buzzatii in Brazil, one proposing that it has only recently passively colonized Brazil via human dispersal and the other suggest…	de Brito, RA; Manfrin, MH; Sene, FM	Drosophila buzzatii; population structure; mitochondrial DNA; phylogeography; Brazil; climatic cycles	EVOLUTIONARY HISTORY; CLADISTIC-ANALYSIS; STATISTICAL TESTS; NATURAL-POPULATION; GEOGRAPHICAL-DISTRIBUTION; CHROMOSOMAL-POLYMORPHISM; PHENOTYPIC ASSOCIATIONS; MOLECULAR EVOLUTION; SEQUENCE DATA; GENE FLOW	GENETICS AND MOLECULAR BIOLOGY	GENET MOL BIOL	Genet. Mol. Biol.	2002	25	2	161	171	11	10.1590/S1415-47572002000200009	http://dx.doi.org/10.1590/S1415-47572002000200009	Biochemistry & Molecular Biology; Genetics & Heredity	1	2025-06-17 19:25:36
1469	Temporal Stability of Molecular Diversity Measures in Natural Populations of Drosophila pseudoobscura and Drosophila persimilis	Many molecular ecological and evolutionary studies sample wild populations at a single point in time, but that data represents genetic variation from a potentially unrepresentative snapshot in time. Variation across time in genetic parameters may occur quickly in species that produce multiple generations of offspring per year. Here, we compare genetic diversity in wild caught populations of Droso…	Hartt, L; Haefner, JW	Drosophila; genetic variation; large effective population size; population genetics; rapid evolution; temporal molecular evolution	RAPID EVOLUTION; ADAPTIVE DIFFERENTIATION; WILD; DNA; MICROEVOLUTION; ADAPTATION; SELECTION; BEHAVIOR; HISTORY; PLANT	JOURNAL OF HEREDITY	J HERED	J. Hered.	2015	106	4	407	411	5	10.1093/jhered/esv027	http://dx.doi.org/10.1093/jhered/esv027	Evolutionary Biology; Genetics & Heredity	1	2025-06-17 19:27:30
1511	Recent demographic history of cactophilic Drosophila species can be related to Quaternary palaeoclimatic changes in South America	Aim The aim of this paper is to investigate the influence and extent of past climatic changes on South American biota. To this end, we establish phylogeographical hypotheses for a monophyletic group of four cactophilic species of Drosophila (the Drosophila serido haplogroup) found in xeromorphic vegetation in Brazil. The effects of Quaternary palaeoclimatic oscillations on the demographic fluctua…	Piccinali, R; Aguadé, M; Hasson, E	Brazil; COI; Drosophila; mtDNA; nested clade analysis; phylogeography; tropical seasonal forests	MOLECULAR PHYLOGENY; CLADISTIC-ANALYSIS; MITOCHONDRIAL-DNA; POPULATION-GROWTH; ATLANTIC FOREST; COALESCENT; EVOLUTION; REGION; TESTS; PHYLOGEOGRAPHY	JOURNAL OF BIOGEOGRAPHY	J BIOGEOGR	J. Biogeogr.	2013	40	1	142	154	13	10.1111/j.1365-2699.2012.02777.x	http://dx.doi.org/10.1111/j.1365-2699.2012.02777.x	Environmental Sciences & Ecology; Physical Geography	1	2025-06-17 19:27:57
374	Brazilian populations of Drosophila maculifrons (Diptera: Drosophilidae): low diversity levels and signals of a population expansion after the Last Glacial Maximum	The Quaternary period was marked by considerable changes in climate. Such palaeoclimatic changes affected the population dynamics of many species, both in the Northern and in the Southern Hemisphere. However, the extent of these impacts on the demographic patterns of Neotropical species presenting different ecological requirements remains unclear. Drosophila maculifrons DUDA 1947 belongs to the g…	De Ré, FC; Gustani, EC; Oliveira, APF; Machado, LPB; Mateus, RP; Loreto, ELS; Robe, LJ	haplotype diversity; phylogeography; cytochrome oxidase subunit I; Quaternary; cytochrome oxidase subunit II	DEMOGRAPHIC HISTORY; CLIMATE DYNAMICS; FOREST; PHYLOGEOGRAPHY; SOUTH; SPECIATION; PATTERNS; MODEL; STATE; POLYMORPHISM	BIOLOGICAL JOURNAL OF THE LINNEAN SOCIETY	BIOL J LINN SOC	Biol. J. Linnean Soc.	2014	112	1	55	66	12	10.1111/bij.12244	http://dx.doi.org/10.1111/bij.12244	Evolutionary Biology	1	2025-06-17 19:28:59
1120	COLONIZATION OF THE AMERICA BY DROSOPHILA-SUBOBSCURA - LETHAL-GENE ALLELISM AND ASSOCIATION WITH CHROMOSOMAL ARRANGEMENTS	Drosophila subobscura is a Palearctic species that has recently colonized the Americas. It was first found in 1978 in Puerto Montt, Chile, and in 1982 in Port Townsend, WA. The colonization and rapid expansion of the species in western South and North America provides distinctive opportunities for investigating the process of evolution in action. The inversion polymorphism in the O chromosome fro…	Shinohara, T; Orwig, KE; Avarbock, MR; Brinster, RL		INVERSION POLYMORPHISM; NATURAL-POPULATIONS; MELANOGASTER; VIABILITY; CHILE; LOAD	GENETICS	GENETICS	Genetics	1995	140	4	1297	1305	9			Genetics & Heredity	1	2025-06-17 19:29:06
2364	Phylogeography of Drosophila buzzatii (Diptera, Drosophilidae): responses of the species to Quaternary climates in tropical and subtropical South America	Drosophila buzzatii (Diptera: Drosophilidae) is a fly that breeds exclusively on decaying tissues of cacti species widely distributed in tropical and subtropical areas of South America. This distribution includes biomes in distinct climatic regimes (e.g., seasonal rain forest, semi-arid scrubs, savannas, and grasslands), which at first glance could might give the false impression that the species…	Giesen, A; Schäfer, MA; Blanckenhorn, WU	Evolutionary history; migration routes; population genetics; species distribu-tion modeling	SEASONALLY DRY FORESTS; CACTOPHILIC DROSOPHILA; BRAZILIAN POPULATIONS; GENETIC CONSEQUENCES; SERIDO DIPTERA; CONSERVATION; POLYMORPHISM; EVOLUTION; PATTERNS; HISTORY	ANAIS DA ACADEMIA BRASILEIRA DE CIENCIAS	AN ACAD BRAS CIENC	An. Acad. Bras. Cienc.	2023	95				16	10.1590/0001-3765202320220846	http://dx.doi.org/10.1590/0001-3765202320220846	Science & Technology - Other Topics	1	2025-06-17 19:29:10
2540	Phylogeography of the cactophilic species Drosophila gouveai: demographic events and divergence timing in dry vegetation enclaves in eastern Brazil	Aim The aim of this study was to assess the causal mechanisms underlying populational subdivision in Drosophila gouveai, a cactophilic species associated with xeric vegetation enclaves in eastern Brazil. A secondary aim was to investigate the genetic effects of Pleistocene climatic fluctuations on these environments. Location Dry vegetation enclaves within the limits of the Cerrado domain in east…	Potter, S; Krall, RM; Mayo, S; Johnson, D; Zeidler-Watters, K; Cooper, RL	Cactaceae; Cerrado; Diptera; Drosophila; phylogeography; Pleistocene; South America; xerophytic plants	LATE QUATERNARY VEGETATION; LAST GLACIAL MAXIMUM; SOUTH-AMERICA; INTEGRATED SOFTWARE; POPULATION-GROWTH; CLIMATE DYNAMICS; GENE; FOREST; PHYLOGENY; PATTERNS	JOURNAL OF BIOGEOGRAPHY	J BIOGEOGR	J. Biogeogr.	2009	36	11	2136	2147	12	10.1111/j.1365-2699.2009.02145.x	http://dx.doi.org/10.1111/j.1365-2699.2009.02145.x	Environmental Sciences & Ecology; Physical Geography	1	2025-06-17 19:29:16
680	Tracking the origin of an invasive species: Drosophila subobscura in Argentina	Biological invasions are excellent opportunities to study the evolutionary forces leading to the adaptation of a species to a new habitat. Knowledge of the introduction history of colonizing species helps tracking colonizing routes and assists in defining management strategies for invasive species. The Palearctic species Drosophila subobscura is a good model organism for tracking colonizations si…	Iriarte, PJF; Balanya, J; Pascual, M; Mestres, F; Hasson, ER; Fontdevila, A; Serra, L	bottleneck; colonization; inversion polymorphism; lethal genes; microsatellite loci	CHROMOSOMAL ARRANGEMENTS; NATURAL-POPULATIONS; MITOCHONDRIAL-DNA; FOUNDER EVENT; LETHAL GENES; ODH GENE; COLONIZATION; AMERICA; INVERSIONS; CHILE	JOURNAL OF EVOLUTIONARY BIOLOGY	J EVOLUTION BIOL	J. Evol. Biol.	2009	22	3	650	658	9	10.1111/j.1420-9101.2008.01659.x	http://dx.doi.org/10.1111/j.1420-9101.2008.01659.x	Environmental Sciences & Ecology; Evolutionary Biology; Genetics & Heredity	1	2025-06-17 19:29:20
79	Population genetics and recent colonization history of the invasive drosophilid Zaprionus indianus in Mexico and Central America	Zaprionus indianus, also known as the African fig fly, is an invasive pest of a variety of commercial and native fruit. The species was first reported in Brazil in 1999, but has established itself in much of the New World within the last 10-15 years. We used nucleotide sequences from a segment of the mitochondrial cytochrome c oxidase subunit I (COI) gene to examine haplotype relationships, popul…	Markow, TA; Hanna, G; Riesgo-Escovar, JR; Tellez-Garcia, AA; Richmond, MP; Nazario-Yepiz, NO; Laclette, MRL; Carpinteyro-Ponce, J; Pfeiler, E	Cytochrome c oxidase subunit I (COI); Dispersal; Haplotype network; Population structure	MITOCHONDRIAL-DNA; 1970 DIPTERA; POLYMORPHISM; BARCODE; GUPTA; HOSTS	BIOLOGICAL INVASIONS	BIOL INVASIONS	Biol. Invasions	2014	16	11	2427	2434	8	10.1007/s10530-014-0674-5	http://dx.doi.org/10.1007/s10530-014-0674-5	Biodiversity & Conservation; Environmental Sciences & Ecology	1	2025-06-17 19:29:29
316	Cactophilic Drosophila in South America:: A model for evolutionary studies	The Drosophila buzzatii cluster is composed of seven cactophilic species and their known geographical distribution encompasses the open vegetation diagonal, which includes the morphoclimatic Domains of the Caatinga, Chaco and Cerrado, which are situated between the Amazon and the Atlantic forests. Besides these areas, these cactophilic species are also found in a narrow strip along the Atlantic c…	Manfrin, MH; Sene, FM	Drosophila buzzatii cluster; contact zone; Drosophila; phylogeography; population structure; repleta group; systematics	SERIEMA REPLETA GROUP; SANDSTONE TABLE HILL; SATELLITE DNA; SERIDO DIPTERA; SPECIES GROUP; BRAZILIAN POPULATIONS; SUPERSPECIES TAXON; BUZZATII CLUSTER; NATURAL HOSTS; COMPLEX	GENETICA	GENETICA	Genetica	2006	126	1-2	57	75	19	10.1007/s10709-005-1432-5	http://dx.doi.org/10.1007/s10709-005-1432-5	Genetics & Heredity	1	2025-06-17 19:29:38
1537	AN EXPERIMENTAL-STUDY OF EVOLUTION IN PROGRESS - CLINES FOR QUANTITATIVE TRAITS IN COLONIZING AND PALEARCTIC POPULATIONS OF DROSOPHILA	Drosophila sobobscura has recently colonized the American continent and is an excellent model for studying evolution in action. Previous analyses have shown that these colonizing populations have significant latitudinal dines for the frequencies of some chromosomal arrangements that parallel those dines found in the Old World. These results strongly suggest that this polymorphism is adaptive. In …	Ramm, SA; McDonald, L; Hurst, JL; Beynon, RJ; Stockley, P	D-SUBOBSCURA; D-OBSCURA; QUANTITATIVE TRAITS; CLINES; COLONIZATION	CHROMOSOMAL ARRANGEMENTS; MITOCHONDRIAL-DNA; WING SIZE; SUBOBSCURA; COLONIZATION; AMERICA; POLYMORPHISM; DIVERGENCE; INVERSION; CHILE	EVOLUTIONARY ECOLOGY	EVOL ECOL	Evol. Ecol.	1995	9	4	453	465	13	10.1007/BF01237767	http://dx.doi.org/10.1007/BF01237767	Environmental Sciences & Ecology; Evolutionary Biology; Genetics & Heredity	1	2025-06-17 19:30:34
179	Genetics and Distribution Modeling: The Demographic History of the Cactophilic Drosophila buzzatii Species Cluster in Open Areas of South America	Biodiversity is the result of historical and recurrent events acting on populations and species. The Drosophila buzzatii species cluster is distributed along a diagonal of open areas in South America. Combining genetic analyses with species distribution models we evaluated the influence of climatic changes in the demography history of this cluster. We performed a Bayesian Skyline analysis and rec…	Barrios-Leal, DY; Neves-da-Rocha, J; Manfrin, MH	COI mitochondrial gene; Drosophila repleta group; paleoclimatic changes; paleomodeling; Seasonally Dry Tropical Forests-SDTF	DRY TROPICAL FORESTS; CLIMATE-CHANGE; BRAZILIAN POPULATIONS; ANTONIETAE DIPTERA; SERIDO DIPTERA; HOST PLANTS; DIVERSIFICATION; PHYLOGEOGRAPHY; SPECIATION; PATTERNS	JOURNAL OF HEREDITY	J HERED	J. Hered.	2019	110	1	22	33	12	10.1093/jhered/esy042	http://dx.doi.org/10.1093/jhered/esy042	Evolutionary Biology; Genetics & Heredity	1	2025-06-17 19:30:42
31	Independent Evolutionary Responses to Quaternary Landscape and Climatic Changes of Two Codistributed Cactophilic Drosophila Species (Drosophila repleta group) in Open Areas of South America	Evolutionary processes related to climatic changes and ecological factors, such as microhabitat affinities and food specialization, can be important contributors to phylogeographic discordance between codistributed and related species. Here, we evaluate the evolutionary histories of two cactophilic and codistributed Drosophila species (Diptera: Drosophilidae) from South America, Drosophila antoni…	Koser, JR; Barrios-Leal, DY; Menezes, RST; Manfrin, MH	Cactophilic Drosophila; COI mtDNA; comparative phylogeography; paleomodeling	COMPARATIVE PHYLOGEOGRAPHY; DEMOGRAPHIC HISTORY; ANTONIETAE DIPTERA; FOREST; POPULATIONS; DISTRIBUTIONS; PLEISTOCENE; CONCORDANCE; DIVERGENCE; COALESCENT	ANNALS OF THE ENTOMOLOGICAL SOCIETY OF AMERICA	ANN ENTOMOL SOC AM	Ann. Entomol. Soc. Am.	2020	113	5	389	397	9	10.1093/aesa/saaa011	http://dx.doi.org/10.1093/aesa/saaa011	Entomology	1	2025-06-17 19:30:53
354	Demographic Structure and Evolutionary History of Drosophila ornatifrons (Diptera, Drosophilidae) from Atlantic Forest of Southern Brazil	Drosophila ornatifrons of the guarani group (Diptera: Drosophilidae) is found mainly in humid areas of the Atlantic Forest biome, especially in the southern region of Brazil. Historical and contemporary fragmentation events influenced species diversity and distribution in this biome, although the role of paleoclimatic and paleogeographic events remain to be verified. The objective of the present …	Gustani, EC; Oliveira, APF; Santos, MH; Machado, LPB; Mateus, RP	genetic variation; cytochrome oxidase; mitochondrial DNA; Drosophilidae and demographic expansion	MITOCHONDRIAL-DNA; GEOGRAPHICAL-DISTRIBUTION; NUCLEOTIDE SUBSTITUTIONS; SPECIES DISTRIBUTION; MOLECULAR PHYLOGENY; CLADISTIC-ANALYSIS; STATISTICAL TESTS; GENETIC DIVERSITY; TAXONOMIC SURVEY; SANTA-CATARINA	ZOOLOGICAL SCIENCE	ZOOL SCI	Zool. Sci.	2015	32	2	141	150	10	10.2108/zs140062	http://dx.doi.org/10.2108/zs140062	Zoology	1	2025-06-17 19:30:57
1399	Signature of climatic differentiation on mitochondrial DNA of Drosophila sturtevanti	Pleistocene climatic changes have played a major role in the evolution of Brazilian Atlantic Forest and South America biodiversity but their impacts on the genetic structure of widely distributed species remain unclear. Here, we investigate mitochondrial DNA (mtDNA) diversity in 21 geographical populations of Drosophila sturtevanti, Nucleotide sequences of the cytochrome C oxidase subunits I and …	Gaviraghi, A; Soares, JBRC; Mignaco, JA; Fontes, CFL; Oliveira, MF	Adaptation; mtDNA; neotropics; paleoclimate; phylogeography; saltans group	ATLANTIC FOREST; CACTOPHILIC DROSOPHILA; SPECIATION; DIPTERA; PHYLOGEOGRAPHY; BIODIVERSITY; POPULATIONS; VEGETATION; NEUTRALITY; DYNAMICS	MITOCHONDRIAL DNA PART A	MITOCHONDRIAL DNA A	Mitochondrial DNA Part A	2021	32	5-8	153	161	9	10.1080/24701394.2021.2024814	http://dx.doi.org/10.1080/24701394.2021.2024814	Genetics & Heredity	1	2025-06-17 19:31:19
196	Recent demographic history of cactophilic Drosophila species can be related to Quaternary palaeoclimatic changes in South America (vol 79, pg 293, 2004)		Franco, FF; Manfrin, MH			JOURNAL OF BIOGEOGRAPHY	J BIOGEOGR	J. Biogeogr.	2017	44	9	2164	2164	1	10.1111/jbi.13059	http://dx.doi.org/10.1111/jbi.13059	Environmental Sciences & Ecology; Physical Geography	1	2025-06-17 19:31:27
983	COLONIZATION OF NORTH-AMERICA BY DROSOPHILA-SUBOBSCURA - ECOLOGICAL ANALYSIS OF 3 COMMUNITIES OF DROSOPHILIDS IN CALIFORNIA	We have carried out bimonthly collections of Drosophila species during a 16 month period in three localities of California (Eureka, Davis, and Gilroy). 2). subobscura, which has colonized North America only a few years ago, is well established and has an annual abundance cycle similar to that observed in the Old World. The differences between the three localities account for 26.4 % of the species…	PASCUAL, M; AYALA, FJ; PREVOSTI, A; SERRA, L	COLONIZATION; DISTRIBUTION; DIVERSITY; DROSOPHILA	CHILE; COMPETITION	ZEITSCHRIFT FUR ZOOLOGISCHE SYSTEMATIK UND EVOLUTIONSFORSCHUNG	Z ZOOL SYST EVOL		1993	31	3	216	226	11			Zoology	1	2025-06-17 19:31:32
7	Mitochondrial genetic diversity of the invasive drosophilidZaprionus indianus(Diptera: Drosophilidae) in South America	Zaprionus indianuswas first reported in South America in 1999 and has rapidly colonised most of the continent since. Previous studies established Brazil as the sole entry point into the continent and the source of its expansion northward, but dispersal to the southern limit of its distribution in South America has not been studied so far. In the present work we extracted DNA of 127 individuals co…	Goya, LF; Imberti, M; Rodriguero, MS; Fanara, JJ; Risso, G; Lavagnino, NJ	Cytochrome c oxidase subunit II (COII); Genetic diversity; Haplotype network; Population structure	ZAPRIONUS-INDIANUS DIPTERA; MOLECULAR PHYLOGENY; 1ST RECORDS; DNA; COLONIZATION; NUCLEAR	BIOLOGICAL INVASIONS	BIOL INVASIONS	Biol. Invasions	2020	22	12	3481	3486	6	10.1007/s10530-020-02342-1	http://dx.doi.org/10.1007/s10530-020-02342-1	Biodiversity & Conservation; Environmental Sciences & Ecology	1	2025-06-17 19:31:36
327	Genetic assessment of the invasion history of Drosophila suzukii in Argentina	Drosophila suzukii (Diptera: Drosophilidae) is a highly polyphagous fruit pest native to eastern Asia, which in the last decade had widely expanded its range and become a serious pest in the Americas and Europe. Invasion routes and the genetic diversity in populations of South America are poorly studied. Here, we compared the patterns of genetic variation of native populations and previously inva…	de la Vega, GJ; Corley, JC; Soliani, C	Spotted wing drosophila; Invasive species; Population genetic diversity; Host fruit trade	SPOTTED WING DROSOPHILA; DIPTERA DROSOPHILIDAE; POPULATION-GROWTH; 1ST RECORD; DNA; MATSUMURA; EUROPE; MANAGEMENT; NEUTRALITY; SOFTWARE	JOURNAL OF PEST SCIENCE	J PEST SCI	J. Pest Sci.	2020	93	1	63	75	13	10.1007/s10340-019-01149-x	http://dx.doi.org/10.1007/s10340-019-01149-x	Entomology	1	2025-06-17 19:32:33
78	A Phylogeographic Approach to the Drosophila suzukii (Diptera: Drosophilidae) Invasion in Brazil	Biological invasions have reached large parts of the globe, due to human actions across the planet. Drosophila suzukii (Matsumura, 1931) is a globally invasive species, always associated with enormous and costly damage to agricultural crops. Native to Southeast Asia, D. suzukii recently (i.e., 2013) invaded and is dispersing through South America. Here, we used a phylogeographic approach based on…	Ferronato, P; Woch, AL; Soares, PL; Bernardi, D; Botton, M; Andreazza, F; Oliveira, EE; Corrêa, AS	spotted wing Drosophila; invasive pest; invasion origin; demography	SPOTTED-WING DROSOPHILA; MITOCHONDRIAL-DNA; EVOLUTIONARY GENETICS; POPULATION-GENETICS; AMPLIFICATION; MUTATIONS; SOFTWARE; PROGRAMS; ORIGIN; ROUTES	JOURNAL OF ECONOMIC ENTOMOLOGY	J ECON ENTOMOL	J. Econ. Entomol.	2019	112	1	425	433	9	10.1093/jee/toy321	http://dx.doi.org/10.1093/jee/toy321	Entomology	1	2025-06-17 19:33:41
188	Evolutionary Genetics of Zaprionus. II. Mitochondrial DNA and chromosomal variation of the invasive drosophilid Zaprionus indianus in Egypt	Zaprionus indianus is an Afrotropical drosophilid species that has expanded its geographical range in the Palearctic region and the Americas during the second half of the last century. It has invaded Egypt within the past two decades from East Africa or Asia and became a dominant species in the drosophilid fauna therein, but the exact date of introduction and source of the propagule remain unknow…	Yassin, A; Borai, F; Capy, P; David, JR; Elias, E; Riad, SA; Shalaby, HG; Serour, S; Abou-Youssef, AY	cox2; Nile Delta; inversion polymorphism; date palm; Drosophila	NATURAL-POPULATIONS; DIPTERA; VARIABILITY; TRAITS; GUPTA; POLYMORPHISM; INVADER; CLINES; GROWTH	MITOCHONDRIAL DNA	MITOCHONDR DNA	Mitochondrial DNA	2009	20	2-3	34	40	7	10.1080/19401730902890042	http://dx.doi.org/10.1080/19401730902890042	Genetics & Heredity	1	2025-06-17 19:33:47
127	Recurrent Collection of Drosophila melanogaster from Wild African Environments and Genomic Insights into Species History	A long-standing enigma concerns the geographic and ecological origins of the intensively studied vinegar fly, Drosophila melanogaster. This globally distributed human commensal is thought to originate from sub-Saharan Africa, yet until recently, it had never been reported from undisturbed wilderness environments that could reflect its precommensal niche. Here, we document the collection of 288 D.…	Sprengelmeyer, QD; Mansourian, S; Lange, JD; Matute, DR; Cooper, BS; Jirle, EV; Stensmyr, MC; Pool, JE	population genomics; Drosophila; Africa; demographic history; wilderness collection; commensal evolution	DEMOGRAPHIC INFERENCE; POPULATIONS; RESISTANCE; REVEALS; ADAPTATION; MUTATIONS; PATTERNS; SIMULANS; CLINES; MODEL	MOLECULAR BIOLOGY AND EVOLUTION	MOL BIOL EVOL	Mol. Biol. Evol.	2020	37	3	627	638	12	10.1093/molbev/msz271	http://dx.doi.org/10.1093/molbev/msz271	Biochemistry & Molecular Biology; Evolutionary Biology; Genetics & Heredity	1	2025-06-17 19:33:55
591	Model-based comparisons of phylogeographic scenarios resolve the intraspecific divergence of cactophilic Drosophila mojavensis	The cactophilic fly Drosophila mojavensis exhibits considerable intraspecific genetic structure across allopatric geographic regions and shows associations with different host cactus species across its range. The divergence between these populations has been studied for more than 60 years, yet their exact historical relationships have not been resolved. We analysed sequence data from 15 intronic …	Smith, G; Lohse, K; Etges, WJ; Ritchie, MG	Drosophila mojavensis; ecological selection; incipient speciation; isolation-with-migration; phylogeography	DEHYDROGENASE ADH PARALOGS; INCIPIENT SPECIATION; PREMATING ISOLATION; SEXUAL ISOLATION; HOST PLANTS; POPULATIONS; GENETICS; HISTORY; DISPERSAL; EVOLUTION	MOLECULAR ECOLOGY	MOL ECOL	Mol. Ecol.	2012	21	13	3293	3307	15	10.1111/j.1365-294X.2012.05604.x	http://dx.doi.org/10.1111/j.1365-294X.2012.05604.x	Biochemistry & Molecular Biology; Environmental Sciences & Ecology; Evolutionary Biology	1	2025-06-17 19:34:02
2985	Colonization of America by Drosophila subobscura:: spatial and temporal lethal-gene allelism	About twenty years ago Drosophila subobscura, a western Palearctic species, colonized both North and South America. Lethal genes in the O chromosome has been subject to much research. Lethal gene allelisms between American populations far away have been studied. These allelisms were not negligible, but all cases were due to the lethal gene completely associated to the O-5 chromosomal inversion. H…	Mesas, A; Jaramillo, A; Castañeda, LE		CHROMOSOMAL ARRANGEMENTS; INVERSION POLYMORPHISM; MARGINAL POPULATIONS; NATURAL-POPULATIONS; MITOCHONDRIAL-DNA; FOUNDER EVENT; O-CHROMOSOME; EVOLUTION; CLINES; ASSOCIATION	HEREDITAS	HEREDITAS	Hereditas	2000	133	1	65	72	8	10.1111/j.1601-5223.2000.00065.x	http://dx.doi.org/10.1111/j.1601-5223.2000.00065.x	Genetics & Heredity	1	2025-06-17 19:34:09
18	Genetic Diversity and Demographic History in the Cactophilic Drosophila repleta Species Group (Diptera: Drosophilidae) in North America Inferred from Mitochondrial DNA Barcodes	Genetic diversity in mitochondrial DNA barcodes, comprising a segment of the cytochrome c oxidase subunit I (COI) gene, was used to infer demographic histories in selected taxa of the cactophilic Drosophila repleta species group in North America. Haplotype and nucleotide diversities were determined in 16 taxa based on both previously published and new sequences. Haplotype diversity (h) differed d…	Pfeiler, E	Bayesian skyline plots; genetic diversity; haplotype networks; mismatch distribution; neutrality tests	POPULATION-GROWTH; INCIPIENT SPECIATION; EVOLUTION; DIFFERENTIATION; MOJAVENSIS; DIVERGENCE; TESTS; PHYLOGEOGRAPHY; NEUTRALITY; PATTERNS	JOURNAL OF HEREDITY	J HERED	J. Hered.	2019	110	1	34	45	12	10.1093/jhered/esy023	http://dx.doi.org/10.1093/jhered/esy023	Evolutionary Biology; Genetics & Heredity	1	2025-06-17 19:34:18
184	Evolutionary relationships of Drosophila mojavensis geographic host races and their sister species Drosophila arizonae	The cactophilic Drosophila mojavensis species group living in the deserts and dry tropical forests of the southwestern United States and Mexico provides a valuable system for studies in diversification and speciation. Rigorous studies of the relationships between host races of D. mojavensis and the relationships among the members of the species group (D. mojavensis, Drosophila arizona, and Drosop…	Reed, LK; Nyboer, M; Markow, TA	Drosophila mojavensis; mitochondrial CO1; Mojave Desert; phylogeography; population structure; Sonoran Desert	CACTOPHILIC DROSOPHILA; SEXUAL ISOLATION; PHYLOGENY ESTIMATION; MITOCHONDRIAL-DNA; CLUSTER DIPTERA; POPULATION; LIKELIHOOD; SPECIATION; POLYMORPHISM; PATTERNS	MOLECULAR ECOLOGY	MOL ECOL	Mol. Ecol.	2007	16	5	1007	1022	16	10.1111/j.1365-294X.2006.02941.x	http://dx.doi.org/10.1111/j.1365-294X.2006.02941.x	Biochemistry & Molecular Biology; Environmental Sciences & Ecology; Evolutionary Biology	1	2025-06-17 19:35:06
169	Genetic differentiation and demographic history in Drosophila pachea from the Sonoran Desert	Genetic variation at six microsatellite DNA loci and a segment of the mitochondrial cytochrome oxidase subunit I (COI) locus was used to estimate gene flow, population structure, and demographic history in the cactophilic Drosophila pachea from the Sonoran Desert of North America, a species that shows a strict association with its senita host cactus (genus Lophocereus). For microsatellite analyse…	Pfeiler, E; Erez, T; Hurtado, LA; Markow, TA		POPULATION DIFFERENTIATION; MICROSATELLITE; LOPHOCEREUS; VICARIANCE; DISTANCES; PATTERNS; MUTATION; ECOLOGY; CLIMATE	HEREDITAS	HEREDITAS	Hereditas	2007	144	2	63	74	12	10.1111/j.2007.0018-0661.01997.x	http://dx.doi.org/10.1111/j.2007.0018-0661.01997.x	Genetics & Heredity	1	2025-06-17 19:35:14
539	Inter-island divergence within Drosophila mauritiana, a species of the D. simulans complex: Past history and/or speciation in progress?	Speciation with gene flow may be more common than generally thought, which makes detailed understanding of the extent and pattern of genetic divergence between geographically isolated populations useful. Species of the Drosophila simulans complex provide a good model for speciation and evolutionary studies, and hence understanding their population genetic structure will increase our understanding…	Legrand, D; Chenel, T; Campagne, C; Lachaise, D; Cariou, ML	D. simulans complex; demography; geographic isolation; nuclear and mitochondrial differentiation; restricted gene flow; speciation	DNA-SEQUENCE VARIATION; POPULATION-GENETICS; MITOCHONDRIAL-DNA; EVOLUTIONARY GENETICS; MICROSATELLITE LOCI; STATISTICAL PROPERTIES; INTEGRATED SOFTWARE; MIGRATION RATES; 2 TESTS; MELANOGASTER	MOLECULAR ECOLOGY	MOL ECOL	Mol. Ecol.	2011	20	13	2787	2804	18	10.1111/j.1365-294X.2011.05127.x	http://dx.doi.org/10.1111/j.1365-294X.2011.05127.x	Biochemistry & Molecular Biology; Environmental Sciences & Ecology; Evolutionary Biology	1	2025-06-17 19:35:27
250	Deep intraspecific divergence in Drosophila meridionalis, a cactophilic member of the New World Drosophila repleta group	Pleistocene climatic changes have impacted on population demography and divergence in neotropical biomes. However, the extent of these impacts differs with regard to biological group, time and geography. Here, we evaluate how palaeoclimatic changes may have influenced the population dynamics of species associated with xeric environments in South America. To this end, we analysed the population st…	Barrios-Leal, DY; Franco, FF; Silva, ECC; Santos, CKB; Sene, FM; Manfrin, MH	ESU; Drosophila meridionalis; COI; per gene; phylogeography	MAXIMUM-LIKELIHOOD; SOUTH; PATTERNS; DIVERSIFICATION; POPULATIONS; DIPTERA; PHYLOGEOGRAPHY; PERIOD; MODEL; FLUCTUATIONS	BIOLOGICAL JOURNAL OF THE LINNEAN SOCIETY	BIOL J LINN SOC	Biol. J. Linnean Soc.	2018	123	1	163	178	16	10.1093/biolinnean/blx134	http://dx.doi.org/10.1093/biolinnean/blx134	Evolutionary Biology	1	2025-06-17 19:35:35
124	Ecology and population genetics of Sonoran Desert Drosophila	Three species of cactophilic Drosophila endemic to the Sonoran Desert of North America, D. nigrospiracula, D. pachea and D. mettleri, experience marked differences in spatial resource availability, and the first two of these display significant differences in dispersal behaviour. We employed starch gel and cellulose acetate electrophoresis for eight allozyme loci to test for a relationship betwee…	Pfeiler, E; Markow, TA	allozyme; Drosophila mettleri; Drosophila nigrospiracula; Drosophila pachea; genetic variability; population structure	NATURAL-POPULATIONS; CACTOPHILIC DROSOPHILA; EVOLUTION; PATTERNS	MOLECULAR ECOLOGY	MOL ECOL	Mol. Ecol.	2001	10	7	1787	1791	5	10.1046/j.0962-1083.2001.01322.x	http://dx.doi.org/10.1046/j.0962-1083.2001.01322.x	Biochemistry & Molecular Biology; Environmental Sciences & Ecology; Evolutionary Biology	1	2025-06-17 19:36:01
168	Species-wide Genetic Variation and Demographic History of Drosophila sechellia, a Species Lacking Population Structure	Long-term persistence of species characterized by a reduced effective population size is Still a matter of debate that would benefit from the description of new relevant biological models. The island endemic specialist Drosophila sechellia has received considerable attention in evolutionary genetic studies. On the basis of the analysis of a limited number of strains, a handful Of Studies have rep…	Legrand, D; Tenaillon, MI; Matyot, P; Gerlach, J; Lachaise, D; Cariou, ML		DNA-SEQUENCE VARIATION; EVOLUTIONARY GENETICS; MOLECULAR EVOLUTION; MULTILOCUS PATTERNS; POSITIVE SELECTION; SIMULANS COMPLEX; NEUTRAL MODEL; MELANOGASTER; POLYMORPHISM; SPECIALIZATION	GENETICS	GENETICS	Genetics	2009	182	4	1197	1206	10	10.1534/genetics.108.092080	http://dx.doi.org/10.1534/genetics.108.092080	Genetics & Heredity	1	2025-06-17 19:36:08
74	The range dynamics of a cactophilic Drosophila species under climate change scenarios	In this study, we evaluated the historical demography of a cactophilic Drosophila species (Drosophila gouveai) based on previously published mitochondrial DNA (mtDNA) data ecological niche modelling. We particularly aimed to test the effect of climate change on the historical demography of D. gouveai during the late Quaternary and the future of the species. For this, we also modelled its host cac…	Önder, BS; Perktas, U	Phylogeography; mitochondrial DNA; Drosophila gouveai; Last Glacial Maximum; Last Interglacial; South America	DEMOGRAPHIC HISTORY; GENETIC DIFFERENTIATION; ANTONIETAE DIPTERA; WING MORPHOLOGY; LATE QUATERNARY; PHYLOGEOGRAPHY; MODEL; DIVERSIFICATION; EVOLUTION; EXPANSION	TURKISH JOURNAL OF ZOOLOGY	TURK J ZOOL	Turk. J. Zool.	2024	48	1			12	10.55730/1300-0179.3158	http://dx.doi.org/10.55730/1300-0179.3158	Zoology	1	2025-06-17 19:36:19
2823	Genetic variation in original and colonizing Drosophila buzzatii populations analysed by microsatellite loci isolated with a new PCR screening method	A new polymerase chain reaction-based screening method for microsatellites is presented. Using this method, we isolated 12 microsatellite loci from Drosophila buzzatii, two of which were X-linked. We applied the other 10 microsatellite loci to the analysis of genetic variation in five natural populations of D. buzzatii. Two populations were from the species' original distribution in Argentina, wh…	Toyooka, Y; Tsunekawa, N; Takahashi, Y; Matsui, Y; Satoh, M; Noce, T	colonization history; Drosophila buzzatii; isolation of microsatellites; PCR; population expansion	EVOLUTIONARY HISTORY; CHROMOSOMAL-POLYMORPHISM; NATURAL-POPULATION; MUTATION-RATES; INVERSION; ALLOZYME; ALLELES; COMPLEX	MOLECULAR ECOLOGY	MOL ECOL	Mol. Ecol.	2002	11	2	181	190	10	10.1046/j.1365-294X.2002.01428.x	http://dx.doi.org/10.1046/j.1365-294X.2002.01428.x	Biochemistry & Molecular Biology; Environmental Sciences & Ecology; Evolutionary Biology	1	2025-06-17 19:36:38
6	Habitat continuity and the genetic structure of Drosophila populations		Shoemaker, DDW; Jaenike, J	alozymes; Drosophila falleni; Drosophila quinaria; Drosophila recens; genetic population structure; genetic variation; habitat; mtDNA	MITOCHONDRIAL-DNA; NICHE BREADTH; DIFFERENTIATION; PREDICTABILITY; DISTANCES; DISPERSAL; PATTERNS; ALLELES; BEETLE	EVOLUTION	EVOLUTION	Evolution	1997	51	4	1326	1332	7	10.1111/j.1558-5646.1997.tb03981.x	http://dx.doi.org/10.1111/j.1558-5646.1997.tb03981.x	Environmental Sciences & Ecology; Evolutionary Biology; Genetics & Heredity	1	2025-06-17 19:36:53
364	Microsatellite allele sequencing in population analyses of the South American cactophilic species Drosophila antonietae (Diptera: Drosophilidae)	Drosophila antonietae belongs to the Drosophila buzzatii cluster, a cactophilic group of species naturally endemic to South America. Morphological and genetic analyses indicate that its populations are the most homogenous in the cluster and that the diversity observed is mainly a result of variation within populations. Seven polymorphic microsatellite loci were described for this species and used…	Machado, LPB; Mateus, RP; Sene, FM; Manfrin, MH	allele; cactophilic; Drosophila; null; polymorphism; size homoplasy	SIZE HOMOPLASY; NULL ALLELES; ALLOZYME VARIATION; GENETIC-STRUCTURE; LOCI; EVOLUTION; PATTERNS; MUTATION; DIFFERENTIATION; MELANOGASTER	BIOLOGICAL JOURNAL OF THE LINNEAN SOCIETY	BIOL J LINN SOC	Biol. J. Linnean Soc.	2010	100	3	573	584	12	10.1111/j.1095-8312.2010.01441.x	http://dx.doi.org/10.1111/j.1095-8312.2010.01441.x	Evolutionary Biology	1	2025-06-17 19:37:06
564	GENETIC-STRUCTURE IS DETERMINED BY STOCHASTIC FACTORS IN A NATURAL-POPULATION OF DROSOPHILA-BUZZATII IN ARGENTINA	D. buzzatii is a cactophilic species associated with several cactaceae in Argentina. This particular ecological niche implies that this species is faced with a non-uniform environment constituted by discrete and ephemeral breeding sites, which are colonized by a finite number of inseminated females. The genetic consequences of this population structure upon the second chromosome polymorphism were…	VILARDI, JC; HASSON, E; RODRIGUEZ, C; FANARA, JJ		EVOLUTIONARY HISTORY; F-STATISTICS; POLYMORPHISM	GENETICA	GENETICA	Genetica	1994	92	2	123	128	6	10.1007/BF00163761	http://dx.doi.org/10.1007/BF00163761	Genetics & Heredity	1	2025-06-17 19:37:11
2144	Low Satellite DNA Variability in Natural Populations of Drosophila antonietae Involved in Different Evolutionary Events	Drosophila antonietae is a cactophilic species that is found in the mesophilic forest of the Parana'-Paraguay river basin and in the dunes of the South Atlantic coast of Brazil. Although the genetic structure of the Parana'-Paraguay river basin populations has already been established, the relationship between these populations and those on the Atlantic coast is controversial. In this study, we c…	Antoniolli, HRM; Carvalho, TL; Gottschalk, MS; Loreto, ELS; Robe, LJ; Depra, M	Drosophila; Drosophila antonietae; satellite DNA; repetitive DNA; pBuM	CACTOPHILIC DROSOPHILA; INTEGRATED SOFTWARE; ALLOZYME VARIATION; MOLECULAR DRIVE; REPETITIVE DNA; BUZZATII; INTROGRESSION; INVERSIONS; TURNOVER; HISTORY	JOURNAL OF HEREDITY	J HERED	J. Hered.	2010	101	5	650	656	7	10.1093/jhered/esq056	http://dx.doi.org/10.1093/jhered/esq056	Evolutionary Biology; Genetics & Heredity	1	2025-06-17 19:37:19
697	THE EVOLUTIONARY HISTORY OF DROSOPHILA-BUZZATII .13. RANDOM DIFFERENTIATION AS A PARTIAL EXPLANATION OF CHROMOSOMAL VARIATION IN A STRUCTURED NATURAL-POPULATION	Drosophila buzzatii is associated with several cactus species of the genus Opuntia (prickly pear). The rotting cladodes of Opuntia constitute discrete and ephemeral breeding sites colonized each generation by a finite number of mature D. buzzatii females. The genetic consequences of this population structure on the chromosomal variation in a natural population have been investigated by means of F…	SANTOS, M; RUIZ, A; FONTDEVILA, A			AMERICAN NATURALIST	AM NAT	Am. Nat.	1989	133	2	183	197	15	10.1086/284909	http://dx.doi.org/10.1086/284909	Environmental Sciences & Ecology; Evolutionary Biology	1	2025-06-17 19:37:25
455	Genetic history of a colonizing population: Drosophila buzzatii (Diptera: Drosophilidae) in Australia	Drosophila buzzatiiPatterson & Wheeler, a cactophilic species that feeds and breeds in the rotting tissues of various Opuntia cactus species, was inadvertently introduced to Australia from Argentina sometime during the period 1931-1936. After a bottleneck at introduction, its spread through the cactus distribution was probably very rapid as a result of natural dispersal from the site of introduct…	Barker, JSF	adaptation; allozymes; demographic inferences; genetic differentiation; genetic drift; novel environments; range expansion; selection	ALLELE FREQUENCY DATA; NATURAL-POPULATION; EVOLUTIONARY HISTORY; CHROMOSOMAL-POLYMORPHISM; ALLOZYME FREQUENCIES; PHYLOGENETIC TREES; F-STATISTICS; DIFFERENTIATION; SELECTION; LOCI	BIOLOGICAL JOURNAL OF THE LINNEAN SOCIETY	BIOL J LINN SOC	Biol. J. Linnean Soc.	2013	109	3	682	698	17	10.1111/bij.12067	http://dx.doi.org/10.1111/bij.12067	Evolutionary Biology	1	2025-06-17 19:37:31
1934	Unexpected long-term changes in chromosome inversion frequencies in a Neotropical Drosophila species	Several long-term studies on Drosophila chromosome inversion polymorphisms have shown that inversions can be a valuable tool to monitor rapid genetic shifts with climate change. However, so far, no study has assessed the effects of climate change in populations of Neotropical Drosophila species. After more than 2 decades, new samples were collected from the Parque Nacional do Itatiaia, Rio de Jan…	Dolgin, ES; Otto, SP	Global warming; Chromosomal inversion; Brazilian Atlantic Forest; Temporal variation; Drosophila mediopunctata	CLIMATE-CHANGE; NATURAL-POPULATIONS; MORPHOLOGICAL VARIATION; POLYMORPHISM; EVOLUTIONARY; MEDIOPUNCTATA; SIZE; MELANOGASTER; ENVIRONMENT; SUBOBSCURA	CLIMATE RESEARCH	CLIM RES	Clim. Res.	2012	53	2	131	140	10	10.3354/cr01088	http://dx.doi.org/10.3354/cr01088	Environmental Sciences & Ecology; Meteorology & Atmospheric Sciences	1	2025-06-17 19:37:49
1265	Microsatellite loci in the cactophilic species Drosophila antonietae (Diptera; Drosophilidae)	Morphometric and isoenzymatic data have showed little variation among Drosophila antonietae populations. This suggests historic gene flow, due to the distribution of these populations, which are associated with cacti along rivers, and natural selection on these markers. Microsatellite loci have high variability and are ideal for detecting gene flow and analysing population structure. Here we desc…	Bologna, A; Detrain, C	buzzatii complex; cactophilic Drosophila; Drosophila antonietae; microsatellite; polymorphic marker; population genetics		MOLECULAR ECOLOGY NOTES	MOL ECOL NOTES	Mol. Ecol. Notes	2003	3	1	159	161	3	10.1046/j.1471-8286.2003.00381.x	http://dx.doi.org/10.1046/j.1471-8286.2003.00381.x	Biochemistry & Molecular Biology; Environmental Sciences & Ecology; Evolutionary Biology	1	2025-06-17 19:39:03
2358	FOUR DECADES OF INVERSION POLYMORPHISM IN Drosophila pseudoobscura FROM MEXICO	Chromosomal inversion polymorphism has been study in different natural and experimental populations of Drosophila species. D pseudoobscura first studies in Mexico started during the late 30's of last century, here are shown the relative frequencies of 48 populations in a period of 40 years with a grand total of 7266 third chromosomes analyzed. Globally in those populations a total of 26 inversion…	CROW, JF	Drosophila pseudoobscura; natural populations; inversion polymorphism	NATURAL-POPULATIONS; GENETICS; CHROMOSOMES; DIPTERA	GENETIKA-BELGRADE	GENETIKA-BELGRADE	Genetika-Belgrade	2015	47	3	959	966	8	10.2298/GENSR1503959S	http://dx.doi.org/10.2298/GENSR1503959S	Agriculture; Genetics & Heredity	1	2025-06-17 19:39:09
2615	THE INVERSION POLYMORPHISM OF D-SUBOBSCURA REVISITED - SYNTHETIC MAPS OF GENE ARRANGEMENT FREQUENCIES AND THEIR INTERPRETATION	Principal component maps of the gene arrangement frequencies of 108 natural populations in Europe, North Africa and the Middle East were prepared to investigate the evolutionary forces shaping the geographic variation of inversion frequencies. Principal component maps were also prepared from ten climate variables at 347 localities of the same region. The first inversion principal component (18% o…	Robinson, SR; Oliver, AW; Chevassut, TJ; Newbury, SF	SYNTHETIC MAPS; GENE FREQUENCY; GENE ARRANGEMENT; DROSOPHILA-SUBOBSCURA; SELECTION		JOURNAL OF EVOLUTIONARY BIOLOGY	J EVOLUTION BIOL	J. Evol. Biol.	1992	5	4	625	641	17	10.1046/j.1420-9101.1992.5040625.x	http://dx.doi.org/10.1046/j.1420-9101.1992.5040625.x	Environmental Sciences & Ecology; Evolutionary Biology; Genetics & Heredity	1	2025-06-17 19:40:07
1071	Strong founder effect in Drosophila pseudoobscura colonizing New Zealand from North America	The North American native species Drosophila pseudoobscura was first identified in New Zealand in the last few decades. Here, we have studied the genetic consequences of its spread across the Pacific Ocean. Using 10 microsatellites that are highly variable in North American populations, we found that the New Zealand population has substantially fewer alleles, a much lower average heterozygosity, …	Winzeler, EA; Castillo-Davis, CI; Oshiro, G; Liang, D; Richards, DR; Zhou, YY; Hartl, DL		POPULATION BOTTLENECKS; MICROSATELLITE DNA; GENETIC-VARIABILITY; DIVERSITY; ALLOZYME; SIZE	JOURNAL OF HEREDITY	J HERED	J. Hered.	2002	93	6	415	420	6	10.1093/jhered/93.6.415	http://dx.doi.org/10.1093/jhered/93.6.415	Evolutionary Biology; Genetics & Heredity	1	2025-06-17 19:40:11
629	COLONIZATION OF AMERICA BY DROSOPHILA-SUBOBSCURA - EFFECT OF THE FOUNDER EVENT ON THE MITOCHONDRIAL-DNA POLYMORPHISM		ROZAS, J; HERNANDEZ, M; CABRERA, VM; PREVOSTI, A			MOLECULAR BIOLOGY AND EVOLUTION	MOL BIOL EVOL	Mol. Biol. Evol.	1990	7	1	103	109	7			Biochemistry & Molecular Biology; Evolutionary Biology; Genetics & Heredity	1	2025-06-17 19:40:16
1194	Genetic variation ln the spread of Drosophila subobscura from a nonequilibrium population	Drosophila subobscura was first identified in North America in the early 1980s, and a newer D. subobscura population in Utah appears to have been established more than 10 years later. In this study, we use nuclear microsatellite allele frequencies, mitochondrial restriction fragment length polymorphism (RFLP) allele frequencies, and computer simulations to investigate possible scenarios of how th…	Vidas, Z	colonization; Drosophila subobscura; founder effect; microsatellites; nonequilibrium populations; RFLP	MICROSATELLITE LOCI; MULTIPLE INSEMINATION; NATURAL-POPULATIONS; MITOCHONDRIAL-DNA; FOUNDER EVENT; COLONIZATION; AMERICA; PSEUDOOBSCURA; BOTTLENECKS; EVOLUTION	EVOLUTION	EVOLUTION	Evolution	2000	54	2	696	703	8	10.1111/j.0014-3820.2000.tb00071.x	http://dx.doi.org/10.1111/j.0014-3820.2000.tb00071.x	Environmental Sciences & Ecology; Evolutionary Biology; Genetics & Heredity	1	2025-06-17 19:40:49
438	COLONIZATION OF AMERICA BY DROSOPHILA-SUBOBSCURA - ANALYSIS OF THE O5 INVERSIONS FROM EUROPE AND AMERICA AND THEIR IMPLICATIONS FOR THE COLONIZING PROCESS		MESTRES, F; BALANA, J; SEGARRA, C; PREVOSTI, A; SERRA, L	CHROMOSOMAL INVERSIONS; COLONIZATION; D-SUBOBSCURA; LETHAL ALLELISM	CHROMOSOMAL ARRANGEMENTS; NATURAL-POPULATIONS; POLYMORPHISM; EVOLUTION; CLINES; CHILE	EVOLUTION	EVOLUTION	Evolution	1992	46	5	1564	1568	5	10.2307/2409960	http://dx.doi.org/10.2307/2409960	Environmental Sciences & Ecology; Evolutionary Biology; Genetics & Heredity	1	2025-06-17 19:41:01
572	Diagnosis of sibling species of Drosophila involved in the colonization of North America by D-subobscura	To determine the effects of the recent colonization of the west coast of North America by the Palaearctic species Drosophila subobscura on the dynamics of the Drosophila populations, the sibling species D. athabasca and D. azteca must be classified unambiguously. We have characterized these two species using three molecular techniques: allozymes, mtDNA and RAPDs. All three techniques allow the cl…	Pascual, M; Balanya, J; Latorre, A; Serra, L	obscura group; colonization; sibling species; allozymes; mtDNA; RAPDs	MITOCHONDRIAL-DNA	MOLECULAR ECOLOGY	MOL ECOL	Mol. Ecol.	1997	6	3	293	296	4	10.1046/j.1365-294X.1997.00181.x	http://dx.doi.org/10.1046/j.1365-294X.1997.00181.x	Biochemistry & Molecular Biology; Environmental Sciences & Ecology; Evolutionary Biology	1	2025-06-17 19:42:17
146	Microsatellite variation among diverging populations of Drosophila mojavensis	Divergence and speciation may occur by various means, depending on the particular history, selective environments, and genetic composition of populations. In Drosophila mojavensis, a good model of incipient speciation, understanding the population genetic structure within this group facilitates our ability to understand the context in which reproductive isolation among populations is developing. …	Ross, CL; Markow, TA	Drosophila mojavensis; microsatellites; population structure; speciation	DEHYDROGENASE ADH PARALOGS; EREMICUS SPECIES GROUP; HYBRID-MALE-STERILITY; REPRODUCTIVE ISOLATION; ALCOHOL-DEHYDROGENASE; SEXUAL ISOLATION; BAJA-CALIFORNIA; CACTOPHILIC DROSOPHILA; HISTORICAL VICARIANCE; STEPWISE MUTATION	JOURNAL OF EVOLUTIONARY BIOLOGY	J EVOLUTION BIOL	J. Evol. Biol.	2006	19	5	1691	1700	10	10.1111/j.1420-9101.2006.01111.x	http://dx.doi.org/10.1111/j.1420-9101.2006.01111.x	Environmental Sciences & Ecology; Evolutionary Biology; Genetics & Heredity	1	2025-06-17 19:42:20
282	Selection and gene flow between microenvironments:: The case of Drosophila at Lower Nahal Oren, Mount Carmel, Israel	Drosophila melanogaster and D. simulans from contrasted microenvironments (south- and north-facing slopes of Lower Nahal Oren Canyon in Israel) were tested for genetic differentiation at microsatellite loci, which might be linked to differential adaptation to local ecological factors. No overall genetic differentiation was observed in either species. This indicates that the contrasted selective p…	Colson, I	Drosophila; microsatellites; population subdivision; selection	EVOLUTION CANYON; MICROSATELLITE VARIATION; POPULATION-STRUCTURE; LOCAL ADAPTATION; OPPOSING SLOPES; MELANOGASTER; DIFFERENTIATION; SPECIATION; DISPERSAL	MOLECULAR ECOLOGY	MOL ECOL	Mol. Ecol.	2002	11	8	1311	1316	6	10.1046/j.1365-294X.2002.01549.x	http://dx.doi.org/10.1046/j.1365-294X.2002.01549.x	Biochemistry & Molecular Biology; Environmental Sciences & Ecology; Evolutionary Biology	1	2025-06-17 19:42:35
1024	Temporal dynamics and variation of multilocus ISSR-PCR DNA markers in the Uman' population of Drosophila melanogaster over two decades (1984-2004)	The temporal dynamics of genomic variation in the Uman' (Ukraine) population of Drosophila melanogaster over the period 1984-2004 was studied using multilocus ISSR markers. Considerable polymorphism of the genomic DNA fragments corresponding to ISSR markers was found in the D. melanogaster population studied: the values of average heterozygosity varied from 0.085 to 0.127 depending on the year. S…	Cummings, WJ; Yabuki, M; Ordinario, EC; Bednarski, DW; Quay, S; Maizels, N		JAPANESE NATURAL POPULATIONS; GENETIC DIVERSITY; LETHAL GENES; ALLELES; CHROMOSOMES	RUSSIAN JOURNAL OF GENETICS	RUSS J GENET+	Russ. J. Genet.	2008	44	3	306	311	6	10.1134/S1022795408030101	http://dx.doi.org/10.1134/S1022795408030101	Genetics & Heredity	1	2025-06-17 19:43:19
985	INVESTIGATION OF BIOCHEMICAL POLYMORPHISM IN NATURAL-POPULATIONS OF DROSOPHILA-MELANOGASTER OF CENTRAL MOLDOVA	Genetic structure and variation of seven natural Drosophila populations was analyzed at nine enzyme loci. The populations examined exhibited low levels of genetic polymorphism and heterozygosity (H(obs) = 0.096). Interpopulation variation accounted for only 1.3% (F(st) = G(st) = 0.013), and the populations examined were shown to be genetically similar, as D(n) did not exceed 0.001.	KOVTYUKH, LP; KOROCHKIN, LI			GENETIKA	GENETIKA+	Genetika	1994	30	7	922	926	5			Genetics & Heredity	1	2025-06-17 19:43:40
760	TEMPORAL VARIABILITY OF GENOME DNA IN DROSOPHILA MELANOGASTER IN POPULATION FROM UMAN (UKRAINE)	Dynamics of genome DNA variability in Drosophila melanogaster isolated from nature in Uman (Ukraine) during the period 1984-2004 was studied by using ISSR-markers. As shown, variation of genome DNA polymorphism from year to year is not of certain direction and not intensive. The share of polymorphic loci (P) in population varied within the range from 0.458 to 0.704, whereas average heterozygosity…	Vaulin, OV; Gunderina, LI; Zakharov, IK			TOMSK STATE UNIVERSITY JOURNAL	TOMSK STATE UNIV J	Tomsk State Univ. J.	2007		300	107	+	3			Science & Technology - Other Topics	1	2025-06-17 19:43:45
8	Moderate Population Structure in Drosophila sturtevanti from the South American Atlantic Forest Biome	Drosophila sturtevanti is a widely distributed Neotropical species. In South America, it is abundant and adapted to different phytophysiognomies of the Atlantic Forest biome. Reproductive, chromosomal and enzymatic studies have indicated the existence of a differentiation among D. sturtevanti populations. In this work, the level of genetic diversity and the population genetic structure were analy…	Trava, BM; Mateus, RP; Machado, LPD; Madi-Ravazzi, L	Saltans group; Forest fragmentation; Genetic diversity; Simple sequence repeats; Population differentiation	DEMOGRAPHIC HISTORY; MAXIMUM-LIKELIHOOD; GENETIC-VARIATION; COMPUTER-PROGRAM; MICROSATELLITE; DIPTERA; DIFFERENTIATION; DISPERSAL; DEFORESTATION; CONSERVATION	ZOOLOGICAL STUDIES	ZOOL STUD	Zool. Stud.	2021	60				13	10.6620/ZS.2021.60-46	http://dx.doi.org/10.6620/ZS.2021.60-46	Zoology	1	2025-06-17 19:44:43
382	Genetic variability in Italian populations of Drosophila suzukii	Background: Drosophila suzukii is a highly destructive pest species, causing substantial economic losses in soft fruit production. To better understand migration patterns, gene flow and adaptation in invaded regions, we studied the genetic structure of D. suzukii collected across Italy, where it was first observed in 2008. In particular, we analysed 15 previously characterised Simple Sequence Rep…	Tait, G; Vezzulli, S; Sassù, F; Antonini, G; Biondi, A; Baser, N; Sollai, G; Cini, A; Tonina, L; Ometto, L; Anfora, G	Spotted wing drosophila; SSR markers; Population structure; Gene flow; Bottleneck; Human trade	SPOTTED-WING DROSOPHILA; MATSUMURA DIPTERA DROSOPHILIDAE; MICROSATELLITE VARIATION; ASCERTAINMENT BIAS; COMPUTER-PROGRAM; PEST; INVASION; EVOLUTION; SOFTWARE; PARASITOIDS	BMC GENETICS	BMC GENET	BMC Genet.	2017	18				10	10.1186/s12863-017-0558-7	http://dx.doi.org/10.1186/s12863-017-0558-7	Genetics & Heredity	1	2025-06-17 19:44:46
3711	Cold adaptation drives population genomic divergence in the ecological specialist, Drosophila montana	Detecting signatures of ecological adaptation in comparative genomics is challenging, but analysing population samples with characterised geographic distributions, such as clinal variation, can help identify genes showing covariation with important ecological variation. Here, we analysed patterns of geographic variation in the cold-adapted species Drosophila montana across phenotypes, genotypes a…	BEDO, DG	chill coma recovery time; cline populations; cold tolerance; CTmin; D; montana; environmental adaptation; genomic divergence	TRANSCRIPTIONAL REGULATORY ELEMENTS; CHILL-COMA RECOVERY; REPRODUCTIVE DIAPAUSE; GENE-EXPRESSION; STRESS TOLERANCE; VIRILIS GROUP; SELECTION; POLYMORPHISM; GENERATION; SPECIATION	MOLECULAR ECOLOGY	MOL ECOL	Mol. Ecol.	2021	30	15	3783	3796	14	10.1111/mec.16003	http://dx.doi.org/10.1111/mec.16003	Biochemistry & Molecular Biology; Environmental Sciences & Ecology; Evolutionary Biology	1	2025-06-17 19:44:51
500	Microsatellite and morphometric variation in Drosophila gouveai:: the relative importance of historical and current factors in shaping the genetic population structure	Drosophila gouveai is a cactus-breeding species with a naturally fragmented distribution in central-western and southeastern Brazil. In this study, a neutral genetic marker (microsatellite DNA) and a quantitative trait (wing morphology) were used to investigate the population structure of eight populations of D. gouveai. Quantitative analysis was done using a morphometric approach and multivariat…	Moraes, EM; Sene, FM	assignment method; Drosophila buzzatii; molecular markers; multivariate morphometrics; paleoclimatic changes; population structure	CACTOPHILIC DROSOPHILA; WING SHAPE; ANTONIETAE DIPTERA; SOUTH-AMERICA; HERITABILITY; BUZZATII; SIZE; DIFFERENTIATION; MEDIOPUNCTATA; EVOLUTIONARY	JOURNAL OF ZOOLOGICAL SYSTEMATICS AND EVOLUTIONARY RESEARCH	J ZOOL SYST EVOL RES	J. Zool. Syst. Evol. Res.	2007	45	4	336	344	9	10.1111/j.1439-0469.2007.00411.x	http://dx.doi.org/10.1111/j.1439-0469.2007.00411.x	Evolutionary Biology; Zoology	1	2025-06-17 19:44:59
292	MITOCHONDRIAL-DNA POLYMORPHISM IN NATURAL-POPULATIONS OF DROSOPHILA-ALBOMICANS(I)	The technique of mtDNA restriction fragments length polymorphism (RFLP) was used to survey the population structure of D. albomicans. Remarkable mtDNA polymorphism has been observed in D. albomicans populations. A total of 34 nucleomorphs were detected from 82 isofemale lines assayed by only 8 restriction enzymes. The cause and the effect of this phenomenon were discussed. As a result, it is sugg…	WANG, W; LING, FY; SHI, LM	DROSOPHILA ALBOMICANS; NATURAL POPULATION; RESTRICTION MAPS; MTDNA POLYMORPHISM	GENETIC-STRUCTURE; TRANSMISSION; MODEL; FLOW	SCIENCE IN CHINA SERIES B-CHEMISTRY LIFE SCIENCES & EARTH SCIENCES	SCI CHINA SER B	Sci. China Ser. B-Chem. Life Sci. Earth Sci.	1994	37	11	1329	1340	12			Chemistry	1	2025-06-17 19:45:09
147	From sub-Saharan Africa to China: Evolutionary history and adaptation of Drosophila melanogaster revealed by population genomics	Drosophila melanogaster is a widely used model organism for studying environmental adaptation. However, the genetic diversity of populations in Asia is poorly understood, leaving a notable gap in our knowledge of the global evolution and adaptation of this species. We sequenced genomes of 292 D. melanogaster strains from various ecological settings in China and analyzed them along with previously…	Chen, JH; Liu, CL; Li, WX; Zhang, WX; Wang, YR; Clark, AG; Lu, J		GENETIC REFERENCE PANEL; DEMOGRAPHIC HISTORY; EUROPEAN ADMIXTURE; INFERENCE; POLYMORPHISM; SELECTION; SEQUENCE; PATTERNS; ARCHITECTURE; RESISTANCE	SCIENCE ADVANCES	SCI ADV	Sci. Adv.	2024	10	16			25	10.1126/sciadv.adh3425	http://dx.doi.org/10.1126/sciadv.adh3425	Science & Technology - Other Topics	1	2025-06-17 19:46:00
751	Chromosomal polymorphism in urban populations of Drosophila paulistorum	Drosophila paulistorum populations colonizing the urban area of Porto Alegre, southern Brazil, were studied with the objective of characterizing their chromosomal polymorphism in this new environment. Despite being geographically and ecologically marginal and the fact that the colonization of the urban area seems to be a recent event, the populations showed a large number of inversions on all chr…	Valiati, VH; Valente, VLS		EVOLUTIONARY HISTORY; NATURAL-POPULATIONS; COLONIZATION; WILLISTONI; BUZZATII	BRAZILIAN JOURNAL OF GENETICS	BRAZ J GENET	Braz. J. Genet.	1997	20	4	567	581	15	10.1590/S0100-84551997000400004	http://dx.doi.org/10.1590/S0100-84551997000400004	Genetics & Heredity	1	2025-06-17 19:46:18
3511	Molecular population genetics of the α-esterase5 gene locus in original and colonized populations of Drosophila buzzatii and its sibling Drosophila koepferae	Several studies have suggested that esterase-2 (EST-2) may be the target of natural selection in the cactophilic fly Drosophila buzzatii. In this work, we analyzed nucleotide variation in a fragment of alpha-esterase5 (alpha E5), the gene encoding EST-2, in original (Argentinian) and colonized (Australian) populations of D. buzzatii and in its sibling D. koepferae. Estimates of nucleotide heteroz…	Fedorka, KM; Winterhalter, WE; Shaw, KL; Brogan, WR; Mousseau, TA	alpha E5; cactophilic drosophila; excess of nonsynonymous polymorphism; founder effect; population expansion	DNA-SEQUENCE DATA; INVERSION POLYMORPHISM; STATISTICAL PROPERTIES; EVOLUTIONARY HISTORY; NUCLEOTIDE VARIATION; COMPLEX; ALLOZYME; SELECTION; PERTURBATION; CHROMOSOME-2	JOURNAL OF MOLECULAR EVOLUTION	J MOL EVOL	J. Mol. Evol.	2007	64	2	158	170	13	10.1007/s00239-005-0224-y	http://dx.doi.org/10.1007/s00239-005-0224-y	Biochemistry & Molecular Biology; Evolutionary Biology; Genetics & Heredity	1	2025-06-17 19:46:33
4135	The Drosophila serido speciation puzzle:: putting new pieces together	The D. serido superspecies is a complex mosaic of populations distributed over a vast part of South America and showing various degrees of genetical divergence. We have analyzed its chromosomal constitution in 16 new localities of southeastern and southern Brazil. Both the metaphase and salivary gland chromosomes show a sharp split of these populations in two groups. Four populations, fixed for i…	Rodriguez-Trelles, F; Tarrío, R; Ayala, FJ	cactophilie; Drosophila; host plant specificity; inversions; karyotype; speciation	CACTOPHILIC DROSOPHILA; EVOLUTIONARY HISTORY; SUPERSPECIES TAXON; SPECIES COMPLEX; REPLETA GROUP; BODY-SIZE; BUZZATII; POPULATIONS; MOJAVENSIS; DIPTERA	GENETICA	GENETICA	Genetica	2000	108	3	217	227	11	10.1023/A:1004195007178	http://dx.doi.org/10.1023/A:1004195007178	Genetics & Heredity	1	2025-06-17 19:47:12
1512	Comparative molecular population genetics of the Xdh locus in the cactophilic sibling species Drosophila buzzatii and D-koepferae	The Xdh (rosy) gene is one of the best studied in the Drosophila genus from an evolutionary viewpoint. Here we analyze nucleotide, variation in a 1875-bp fragment of the second exon of Xdh in Argentinian populations of the cactophilic D. buzzatii and its sibling D. koepferae. The major electrophoretic alleles of D. buzzatii not only lack diagnostic amino acids in the region studied but also diffe…	Taylor, DR	Xdh; Cactophilic Drosophila; population structure; population expansion; negative selection	XANTHINE DEHYDROGENASE LOCUS; ADAPTIVE PROTEIN EVOLUTION; DNA POLYMORPHISM; INVERSION POLYMORPHISM; STATISTICAL TESTS; ELECTROPHORETIC VARIATION; NUCLEOTIDE VARIABILITY; BALANCING SELECTION; NATURAL HOSTS; REPLETA GROUP	MOLECULAR BIOLOGY AND EVOLUTION	MOL BIOL EVOL	Mol. Biol. Evol.	2004	21	1	141	152	12	10.1093/molbev.msh006	http://dx.doi.org/10.1093/molbev.msh006	Biochemistry & Molecular Biology; Evolutionary Biology; Genetics & Heredity	1	2025-06-17 19:47:33
2258	Chromosomal variability of Drosophila polymorpha populations from Atlantic Forest remnants of continental and insular environments in the State of Santa Catarina, Brazil	In the present study, we investigated chromosomal polymorphism for paracentric inversions found in Drosophila polymorpha populations common in five fly communities (one continental and four insular) collected in Atlantic Forest remnants in Santa Catarina, Brazil, during a one-year sampling. Our analyses showed that the more polymorphic the populations, the greater the abundance of flies. The insu…	Fish, L; Pencheva, N; Goodarzi, H; Tran, H; Yoshida, M; Tavazoie, SF	Atlantic Forest; chromosomal polymorphism; continental and island populations; Drosophila polymorpha; inversions	WILLISTONI	CARYOLOGIA	CARYOLOGIA	Caryologia	2001	54	4	329	337	9	10.1080/00087114.2001.10589244	http://dx.doi.org/10.1080/00087114.2001.10589244	Plant Sciences; Genetics & Heredity	1	2025-06-17 19:47:41
479	Inversion and allozyme polymorphism show contrasting patterns of microgeographical population structure in a natural population of Drosophila buzzatii from Argentina	Second chromosome inversions and genotypic frequencies at seven allozyme loci were determined in a natural population of the cactophilic species Drosophila buzzatii that uses as breeding sites the necrotic cladodes of the prickly pear Opuntia quimilo and the rotting sterns of cardon, Trichocereus terschekii. Different processes govern the evolutionary fate of inversion and allozyme polymorphisms.…	Iriarte, PJF; Rodriguez, C; Hasson, E	allozymes; cactus hosts; Drosophila; genetic structure; inversion polymorphism; natural selection	EVOLUTIONARY HISTORY; HETEROGENEOUS ENVIRONMENTS; LINKAGE DISEQUILIBRIUM; BREEDING STRUCTURE; HABITAT SELECTION; FITNESS; HETEROZYGOTE; MELANOGASTER; COMPETITION; SUBDIVISION	JOURNAL OF EVOLUTIONARY BIOLOGY	J EVOLUTION BIOL	J. Evol. Biol.	2002	15	2	226	234	9	10.1046/j.1420-9101.2002.00383.x	http://dx.doi.org/10.1046/j.1420-9101.2002.00383.x	Environmental Sciences & Ecology; Evolutionary Biology; Genetics & Heredity	1	2025-06-17 19:47:59
1324	Contrasting population genetic structures using allozymes and the inversion polymorphism in Drosophila buzzatii	Second chromosome inversion and genotypic frequencies at seven allozyme loci, differentially associated with inversions, were determined in seven natural populations of Drosophila buzzatii. The patterns of variation of allozymes and the inversion polymorphisms were significantly different, indicating the role of adaptive differentiation for the latter. Moreover, the patterns of population structu…	Jaenike, J; Dyer, KA; Reed, LK	allozymes; Drosophila buzzatii; inversion polymorphism; population structure	SIZE-RELATED TRAITS; FITNESS-COMPONENT ANALYSIS; EVOLUTIONARY HISTORY; NATURAL-POPULATION; CHROMOSOME INVERSIONS; BODY-SIZE; MITOCHONDRIAL; SELECTION; FREQUENCIES; LONGEVITY	JOURNAL OF EVOLUTIONARY BIOLOGY	J EVOLUTION BIOL	J. Evol. Biol.	2000	13	6	976	984	9	10.1046/j.1420-9101.2000.00236.x	http://dx.doi.org/10.1046/j.1420-9101.2000.00236.x	Environmental Sciences & Ecology; Evolutionary Biology; Genetics & Heredity	1	2025-06-17 19:48:10
1301	MOLECULAR POLYMORPHISM IN THE PERIOD GENE OF DROSOPHILA-SIMULANS	The threonine-glycine (Thr-Gly) repeat region of the period (per) gene of eight natural populations of Drosoiphila simulans from Europe and North Africa was analyzed by polymerase chain reaction, DNA sequencing and heteroduplex formation. Five different length alleles encoding 21, 23, 25 and two different kinds of 24 Thr-Gly pairs in the uninterrupted repeat were found. In the 3' region flanking …	Johnston, SE		DNA-SEQUENCE VARIATION; CLOCK GENE; LINKAGE DISEQUILIBRIUM; ALCOHOL-DEHYDROGENASE; POPULATION-GENETICS; MELANOGASTER; REGION; LOCUS; EVOLUTION; MUTATION	GENETICS	GENETICS	Genetics	1994	138	3	693	707	15			Genetics & Heredity	1	2025-06-17 19:48:14
122	A holocenic and dynamic hybrid zone between two cactophilic Drosophila species in a coastal lowland plain of the Brazilian Atlantic Forest	Hybridization and introgression are processes that contribute to shaping biological diversity. The factors promoting the formation of these processes are multiples but poorly explored in a biogeographical and ecological context. In the southeast coastal plain of the Brazilian Atlantic Forest, a hybrid zone was described between two closely related cactophilic species, Drosophila antonietae and D.…	Barrios-Leal, DY; Menezes, RST; Ribeiro, JV; Bizzo, L; de Sene, FM; Neves-da-Rocha, J; Manfrin, MH	Atlantic forest; cactophilic Drosophila; hybrid zones; introgression; niche modelling; secondary contact	LIFE-HISTORY TRAITS; PHYLOGEOGRAPHIC STRUCTURE; ASYMMETRIC INTROGRESSION; POPULATION-STRUCTURE; GENETIC-STRUCTURE; WING MORPHOLOGY; HYBRIDIZATION; DIVERSIFICATION; DIVERGENCE; BUZZATII	JOURNAL OF EVOLUTIONARY BIOLOGY	J EVOLUTION BIOL	J. Evol. Biol.	2021	34	11	1737	1751	15	10.1111/jeb.13934	http://dx.doi.org/10.1111/jeb.13934	Environmental Sciences & Ecology; Evolutionary Biology; Genetics & Heredity	1	2025-06-17 19:48:22
660	Comparative analysis of adaptive and neutral markers of Drosophila mediopunctata populations dispersed among forest fragments	Comparison of adaptive and neutral genetic markers is a valuable approach to characterize the evolutionary consequences of populations living in environments threatened by anthropogenic disturbances, such as forest fragmentation. Shifts in allele frequencies, low genetic variability, and a small effective population size can be considered clear signs of forest fragmentation effects (due to geneti…	Batista, MRD; Penha, RES; Sofia, SH; Klaczko, LB	cline; gene arrangements; genetic diversity; microsatellites; tripunctata	BRAZILIAN ATLANTIC FOREST; GENETIC-STRUCTURE; INVERSION POLYMORPHISM; NATURAL-POPULATIONS; TRIPUNCTATA GROUP; MORPHOLOGICAL VARIATION; CHROMOSOME INVERSIONS; SAO-PAULO; LANDSCAPE; SUBOBSCURA	ECOLOGY AND EVOLUTION	ECOL EVOL	Ecol. Evol.	2018	8	24	12681	12693	13	10.1002/ece3.4696	http://dx.doi.org/10.1002/ece3.4696	Environmental Sciences & Ecology; Evolutionary Biology	1	2025-06-17 19:48:38
3081	Adaptation of Drosophila subobscura chromosomal inversions to climatic variables: the Balkan natural population of Avala	The adaptive value of chromosomal inversions continues raising relevant questions in evolutionary biology. In many species of the Drosophila genus, different inversions have been recognized to be related to thermal adaptation, but it is necessary to determine to which specific climatic variables the inversions are adaptive. With this aim, the behavior of thermal adapted inversions of Drosophila s…	Anmarkrud, JA; Kleven, O; Bachmann, L; Lifjeld, JT	Drosophila; Chromosomal inversions; Adaptation; Temperature; Selection	LONG-TERM CHANGES; RECOMBINANT INBRED LINES; THERMAL ADAPTATION; HEAT-STRESS; POLYMORPHISM; EVOLUTION; COLONIZATION; PATTERNS; REARRANGEMENT; MELANOGASTER	GENETICA	GENETICA	Genetica	2021	149	3	155	169	15	10.1007/s10709-021-00125-7	http://dx.doi.org/10.1007/s10709-021-00125-7	Genetics & Heredity	1	2025-06-17 19:49:15
1781	Evidence for introgression in differentiated North-American and Finnish Drosophila montana populations	The virilis group species Drosophila montana is widely distributed around the northern hemisphere. Here we show that it consists of at least two well differentiated populations (Finnish and North-American populations) that have been diverging for the last 0.55-0.95 My. These populations show significant chromosomal, behavioural and morphological differences, but no apparent postzygotic isolation.…	Ermakov, EL; Pitul'ko, SI; Korzun, VM; Grechany, GV	DNA; D. montana; genetic differentiation; introgression; population structure; variability	STATISTICAL TESTS; POLYMORPHISM; NEUTRALITY; VIRILIS; NUMBER	GENETICA	GENETICA	Genetica	2005	123	3	285	293	9	10.1007/s10709-004-5090-9	http://dx.doi.org/10.1007/s10709-004-5090-9	Genetics & Heredity	1	2025-06-17 19:50:11
3488	Temporal and habitat adaptations in Drosophila subobscura populations: changes in chromosomal inversions	In insects, chromosomal inversion polymorphism has been related with different adaptations, including global warming. Regarding this environmental change, Drosophila subobscura stands out as a useful model species due to its rich inversion polymorphism covering the whole karyotype. The main aims of this research were to analyze the differentiation of this polymorphism in Jastrebac Mt. (Serbia) de…	Runemark, A; Eroukhmanoff, F; Nava-Bolaños, A; Hermansen, JS; Meier, JI	Drosophila subobscura; Chromosomal inversions; Environment; Global warming; Natural selection; Adaptation	LONG-TERM CHANGES; NATURAL-POPULATIONS; SEASONAL-CHANGES; SACCHAROMYCES-PARADOXUS; GAMETIC DISEQUILIBRIUM; CLIMATE-CHANGE; POLYMORPHISM; EVOLUTION; GENE; COLONIZATION	GENETICA	GENETICA	Genetica	2025	153	1			15	10.1007/s10709-025-00232-9	http://dx.doi.org/10.1007/s10709-025-00232-9	Genetics & Heredity	1	2025-06-17 19:53:00
1613	Absence of latitudinal clines in sperm characters in North American populations of Drosophila subobscura (Diptera: Drosophilidae)	Within the past twenty years, Drosophila subobscura (Collin 1936), endemic to the Old World, has rapidly colonized South America and the west coast of North America. Despite the recent colonization, inversion polymorphism and body size clines in North America have converged on clines found in Europe, indicating rapid evolutionary responses. One rapidly evolving trait in Drosophila is sperm length…	Wang, YL; Lu, JM; Gao, JJ; Zhang, Y; Chen, HW	insecta; Diptera; Drosophila subobscura; cline; sperm length; sperm heteromorphism	NATURAL-POPULATIONS; CHROMOSOMAL ARRANGEMENTS; ALCOHOL-DEHYDROGENASE; MITOCHONDRIAL-DNA; FOUNDER EVENT; APYRENE SPERM; TESTIS LENGTH; LONG SPERM; COLONIZATION; EVOLUTION	PAN-PACIFIC ENTOMOLOGIST	PAN-PAC ENTOMOL	Pan-Pacific Entomol.	2001	77	4	261	271	11			Entomology	1	2025-06-17 19:53:08
1609	A LATITUDINAL CLINE IN A DROSOPHILA CLOCK GENE	The clock gene period determines biological rhythmicity in Drosophila melanogaster and encodes a protein characterized by an alternating series of threonine-glycine pairs. The minisatellite region encoding the threonine-glycine repeat is polymorphic in length in natural Drosophila melanogaster populations. In this paper we report the geographical analysis of this polymorphism within Europe and No…	BURLA, H; JUNGEN, H; BACHLI, G		SPATIAL AUTO-CORRELATION; PERIOD GENE; GEOGRAPHICAL PATTERNS; POPULATION-STRUCTURE; FREQUENCIES; MELANOGASTER; REGRESSION; DISTANCES; BEHAVIOR; RHYTHMS	PROCEEDINGS OF THE ROYAL SOCIETY B-BIOLOGICAL SCIENCES	P ROY SOC B-BIOL SCI	Proc. R. Soc. B-Biol. Sci.	1992	250	1327	43	49	7	10.1098/rspb.1992.0128	http://dx.doi.org/10.1098/rspb.1992.0128	Life Sciences & Biomedicine - Other Topics; Environmental Sciences & Ecology; Evolutionary Biology	1	2025-06-17 19:53:12
3588	Global warming and chromosomal inversion adaptation in isolated islands: Drosophila subobscura populations from Madeira	Global warming is an environmental phenomenon to which species must adapt to survive. Drosophila subobscura presents an adaptive capacity due to its chromosomal inversion polymorphism. Until now, the impact of global warming on this polymorphism has been studied in D. subobscura populations located either on a continental mainland or on islands not far from a continent. In this context, gene flow…	Arbuthnott, D; Rundle, HD	chromosomal inversion; climate change; selection; temperature; thermoregulatory behavior	LONG-TERM CHANGES; CLIMATE-CHANGE; GENETIC DIFFERENTIATION; NATURAL-POPULATIONS; ATLANTIC ISLANDS; GENOMIC EVIDENCE; POLYMORPHISM; EVOLUTION; COLONIZATION; MELANOGASTER	ENTOMOLOGICAL SCIENCE	ENTOMOL SCI	Entomol. Sci.	2020	23	1	74	85	12	10.1111/ens.12398	http://dx.doi.org/10.1111/ens.12398	Entomology	1	2025-06-17 19:54:37
456	ENZYME POLYMORPHISM IN DROSOPHILA-MELANOGASTER POPULATIONS COLLECTED IN 2 DIFFERENT HABITATS IN HUNGARY	The level of enzyme polymorphism was compared in ten Drosophila melanogaster populations collected in farmyards and distilleries in two regions of Hungary. The total genetic diversity was partitioned into between- and within-population components at each investigated locus using Wright's F-statistics. Population differentiation was studied in two different ways. Genetic distances between pairs of…	PECSENYE, K; MEGLECZ, E	DROSOPHILA; F-STATISTICS; GENETIC DISTANCE; GENETIC DRIFT; HABITAT; POPULATION STRUCTURE; SELECTION	ALCOHOL-DEHYDROGENASE POLYMORPHISM; ETHANOL TOLERANCE; GENE FLOW; ENVIRONMENTAL ETHANOL; OCTANOL DEHYDROGENASE; LATITUDINAL VARIATION; DIETARY ETHANOL; FREQUENCIES; ADH; LARVAE	GENETICA	GENETICA	Genetica	1995	96	3	257	268	12	10.1007/BF01439580	http://dx.doi.org/10.1007/BF01439580	Genetics & Heredity	1	2025-06-17 19:54:43
1821	QUANTITATIVE-ANALYSIS OF GENETIC DIFFERENTIATION AMONG EUROPEAN AND CHILEAN STRAINS OF DROSOPHILA-SUBOBSCURA	An analysis of the interpopulational differences observed between four European and four Chilean stocks of Drosophila subobscura, with regard to wing size, egg-to-adult development time and preadult viability, shows highly significant differences between the eight stocks irrespective of the continent from which the flies are derived. The divergence of the local populations with regard to the quan…	Abranches, J; Valente, P; Nóbrega, HN; Fernandez, FAS; Mendonca-Hagler, LC; Hagler, AN	DROSOPHILA-SUBOBSCURA; EUROPEAN AND CHILEAN D-SUBOBSCURA; GENETIC DIFFERENTIATION IN DROSOPHILA; INTERPOPULATION DIFFERENCES; WING VARIATION	CHROMOSOMAL ARRANGEMENTS; MELANOGASTER; COLONIZATION; PARAMETERS; CLINES	HEREDITY	HEREDITY	Heredity	1991	67		29	33	5	10.1038/hdy.1991.61	http://dx.doi.org/10.1038/hdy.1991.61	Environmental Sciences & Ecology; Evolutionary Biology; Genetics & Heredity	1	2025-06-17 19:54:57
3481	Long-term changes in the inversion chromosomal polymorphism: Drosophila subobscura population from Rasht (north of Iran)	Drosophila subobscura is characterized by a rich chromosomal polymorphism for inversions. Many inversions are adaptive to global warming and can be classified as 'warm' or 'cold' adapted. However, most studies were carried out from European populations located in the central area of the species distribution or from American colonizing populations. For this reason, we aimed to analyse the isolated…	da Silva, NM; Fantinel, CD; Valente, VLS; Valiati, VH	chromosomal inversion; adaptation; global warming; hyrcanian ecosystem; D; subobscura	NATURAL-POPULATION; COLONIZATION; AMERICA; ADAPTATION; PARAMETERS; FORESTS; DIPTERA	JOURNAL OF GENETICS	J GENET	J. Genet.	2022	101	2			11	10.1007/s12041-022-01387-6	http://dx.doi.org/10.1007/s12041-022-01387-6	Genetics & Heredity	1	2025-06-17 19:56:58
1330	Genetic differentiation of island populations: geographical barrier or a host switch?	In the Sonoran desert, there exists a diverse community of cactophilic drosophilids that exploit toxic, rotting cactus tissue as a food resource. The chemistry of the necrotic cactus tissue varies among species, and several drosphilid species have evolved specialized detoxification mechanisms and a preference for certain cactus types. In the present study, we compared the genetic structure of two…	Wurmser, F; Ogereau, D; Mary-Huard, T; Loriod, B; Joly, D; Montchamp-Moreau, C	cactophilic; California; Channel Islands; Drosophila; host specialization	DEHYDROGENASE ADH PARALOGS; CACTOPHILIC DROSOPHILA; SONORAN-DESERT; MOLECULAR EVOLUTION; PLANT UTILIZATION; CYTOCHROME P450S; SPECIES COMPLEX; COLUMNAR CACTI; MOJAVENSIS; CONSERVATION	BIOLOGICAL JOURNAL OF THE LINNEAN SOCIETY	BIOL J LINN SOC	Biol. J. Linnean Soc.	2013	108	1	68	78	11	10.1111/j.1095-8312.2012.01986.x	http://dx.doi.org/10.1111/j.1095-8312.2012.01986.x	Evolutionary Biology	1	2025-06-17 19:57:23
134	Contrasting population genetic patterns and evolutionary histories among sympatric Sonoran Desert cactophilic Drosophila	We studied population genetic differentiation in the sympatric Sonoran Desert cactophilic flies Drosophila pachea, D. mettleri and D. nigrospiracula across their continental and peninsular ranges. These flies show marked differences in ecology and behaviour including dispersal distances and host cactus specialization. Examination of a fragment of the mitochondrial cytochrome oxidase subunit I gen…	Hurtado, LA; Erez, T; Castrezana, S; Markow, TA	cactophilic; Drosophila; mitochondrial COI; phylogeography; Sonoran Desert; Sea of Cortez; vicariance	EREMICUS SPECIES GROUP; BAJA-CALIFORNIA; REPRODUCTIVE ISOLATION; NATURAL-POPULATIONS; STATISTICAL TESTS; DNA; DIFFERENTIATION; PHYLOGEOGRAPHY; POLYMORPHISM; MOJAVENSIS	MOLECULAR ECOLOGY	MOL ECOL	Mol. Ecol.	2004	13	6	1365	1375	11	10.1111/j.1365-294X.2004.02169.x	http://dx.doi.org/10.1111/j.1365-294X.2004.02169.x	Biochemistry & Molecular Biology; Environmental Sciences & Ecology; Evolutionary Biology	1	2025-06-17 19:58:01
2982	Population genetics and geographic variation of alcohol dehydrogenase (Adh) paralogs and glucose-6-phosphate dehydrogenase (G6pd) in Drosophila mojavensis	Populations of Drosophila mojavensis from the deserts of the Baja California peninsula and mainland Mexico utilize different cactus hosts with different alcohol contents. The enzyme alcohol dehydrogenase (ADH) has been proposed to play an important role in the adaptation of Drosophila species to their environment. This study investigates the role of ADH in the adaptation of the cactophilic D. moj…	Kim, Y; Lee, DW; Jung, JK	Adh; cactophilic Drosophila; duplication; geographic variation; sequence variation; subfunctionalization	RNA SECONDARY STRUCTURE; CACTOPHILIC DROSOPHILA; MOLECULAR EVOLUTION; DNA-SEQUENCE; REPRODUCTIVE ISOLATION; CRYSTAL-STRUCTURE; GENES; SELECTION; LOCUS; SUBSTITUTION	MOLECULAR BIOLOGY AND EVOLUTION	MOL BIOL EVOL	Mol. Biol. Evol.	2004	21	2	276	285	10	10.1093/molbev/msh019	http://dx.doi.org/10.1093/molbev/msh019	Biochemistry & Molecular Biology; Evolutionary Biology; Genetics & Heredity	1	2025-06-17 19:58:09
319	Flies across the water:: Genetic differentiation and reproductive isolation in allopatric desert Drosophila	Between sister species of Drosophila, both pre- and postzygotic reproductive isolation commonly appear by the time a Nei's genetic distance of 0.5 is observed. The degree of genetic differentiation present when allopatric populations of the same Drosophila species exhibit incipient reproductive isolation has not been systematically investigated. Here we compare the relationship between genetic di…	Markow, TA; Castrezana, S; Pfeiler, E	allozymes; Drosophila mettleri; D. nigrospiracula; population structure; reproductive isolation	ALCOHOL-DEHYDROGENASE; COURTSHIP BEHAVIOR; SEXUAL ISOLATION; POPULATIONS; MOJAVENSIS; SPECIATION; DISPERSAL; EVOLUTION; PATTERNS	EVOLUTION	EVOLUTION	Evolution	2002	56	3	546	552	7			Environmental Sciences & Ecology; Evolutionary Biology; Genetics & Heredity	1	2025-06-17 19:58:56
92	Linking behavioral ecology with population genetics:: insights from Drosophila nigrospiracula	Although Drosophila species provide important model systems for evolutionary biology, the ecologies and natural histories of most species are insufficiently characterized to permit predictions with respect to issues such as population genetic structure. A notable exception is the group of cactophilic Drosophila endemic to the Sonoran Desert of North America. One of these species, D. nigrospiracul…	Pfeiler, E; Ngo, NM; Markow, TA		CACTOPHILIC DROSOPHILA; NATURAL-POPULATIONS; DESERT DROSOPHILA; F-STATISTICS; DIFFERENTIATION; DISPERSAL; EVOLUTION	HEREDITAS	HEREDITAS	Hereditas	2005	142		1	6	6	10.1111/j.1601-5223.2005.01900.x	http://dx.doi.org/10.1111/j.1601-5223.2005.01900.x	Genetics & Heredity	1	2025-06-17 20:00:21
2051	X chromosome DNA variation in Drosophila virilis	Comparisons of polymorphism patterns between distantly related species are essential in order to determine their generality. However, most work on the genus Drosophila has been done only with species of the subgenus Sophophora. In the present work, we have sequenced one intron and surrounding coding sequences of 6 X-linked genes (chorion protein s36, elav,fused, runt, suppressor of sable and zest…	Cayouette, M; Barres, BA; Raff, M	Drosophila virilis; DNA sequence variation; recombination	MOLECULAR POPULATION-GENETICS; RECOMBINATION RATES; GENOME EVOLUTION; SPECIES GROUP; NATURAL-POPULATIONS; SEQUENCE EVOLUTION; LINKED LOCI; MELANOGASTER; POLYMORPHISM; SELECTION	PROCEEDINGS OF THE ROYAL SOCIETY B-BIOLOGICAL SCIENCES	P ROY SOC B-BIOL SCI	Proc. R. Soc. B-Biol. Sci.	1999	266	1431	1905	1912	8	10.1098/rspb.1999.0865	http://dx.doi.org/10.1098/rspb.1999.0865	Life Sciences & Biomedicine - Other Topics; Environmental Sciences & Ecology; Evolutionary Biology	1	2025-06-17 20:00:25
2560	Evolution of mating isolation between populations of Drosophila ananassae	Prezygotic mating isolation has been a major interest of evolutionary biologists during the past several decades because it is likely to represent one of the first stages in the transition from populations to species. Mate discrimination is one of the most commonly measured forms of prezygotic isolation and appears to be relatively common among closely related species. In some cases, it has been …	Moller, AP; Mousseau, TA	Drosophila ananassae; Drosophila pallidosa; mate discrimination; prezygotic isolation; reproductive isolation; speciation	SEXUAL ISOLATION; REPRODUCTIVE ISOLATION; NATURAL-SELECTION; WORLDWIDE POPULATIONS; BACKGROUND SELECTION; BROWN PLANTHOPPER; COURTSHIP SIGNALS; SPECIATION; DIFFERENTIATION; AUSTRALIA	MOLECULAR ECOLOGY	MOL ECOL	Mol. Ecol.	2008	17	11	2706	2721	16	10.1111/j.1365-294X.2008.03770.x	http://dx.doi.org/10.1111/j.1365-294X.2008.03770.x	Biochemistry & Molecular Biology; Environmental Sciences & Ecology; Evolutionary Biology	1	2025-06-17 20:00:30
3135	Inbreeding and thermal adaptation in Drosophila subobscura	Using a well-adapted Drosophila subobscura population (Avala, Serbia), a drastic experiment of inbreeding was carried out to assess whether the expected level of homozygosity could be reached or if other evolutionary forces affected the process. In general, no significant changes of inversion (or arrangement) frequencies were detected after 12 brother-sister mating generations. Furthermore, no si…	HUGHES, DM; CLARK, AG	Drosophila subobscura; inbreeding; chromosomal inversions; thermal adaptation; fertility	CHROMOSOMAL-INVERSION POLYMORPHISM; LONG-TERM CHANGES; NATURAL-POPULATIONS; SEASONAL-CHANGES; MEDITERRANEAN POPULATIONS; RECESSIVE LETHALS; GENETIC-STRUCTURE; TIME-SERIES; EVOLUTION; PATTERNS	GENOME	GENOME	Genome	2014	57	9	481	488	8	10.1139/gen-2014-0149	http://dx.doi.org/10.1139/gen-2014-0149	Biotechnology & Applied Microbiology; Genetics & Heredity	1	2025-06-17 20:01:33
388	Distinct genotypes and phenotypes in European and American strains of Drosophila suzukii: implications for biology and management of an invasive organism	A clearer understanding of the structure of pest populations in newly invaded areas is a key step towards their effective management. Here, we use Drosophila suzukii as a model to highlight how populations from separate geographical regions differ in their genetic and phenotypic traits, including those associated with their invasiveness. New X-linked data indicate the presence of at most three D.…	Rota-Stabelli, O; Ometto, L; Tait, G; Ghirotto, S; Kaur, R; Drago, F; González, J; Walton, VM; Anfora, G; Rossi-Stacconi, MV	Invasive insect; Comparative genomics; Population genetics; Parasitoid; Life table; Intraspecific variations; Drosophila suzukii	DIPTERA DROSOPHILIDAE; PEST; PARASITOIDS; EVOLUTION; GENETICS; HOST; RESISTANCE; SELECTION; REGIONS; REVEAL	JOURNAL OF PEST SCIENCE	J PEST SCI	J. Pest Sci.	2020	93	1	77	89	13	10.1007/s10340-019-01172-y	http://dx.doi.org/10.1007/s10340-019-01172-y	Entomology	1	2025-06-17 20:01:47
3388	Variable evolutionary response to regional climate change in a polymorphic species	The evolutionary response to regional and global climate change may vary in widespread polymorphic species, so predicting future genetic responses will require careful tracking of genetic variability in local populations. We surveyed chromosomal inversion polymorphisms in 25 populations of Drosophila robusta, many of which have been sampled repeatedly starting in the 1940s, 50s, and 60s up until …	Xu, JP	chromosome polymorphism; Drosophila robusta; gene arrangement; global warming; inversion; North America	NATURAL-POPULATIONS; INVERSION POLYMORPHISM; DROSOPHILA-SUBOBSCURA; GENETIC-STRUCTURE; FREQUENCY-SHIFTS; RAPID EVOLUTION; SELECTION; LIFE; ROBUSTA; WILD	BIOLOGICAL JOURNAL OF THE LINNEAN SOCIETY	BIOL J LINN SOC	Biol. J. Linnean Soc.	2008	95	4	702	718	17	10.1111/j.1095-8312.2008.01092.x	http://dx.doi.org/10.1111/j.1095-8312.2008.01092.x	Evolutionary Biology	1	2025-06-17 20:02:30
336	SHORT-RANGE GENETIC-STRUCTURE OF DROSOPHILA-MELANOGASTER POPULATIONS IN AN AFRO-TROPICAL URBAN AREA AND ITS SIGNIFICANCE	Alcohol dehydrogenase (Adh) (alcohol:NAD+ oxidoreductase, EC 1.1.1.1) gene frequencies and ethanol tolerance in Drosophila melanogaster are known to exhibit long-range latitudinal variations on different continents; this has led to the argument that the clines are adaptive. Accordingly, tropical populations are characterized both by a low frequency of Adh-F and by a low ethanol tolerance. In the …	VOUIDIBIO, J; CAPY, P; DEFAYE, D; PLA, E; SANDRIN, J; CSINK, A; DAVID, JR		ALCOHOL-DEHYDROGENASE; POLYMORPHISM; FREQUENCIES; SELECTION; ETHANOL; G6PD; ADH; TOLERANCE; STRESS; LOCUS	PROCEEDINGS OF THE NATIONAL ACADEMY OF SCIENCES OF THE UNITED STATES OF AMERICA	P NATL ACAD SCI USA	Proc. Natl. Acad. Sci. U. S. A.	1989	86	21	8442	8446	5	10.1073/pnas.86.21.8442	http://dx.doi.org/10.1073/pnas.86.21.8442	Science & Technology - Other Topics	1	2025-06-17 20:02:40
507	Niche evolution and thermal adaptation in the temperate species Drosophila americana	The study of ecological niche evolution is fundamental for understanding how the environment influences species' geographical distributions and their adaptation to divergent environments. Here, we present a study of the ecological niche, demographic history and thermal performance (locomotor activity, developmental time and fertility/viability) of the temperate species Drosophila americana and it…	Sillero, N; Reis, M; Vieira, CP; Vieira, J; Morales-Hojas, R	demographic history; developmental time; Drosophila; ecological niche modelling; locomotor activity; niche conservatism; phylogeography; thermal adaptation	HABITAT-SUITABILITY; DISTRIBUTIONS; MELANOGASTER; PERFORMANCE; POPULATION; SUBOBSCURA; PATTERNS; VIRILIS; ABSENCE; POLYMORPHISM	JOURNAL OF EVOLUTIONARY BIOLOGY	J EVOLUTION BIOL	J. Evol. Biol.	2014	27	8	1549	1561	13	10.1111/jeb.12400	http://dx.doi.org/10.1111/jeb.12400	Environmental Sciences & Ecology; Evolutionary Biology; Genetics & Heredity	1	2025-06-17 20:03:06
1328	CHROMOSOMAL INVERSION PATTERNING AND POPULATION DIFFERENTIATION IN A YOUNG INSULAR SPECIES, DROSOPHILA-SILVESTRIS	The recently evolved Hawaiian species Drosophila silvestris has a subdivided population structure and shows great spatial heterogeneity in chromosome inversion distributions and frequencies within its extremely limited geographic range. Pattern analysis of the 11 chromosomal polymorphisms in the context of the recently discovered morphological and behavioral divergence within the species has eluc…	Branca, A; Le Ru, BP; Vavre, F; Silvain, JF; Dupas, S			PROCEEDINGS OF THE NATIONAL ACADEMY OF SCIENCES OF THE UNITED STATES OF AMERICA	P NATL ACAD SCI USA	Proc. Natl. Acad. Sci. U. S. A.	1989	86	12	4798	4802	5	10.1073/pnas.86.12.4798	http://dx.doi.org/10.1073/pnas.86.12.4798	Science & Technology - Other Topics	1	2025-06-17 20:04:42
231	Bottlenecks, population differentiation and apparent selection at microsatellite loci in Australian Drosophila buzzatii	Species colonizing new areas disjunct from their original habitat may be subject to novel selection pressures, and exhibit adaptive genetic changes. However, if colonization occurs through a small number of founders, the genetic composition of the colonized population may differ from that of the original population simply due to genetic drift. Disentangling the effects of founder drift and select…	Barker, JSF; Frydenberg, J; González, J; Davies, HI; Ruiz, A; Sorensen, JG; Loeschcke, V	genotype-climate associations; bottlenecks; colonization; linkage disequilibrium; latitudinal transect; cactophilic Drosophila	LINKAGE DISEQUILIBRIUM; POLYMORPHIC INVERSION; GENETIC-STRUCTURE; F-STATISTICS; SIZE; CHROMOSOME-2; VARIABILITY; EVOLUTION; EXPANSION; PATTERNS	HEREDITY	HEREDITY	Heredity	2009	102	4	389	401	13	10.1038/hdy.2008.127	http://dx.doi.org/10.1038/hdy.2008.127	Environmental Sciences & Ecology; Evolutionary Biology; Genetics & Heredity	1	2025-06-17 20:06:31
2241	POLYMORPHIC INVERSION AND ESTERASE LOCI COMPLEX ON CHROMOSOME-2 OF DROSOPHILA-BUZZATII .1. LINKAGE DISEQUILIBRIA	Chromosome 2 inversion, Est-1 and Est-2 haplotype frequencies were determined for 19 wild D. buzzatii collections from the known range of this species in Australia. Three different chromosome 2 sequences (ST, j, jz3) were polymorphic across the collections. They occurred at overall frequencies which approximated those in the ancestral New World and colonized Old World and colonized Old World popu…	Wayne, ML; Korol, A; Mackay, TFC			AUSTRALIAN JOURNAL OF BIOLOGICAL SCIENCES	AUST J BIOL SCI		1987	40	3	257	269	13	10.1071/BI9870257	http://dx.doi.org/10.1071/BI9870257	Life Sciences & Biomedicine - Other Topics	1	2025-06-17 20:06:41
596	A GRAND EXPERIMENT IN EVOLUTION - THE DROSOPHILA-SUBOBSCURA COLONIZATION OF THE AMERICAS		AYALA, FJ; SERRA, L; PREVOSTI, A			GENOME	GENOME	Genome	1989	31	1	246	255	10	10.1139/g89-042	http://dx.doi.org/10.1139/g89-042	Biotechnology & Applied Microbiology; Genetics & Heredity	1	2025-06-17 20:08:02
1562	Altitudinal and seasonal variation in microsatellite allele frequencies of Drosophila buzzatii	Variation in climate, particularly temperature, is known to affect the genetic composition of populations. Although there have been many studies of latitudinal variation, comparisons of populations across altitudes or seasons, particularly for animal species, are less common. Here, we study genetic variation (microsatellite markers) in populations of Drosophila buzzatii collected along altitudina…	Rakshit, S; Rakshit, A; Matsumura, H; Takahashi, Y; Hasegawa, Y; Ito, A; Ishii, T; Miyashita, NT; Terauchi, R	altitudinal adaptation; chromosomal inversions; climatic selection; clinal variation; genotype-environment associations; thermal selection	STRESS RESISTANCE TRAITS; CLINAL VARIATION; LIFE-HISTORY; MORPHOMETRICAL TRAITS; EVOLUTIONARY HISTORY; LOWLAND POPULATIONS; THERMAL ADAPTATION; DEVELOPMENTAL TIME; EASTERN AUSTRALIA; GENETIC-VARIATION	JOURNAL OF EVOLUTIONARY BIOLOGY	J EVOLUTION BIOL	J. Evol. Biol.	2011	24	2	430	439	10	10.1111/j.1420-9101.2010.02180.x	http://dx.doi.org/10.1111/j.1420-9101.2010.02180.x	Environmental Sciences & Ecology; Evolutionary Biology; Genetics & Heredity	1	2025-06-17 20:08:54
840	Rate of change for the thermal adapted inversions in Drosophila subobscura	The changes of chromosomal inversion polymorphism composition of Drosophila subobscura in samples from Apatin (Serbia) were studied in a 24-years interval (1994-2018). The variation was significant for all autosomes and directional, increasing the inversions considered as 'warm', whereas those reported as 'cold' decreased. Furthermore, the Chromosomal Thermal Index (CTI), which allows studying th…	Zivanovic, G; Arenas, C; Mestres, F	Chromosomal inversions; Adaptation; Selection; Temperature; Global warming; Evolutionary rate	LONG-TERM CHANGES; CHROMOSOMAL-POLYMORPHISM; PALEARCTIC POPULATIONS; NATURAL-POPULATIONS; GENETIC-STRUCTURE; RAPID EVOLUTION; EFFECTIVE SIZE; COLONIZATION; AMERICA; CLINES	GENETICA	GENETICA	Genetica	2019	147	5-6	401	409	9	10.1007/s10709-019-00078-y	http://dx.doi.org/10.1007/s10709-019-00078-y	Genetics & Heredity	1	2025-06-17 20:09:28
1625	Global genetic change tracks global climate warming in Drosophila subobscura	Comparisons of recent with historical samples of chromosome inversion frequencies provide opportunities to determine whether genetic change is tracking climate change in natural populations. We determined the magnitude and direction of shifts over time (24 years between samples on average) in chromosome inversion frequencies and in ambient temperature for populations of the fly Drosophila subobsc…	Rondot, I; Quennedey, B; Delachambre, J		CHROMOSOMAL-INVERSION POLYMORPHISM; LONG-TERM CHANGES; RAPID EVOLUTION; POPULATIONS; COLONIZATION; CLINES; PSEUDOOBSCURA; FREQUENCIES; AMERICA; PATTERN	SCIENCE	SCIENCE	Science	2006	313	5794	1773	1775	3	10.1126/science.1131002	http://dx.doi.org/10.1126/science.1131002	Science & Technology - Other Topics	1	2025-06-17 20:10:03
2752	Genome-wide patterns of natural variation reveal strong selective sweeps and ongoing genomic conflict in Drosophila mauritiana	Although it is well understood that selection shapes the polymorphism pattern in Drosophila, signatures of classic selective sweeps are scarce. Here, we focus on Drosophila mauritiana, an island endemic, which is closely related to Drosophila melanogaster. Based on a new, annotated genome sequence, we characterized the genome-wide polymorphism by sequencing pooled individuals (Pool-seq). We show …	Fry, AJ		RATIO MEIOTIC DRIVE; HYBRID INVIABILITY GENE; DNA-SEQUENCE VARIATION; POPULATION-GENETICS; RAPID EVOLUTION; SEGREGATION DISTORTION; VERTEBRATE NUCLEOPORIN; REPRODUCTIVE ISOLATION; MOLECULAR EVOLUTION; RECOMBINATION RATES	GENOME RESEARCH	GENOME RES	Genome Res.	2013	23	1	99	110	12	10.1101/gr.139873.112	http://dx.doi.org/10.1101/gr.139873.112	Biochemistry & Molecular Biology; Biotechnology & Applied Microbiology; Genetics & Heredity	1	2025-06-17 20:11:28
587	Introgression and Genetic Diversity Between Two Cactophilic Drosophila (Drosophila repleta group) Species: A Case Study of an Isolated Population from the Sandstone Hills in the Southeast of Brazil	Introgressive hybridization involves the integration of genetic material from one population into another genetically distinct population. Despite its widespread occurrence in nature, the mechanisms and consequences of introgression remain poorly understood. In this study, we examine the hypothesis that the mitochondrial gene COI from Drosophila antonietae has been introgressed into the gene pool…	Eto, NY; Barrios-Leal, DY; Manfrin, MH	Introgression; COX complex; Mitonuclear interactions; Selection; Drosophila	CYTOCHROME-C-OXIDASE; MITOCHONDRIAL-DNA; TRANSFER-RNA; COMPENSATORY EVOLUTION; ADAPTIVE INTROGRESSION; MUTATION-RATE; HYBRID ZONES; GENOME; HYBRIDIZATION; DIVERGENCE	NEOTROPICAL ENTOMOLOGY	NEOTROP ENTOMOL	Neotrop. Entomol.	2025	54	1			9	10.1007/s13744-025-01279-1	http://dx.doi.org/10.1007/s13744-025-01279-1	Entomology	1	2025-06-17 20:11:49
423	TEMPORAL AND SPATIAL HETEROGENEITY OF MTDNA POLYMORPHISMS IN NATURAL-POPULATIONS OF DROSOPHILA-MERCATORUM	Restriction endonuclease analysis of mtDNA was used to examine the genetic relatedness of several geographically separated isolines of the Drosophila mercatorum subgroup. In addition, we examined the temporal and spatial distribution of two mtDNA restriction site polymorphisms produced by the enzymes BstEII and BstNI at a single locality.sbd.Kamuela, Hawaii. Due to small sample sizes of some coll…	DESALLE, R; TEMPLETON, A; MORI, I; PLETSCHER, S; JOHNSTON, JS			GENETICS	GENETICS	Genetics	1987	116	2	215	223	9			Genetics & Heredity	1	2025-06-17 20:11:54
2746	A genome-wide departure from the standard neutral model in natural populations of Drosophila	We analyze nucleotide polymorphism data for a large number of loci in areas of normal to high recombination in Drosophila melanogaster and D. simulans (24 and 16 loci, respectively). We find a genome-wide, systematic departure from the neutral expectation for a panmictic population at equilibrium in natural populations of both species. The distribution of sequence-based estimates of 2Nc across lo…	Chang, WXZ; Tabashnik, BE; Artelt, B; Malvar, T; Ballester, V; Ferre, J; Roderick, GK		NUCLEOTIDE-SEQUENCE VARIATION; BACKGROUND SELECTION MODEL; LINKAGE DISEQUILIBRIUM; DNA VARIATION; MEIOTIC RECOMBINATION; GENETIC-VARIATION; DEHYDROGENASE LOCUS; HAWAIIAN DROSOPHILA; MOLECULAR PHYLOGENY; POSITIVE SELECTION	GENETICS	GENETICS	Genetics	2000	156	1	257	268	12			Genetics & Heredity	1	2025-06-17 20:14:02
4085	Drosophila melanogaster's history as a human commensal	When W.E. Castle at Harvard and T.H. Morgan at the Columbia University started using a tiny fly for laboratory experiments in genetics they were probably unaware that the species had only been introduced to the United States a few years earlier. Drosophila melanogaster, now a widely popular organism in biological research, is a human commensal that owes its current cosmopolitan distribution large…	Mishra, PK; Singh, BN		SIMULANS; ISLANDS; RACE	CURRENT BIOLOGY	CURR BIOL	Curr. Biol.	2007	17	3	R77	R81	5	10.1016/j.cub.2006.12.031	http://dx.doi.org/10.1016/j.cub.2006.12.031	Biochemistry & Molecular Biology; Life Sciences & Biomedicine - Other Topics; Cell Biology	1	2025-06-17 20:17:43
2044	PERTURBATION OF GENE-FREQUENCIES IN A NATURAL-POPULATION OF DROSOPHILA-MELANOGASTER - EVIDENCE FOR SELECTION AT THE ADH LOCUS	The cellar population of Drosophila melanogaster at the Chateau Tahbilk Winery (Victoria, Australia) was perturbed for alcohol dehydrogenase (Adh) gene frequencies. Phenol oxidase (Phox) frequencies were also perturbed and monitored as a control. Subsequent gene frequency changes, together with information on population structure, indicated that selection acted on the chromosome regions of both l…	Sui, LY; Dahmann, C	ALCOHOL DEHYDROGENASE; DROSOPHILA MELANOGASTER; PERTURBATION; POLYMORPHISM; SELECTION	ALCOHOL-DEHYDROGENASE LOCUS; ETHANOL TOLERANCE; ALLOZYME FREQUENCIES; POLYMORPHISM; TEMPERATURE; ENVIRONMENT; EXPRESSION; SURVIVAL; SIMULANS; FLOW	GENETICA	GENETICA	Genetica	1994	92	3	187	196	10	10.1007/BF00132537	http://dx.doi.org/10.1007/BF00132537	Genetics & Heredity	1	2025-06-17 20:19:08
1428	CLINAL PATTERNS OF CHROMOSOMAL INVERSION POLYMORPHISMS IN DROSOPHILA SUBOBSCURA ARE PARTLY ASSOCIATED WITH THERMAL PREFERENCES AND HEAT STRESS RESISTANCE	Latitudinal clines in the frequency of various chromosomal inversions are well documented in Drosophila subobscura. Because these clines are roughly parallel on three continents, they have undoubtedly evolved by natural selection. Here, we address whether individuals carrying different chromosomal arrangements also vary in their thermal preferences (T-p) and heat stress tolerance (T-ko). Our resu…	Nayak, S; Rout, GR	Adaptation; chromosomal polymorphisms; latitudinal variation; stress tolerance; thermoregulation	GENE ARRANGEMENT FREQUENCIES; HIGH-TEMPERATURE SHOCK; ENVIRONMENTAL-FACTORS; GEOGRAPHIC-VARIATION; SEASONAL-CHANGES; NULL MODEL; EVOLUTION; POPULATIONS; TOLERANCE; COLONIZATION	EVOLUTION	EVOLUTION	Evolution	2010	64	2	385	397	13	10.1111/j.1558-5646.2009.00835.x	http://dx.doi.org/10.1111/j.1558-5646.2009.00835.x	Environmental Sciences & Ecology; Evolutionary Biology; Genetics & Heredity	1	2025-06-17 20:19:17
2745	A COMPREHENSIVE STUDY OF GENIC VARIATION IN NATURAL-POPULATIONS OF DROSOPHILA-MELANOGASTER .5. STRUCTURAL FUNCTIONAL CONSTRAINTS ON PROTEIN MOLECULES AND ENZYMES AND THE LEVELS AND PATTERNS OF VARIATION AMONG GENES	Ever since isozyme-allozyme polymorphisms were detected there has been an incessant effort to relate the amount of observed protein variation to various aspects of molecular structure and function. Structural-functional constraints can limit the amount of overall genic variation, and the observed variation can be due to neutral mutation and random genetic drift, mutation-selection balance, or bal…	Silva, JC; Kidwell, MG	STRUCTURAL-FUNCTIONAL CONSTRAINTS; SUBUNIT SIZE; GENE-ENZYME VARIATION; SELECTION; NEUTRALITY	REPRODUCTIVE-TRACT PROTEINS; LINKAGE DISEQUILIBRIUM; SUBUNIT SIZE; POLYMORPHISM; HETEROZYGOSITY; FREQUENCIES; EVOLUTION; SIMULANS; ALLELES; LOCI	GENOME	GENOME	Genome	1992	35	1	109	119	11	10.1139/g92-019	http://dx.doi.org/10.1139/g92-019	Biotechnology & Applied Microbiology; Genetics & Heredity	1	2025-06-17 20:19:27
2412	The latitudinal cline in the In(3R)Payne inversion polymorphism has shifted in the last 20 years in Australian Drosophila melanogaster populations	Clinal variation has been described in a number of inversions in Drosophila but these clines are often characterized by cytological techniques using small sample sizes, and associations with specific genes are rarely considered. Here we have developed a molecular assay for In(3R)Payne in Drosophila melanogaster from eastern Australia populations. It shows in repeated samples that the inversion cl…	Alves, SM; Bélo, M	Drosophila; hsr-omega; In(3R)Payne; latitudinal variation; polymorphism; SNP	HSR-OMEGA GENE; NATURAL-POPULATIONS; BODY-SIZE; NUCLEOTIDE VARIABILITY; ASSOCIATIONS; SUBOBSCURA; RESISTANCE; REGIONS; PCR	MOLECULAR ECOLOGY	MOL ECOL	Mol. Ecol.	2005	14	3	851	858	8	10.1111/j.1365-294X.2005.02445.x	http://dx.doi.org/10.1111/j.1365-294X.2005.02445.x	Biochemistry & Molecular Biology; Environmental Sciences & Ecology; Evolutionary Biology	1	2025-06-17 20:21:30
2349	Genomic Analysis of European Drosophila melanogaster Populations Reveals Longitudinal Structure, Continent-Wide Selection, and Previously Unknown DNA Viruses	Genetic variation is the fuel of evolution, with standing genetic variation especially important for short-term evolution and local adaptation. To date, studies of spatiotemporal patterns of genetic variation in natural populations have been challenging, as comprehensive sampling is logistically difficult, and sequencing of entire populations costly. Here, we address these issues using a collabor…	Pick, L; Heffer, A	population genomics; adaptation; demography; selection; clines; SNPs; structural variants	INCIPIENT SEXUAL ISOLATION; AMINO-ACID POLYMORPHISM; TRANSPOSABLE ELEMENTS; INVERSION IN(3R)PAYNE; LATITUDINAL CLINE; NEXT-GENERATION; NORTH-AMERICAN; LIFE-HISTORY; NUCLEOTIDE POLYMORPHISM; NATURAL-POPULATIONS	MOLECULAR BIOLOGY AND EVOLUTION	MOL BIOL EVOL	Mol. Biol. Evol.	2020	37	9	2661	2678	18	10.1093/molbev/msaa120	http://dx.doi.org/10.1093/molbev/msaa120	Biochemistry & Molecular Biology; Evolutionary Biology; Genetics & Heredity	1	2025-06-17 20:22:04
1343	Genomic analysis of adaptive differentiation in Drosophila melanogaster	Drosophila melanogaster shows clinal variation along latitudinal transects on multiple continents for several phenotypes, allozyme variants, sequence variants, and chromosome inversions. Previous investigation suggests that many such clines are due to spatially varying selection rather than demographic history, but the genomic extent of such selection is unknown. To map differentiation throughout…	Johri, P; Charlesworth, B; Howell, EK; Lynch, M; Jensen, JD		COSMOPOLITAN INVERSION IN(3R)PAYNE; BODY-SIZE; INSECTICIDE RESISTANCE; ACETYLCHOLINESTERASE GENE; NATURAL-POPULATIONS; LATITUDINAL CLINES; LINKAGE DISEQUILIBRIUM; ALCOHOL-DEHYDROGENASE; MOLECULAR VARIATION; SELECTION	GENETICS	GENETICS	Genetics	2008	179	1	455	473	19	10.1534/genetics.107.083659	http://dx.doi.org/10.1534/genetics.107.083659	Genetics & Heredity	1	2025-06-17 20:22:40
3140	Phylogeography, Interaction Patterns and the Evolution of Host Choice in Drosophila-Parasitoid Systems in Ryukyu Archipelago and Taiwan	Island biotas provide a great opportunity to study not only the phylogeographic patterns of a group of species, but also to explore the differentiation in their coevolutionary interactions. Drosophila and their parasitoids are exemplary systems for studying complex interaction patterns. However, there is a lack of studies combining interaction-based and molecular marker-based methods. We applied …	Lau, Q; Igawa, T; Ogino, H; Katsura, Y; Ikemura, T; Satta, Y		FRUGIVOROUS DROSOPHILIDS; SUBTROPICAL ISLAND; POPULATION-GROWTH; COEVOLUTION; SPECIATION; JAPAN; PARAMETERS; DISPERSAL; DIVERSITY; ABUNDANCE	PLOS ONE	PLOS ONE	PLoS One	2015	10	6			20	10.1371/journal.pone.0129132	http://dx.doi.org/10.1371/journal.pone.0129132	Science & Technology - Other Topics	1	2025-06-17 20:24:34
167	Genomic conflict drives patterns of X-linked population structure in Drosophila neotestacea	Intragenomic conflict has the potential to cause widespread changes in patterns of genetic diversity and genome evolution. In this study, we investigate the consequences of sex-ratio (SR) drive on the population genetic patterns of the X-chromosome in Drosophila neotestacea. An SR X-chromosome prevents the maturation of Y-bearing sperm during male spermatogenesis and thus is transmitted to simila…	Dyer, KA; Bray, MJ; Lopez, SJ	demography; meiotic drive; selection; sex ratio; X-chromosome	SEX-RATIO DRIVE; AUTOSOMAL NUCLEOTIDE VARIATION; AFRICAN POPULATIONS; MICROSATELLITE LOCI; EVOLUTION; CHROMOSOME; GENETICS; SIZE; VARIABILITY; INVERSIONS	MOLECULAR ECOLOGY	MOL ECOL	Mol. Ecol.	2013	22	1	157	169	13	10.1111/mec.12097	http://dx.doi.org/10.1111/mec.12097	Biochemistry & Molecular Biology; Environmental Sciences & Ecology; Evolutionary Biology	1	2025-06-17 20:24:40
513	Evolutionary dynamics of a spatially structured host-parasite association:: Drosophila innubila and male-killing Wolbachia	The mode and tempo of host-parasite evolution depend on population structure and history and the strength of selection that the species exert on each other. Here we genetically and epidemiologically characterize populations of the mycophagous fly Drosophila innubila and its male-killing Wolbachia endosymbiont, with the aim of integrating the local through global nature of this association. Drosop…	Dyer, KA; Jaenike, J	endosymbiont; founder effect; gene flow; molecular polymorphism; population structure; sex ratio distortion	MARGINALE-MELAMPSORA-LINI; SEX-RATIO; LOCAL ADAPTATION; HAPLOTYPE RECONSTRUCTION; STATISTICAL-METHOD; GENETIC-STRUCTURE; MALE-STERILITY; POPULATIONS; NUCLEAR; MICROORGANISMS	EVOLUTION	EVOLUTION	Evolution	2005	59	7	1518	1528	11			Environmental Sciences & Ecology; Evolutionary Biology; Genetics & Heredity	1	2025-06-17 20:26:25
1521	ALLOZYMIC HOMOGENEITY IN INDIAN NATURAL-POPULATIONS OF DROSOPHILA-TAKAHASHII	Eleven Indian natural populations of D. takahashii were analysed through horizontal starch gel electrophoresis for allozymic variation of seven gene-enzyme systems. Mdh-2 and six Est loci were found to be monomorphic while other loci were found to be polymorphic in all the Indian populations of D. takahashii. Allozymic data revealed nearly uniform patterns of allozymic variation in D. takahashii …	Hollocher, H	DROSOPHILA TAKAHASHII; ALLOZYMIC POLYMORPHISM; GENETIC STRUCTURE; GEL ELECTROPHORESIS; DROSOPHILA	GENETIC DIFFERENTIATION; MELANOGASTER; DEHYDROGENASE; POLYMORPHISM; FREQUENCIES; CONTINENTS; PATTERNS	BIOLOGISCHES ZENTRALBLATT	BIOL ZBL	Biol. Zentr.bl.	1993	112	4	379	388	10			Life Sciences & Biomedicine - Other Topics	1	2025-06-17 20:26:40
2073	MICROSATELLITE VARIATION IN NORTH-AMERICAN POPULATIONS OF DROSOPHILA-MELANOGASTER	Computer database searching for microsatellites can be particularly effective for organisms like Drosophila melanogaster for which there are extensive sequence data. Here we demonstrate that 17 out of 18 such microsatellites are also highly polymorphic in natural populations of Drosophila, and that this variation is easily scorable with PCR followed by electrophoresis on high-resolution agarose. …	Prakash, A; Dion, E; Das Banerjee, T; Monteiro, A		SIMPLE SEQUENCE DNA; MUTATION; VERTEBRATES; MODEL; LOCI	NUCLEIC ACIDS RESEARCH	NUCLEIC ACIDS RES	Nucleic Acids Res.	1995	23	19	3882	3886	5	10.1093/nar/23.19.3882	http://dx.doi.org/10.1093/nar/23.19.3882	Biochemistry & Molecular Biology	1	2025-06-17 20:26:52
1229	Male accessory gland secretory protein polymorphism in natural populations of Drosophila nasuta nasuta and Drosophila sulfurigaster neonasuta	Male accessory gland secretory protein polymorphism was analysed in natural populations of Drosophila nasuta nasuta and D. sulfurigaster neonasuta for the first time, using SDS-PAGE to score polymorphism of these proteins in 2788 individuals of D. n. nasuta and 2232 individuals of D. s. neonasuta from 12 different populations from southern India. A total of 25 and 18 variant protein phenotypes we…	SCHRIER, RD; CULLENWARD, MJ; EHRLICH, PR; WHITE, RR	reproduction; seminal proteins; natural variation; nasuta subgroup; D. immigrans group; accessory gland proteins; protein variability	POSITIVE SELECTION; RAPID EVOLUTION; INVERSION POLYMORPHISM; REPRODUCTIVE PROTEINS; GENE REGION; MELANOGASTER; DIVERGENCE; SEX; SUBGROUP; ACP26AA	JOURNAL OF GENETICS	J GENET	J. Genet.	2007	86	3	217	224	8	10.1007/s12041-007-0029-4	http://dx.doi.org/10.1007/s12041-007-0029-4	Genetics & Heredity	1	2025-06-17 20:27:22
1226	Adaptation, ancestral variation and gene flow in a 'Sky Island' Drosophila species	Over time, populations of species can expand, contract, fragment and become isolated, creating subpopulations that must adapt to local conditions. Understanding how species maintain variation after divergence as well as adapt to these changes in the face of gene flow is of great interest, especially as the current climate crisis has caused range shifts and frequent migrations for many species. He…	Moczek, AP; Rose, DJ	Drosophila innubila; inversions; local adaptation; phylogeography	ADAPTIVE PROTEIN EVOLUTION; PAST 25,000 YEARS; POPULATION-STRUCTURE; NATURAL-POPULATIONS; MYCOPHAGOUS DROSOPHILA; INVERSION POLYMORPHISM; ANTIVIRAL RESPONSE; LOCAL ADAPTATION; AVERAGE NUMBER; CLIMATE-CHANGE	MOLECULAR ECOLOGY	MOL ECOL	Mol. Ecol.	2021	30	1	83	99	17	10.1111/mec.15701	http://dx.doi.org/10.1111/mec.15701	Biochemistry & Molecular Biology; Environmental Sciences & Ecology; Evolutionary Biology	1	2025-06-17 20:28:31
3357	Influence of developmental temperature on cold shock and chill coma recovery in Drosophila ananassae: Acclimation and latitudinal variations among Indian populations	Exposure of various Drosophila species to mild increase or decrease in temperature has consistently been shown to result in increased resistance to subsequent temperature extremes. We investigated cold tolerance in 45 Indian natural populations of Drosophila ananassae collected from all over India by monitoring the time taken by adults to recover from chill-coma after a treatment for 16 h at 4 C.…	Mikó, I; Friedrich, F; Yoder, MJ; Hines, HM; Deitz, LL; Bertone, MA; Seltmann, KC; Wallace, MS; Deans, AR	Latitudinal variations; Chill-coma recovery; Cold acclimation; Growth temperatures; Adaptive plasticity; Drosophila ananassae	LIFE-HISTORY TRAITS; NATURAL-POPULATIONS; PHENOTYPIC PLASTICITY; CLIMATIC ADAPTATION; STRESS RESISTANCE; ADULT DROSOPHILA; MELANOGASTER; TOLERANCE; GENETICS; CLINES	JOURNAL OF THERMAL BIOLOGY	J THERM BIOL	J. Therm. Biol.	2010	35	3	117	124	8	10.1016/j.jtherbio.2010.01.001	http://dx.doi.org/10.1016/j.jtherbio.2010.01.001	Life Sciences & Biomedicine - Other Topics; Zoology	1	2025-06-17 20:29:14
1418	Patterns of Genome-Wide Diversity and Population Structure in the Drosophila athabasca Species Complex	The Drosophila athabasca species complex contains three recently diverged, prezygotically isolated semispecies (Western-Northern, Eastern-A, and Eastern-B) that are distributed across North America and share zones of sympatry. Inferences based on a handful of loci suggest that this complex might be an ideal system for studying the genetics of incipient speciation and the evolution of prezygotic i…	Kurtz, J	speciation; prezygotic isolation; population structure; Drosophila	GLAND CHROMOSOME VARIATION; MALE COURTSHIP SONG; AFFINIS SUBGROUP; GENETIC DIFFERENTIATION; PHYLOGENETIC ANALYSIS; SEXUAL ISOLATION; C-CHROMOSOME; SPECIATION; EVOLUTION; MODEL	MOLECULAR BIOLOGY AND EVOLUTION	MOL BIOL EVOL	Mol. Biol. Evol.	2017	34	8	1912	1923	12	10.1093/molbev/msx134	http://dx.doi.org/10.1093/molbev/msx134	Biochemistry & Molecular Biology; Evolutionary Biology; Genetics & Heredity	1	2025-06-17 20:29:52
1805	Nucleotide Variation in the tinman and bagpipe homeobox genes of Drosophila melanogaster	The tinman (tin) and bagpipe (bap) genes are members of the NK homeobox gene family of Drosophila, SO that tin occupies a higher position than bap in the regulatory hierarchy. Little is known about the level and pattern of genetic polymorphism in homeobox genes. We have analyzed nucleotide polymorphism in 27 strains of Drosophila melanogaster and one each of D. simulans and D. sechellia, within t…	Balakirev, ES; Ayala, FJ		MOLECULAR POPULATION-GENETICS; WHITE LOCUS REGION; LINKAGE DISEQUILIBRIUM; NATURAL-POPULATIONS; STATISTICAL TESTS; DNA POLYMORPHISM; HAPLOTYPE STRUCTURE; POSITIVE SELECTION; REGULATORY GENE; NEUTRAL MODEL	GENETICS	GENETICS	Genetics	2004	166	4	1845	1856	12	10.1534/genetics.166.4.1845	http://dx.doi.org/10.1534/genetics.166.4.1845	Genetics & Heredity	1	2025-06-17 20:31:21
4081	Genetic differentiation and cryptic speciation in natural populations of Drosophila lacertosa	Drosophila lacertosa, an Oriental member of the robusta species group in the virilis-repleta radiation, has a wide distribution from northern India throughout China to the Far East. Phylogenetic analyses of mitochondrial ND2 gene sequences revealed two genetically significantly diverged lineages with 2.1% DNA sequence divergence. These two lineages are largely allopatric: one is mainly found in s…	Xu, MF; Gao, JJ; Chen, HW	Drosophila lacertosa; genetic differentiation; population expansion; cryptic speciation	MITOCHONDRIAL-DNA SEQUENCES; SPECIES-GROUP DIPTERA; NUCLEOTIDE SUBSTITUTIONS; PAIRWISE COMPARISONS; SOUTHERN CHINA; ROBUSTA; EVOLUTION; GROWTH; PHYLOGEOGRAPHY; KARYOTYPE	MOLECULAR PHYLOGENETICS AND EVOLUTION	MOL PHYLOGENET EVOL	Mol. Phylogenet. Evol.	2007	43	1	24	31	8	10.1016/j.ympev.2006.08.010	http://dx.doi.org/10.1016/j.ympev.2006.08.010	Biochemistry & Molecular Biology; Evolutionary Biology; Genetics & Heredity	1	2025-06-17 20:34:12
3254	Inferring the evolutionary history of Drosophila americana and Drosophila novamexicana using a multilocus approach and the influence of chromosomal rearrangements in single gene analyses	The evolutionary history of closely related organisms can prove sometimes difficult to infer. Hybridization and incomplete lineage sorting are the main concerns; however, genome rearrangements can also influence the outcome of analyses based on nuclear sequences. In the present study, DNA sequences from 12 nuclear genes, for which the approximate chromosomal locations are known, have been used to…	Li, XF; Martinson, AS; Layden, MJ; Diatta, FH; Sberna, AP; Simmons, DK; Martindale, MQ; Jegla, TJ	chromosomal rearrangements; Drosophila americana; Drosophila novamexicana; molecular phylogenetics	GENEALOGICAL VIEW; DNA-SEQUENCES; VIRILIS; SPECIATION; PHYLOGENY; PATTERNS; LOCUS; DIVERSIFICATION; DIFFERENTIATION; POLYMORPHISM	MOLECULAR ECOLOGY	MOL ECOL	Mol. Ecol.	2008	17	12	2910	2926	17	10.1111/j.1365-294X.2008.03796.x	http://dx.doi.org/10.1111/j.1365-294X.2008.03796.x	Biochemistry & Molecular Biology; Environmental Sciences & Ecology; Evolutionary Biology	1	2025-06-17 20:34:45
131	Spotted-wing drosophila, Drosophila suzukii (Diptera: Drosophilidae), exhibits large-scale spatial genetic structure across Canada but not fruit host-associated genetic structure	Spotted-wing drosophila, Drosophila suzukii, is a global pest of soft fruits that is capable of reproducing on a wide range of cultivated and wild plant species. In Canada, D. suzukii was first reported in British Columbia in 2009 and is now widespread across the country. Understanding the genetic structure of D. suzukii populations could be important for pest management if there are phenotypic d…	Nelson, TD; Uriel, Y; Abram, PK; Moffat, CE; Sherwood, J; Renkema, JM; Moreau, D; Franklin, MT		POPULATION-STRUCTURE; RESISTANCE; EVOLUTION; CLUSTERS; SOFTWARE; INVASION; HISTORY; FORMAT; NUMBER; SNP	CANADIAN ENTOMOLOGIST	CAN ENTOMOL	Can. Entomol.	2023	155				10	10.4039/tce.2023.24	http://dx.doi.org/10.4039/tce.2023.24	Entomology	1	2025-06-17 20:40:53
1665	Population structure and host-plant specialization in two Scaptodrosophila flower-breeding species	In contrast to phytophagous insect species, little attention has been paid to the possibility of host races in the Drosophilidae, although flower-breeding species, where courtship and mating take place on the flowers, are likely candidates. Two species of Scaptodrosophila, S. hibisci and S. aclinata, are restricted to flowers of Hibiscus species (section Furcaria), and the Furcaria specialization…	Rutkowski, R; Sielezniew, M; Szostak, A	Scaptodrosophila; flower breeders; host races; null alleles; population structure; microsatellites	DROSOPHILA-HIBISCI BOCK; ALLELE FREQUENCY DATA; REPRODUCTIVE CHARACTERISTICS; EASTERN AUSTRALIA; MICROSATELLITE LOCI; PHYLOGENETIC TREES; GENETIC IDENTITY; SYMPATRIC SPECIATION; OVARIOLE NUMBER; F-STATISTICS	HEREDITY	HEREDITY	Heredity	2005	94	1	129	138	10	10.1038/sj.hdy.6800592	http://dx.doi.org/10.1038/sj.hdy.6800592	Environmental Sciences & Ecology; Evolutionary Biology; Genetics & Heredity	1	2025-06-17 20:41:51
3089	DNA barcode discovers two cryptic species and two geographical radiations in the invasive drosophilid Zaprionus indianus	Comparing introduced to ancestral populations within a phylogeographical context is crucial in any study aiming to understand the ecological genetics of an invasive species. Zaprionus indianus is a cosmopolitan drosophilid that has recently succeeded to expand its geographical range upon three continents (Africa, Asia and the Americas). We studied the distribution of mitochondrial DNA (mtDNA) hap…	Marín, I	cryptic speciation; DNA barcoding; invasive species; morphology; phylogeography; Zaprionus indianus	BRAZILIAN POPULATION; NATURAL-POPULATIONS; DIPTERA; EVOLUTION; GUPTA; SIZE; COLONIZATION; VARIABILITY; PLASTICITY; PATTERNS	MOLECULAR ECOLOGY RESOURCES	MOL ECOL RESOUR	Mol. Ecol. Resour.	2008	8	3	491	501	11	10.1111/j.1471-8286.2007.02020.x	http://dx.doi.org/10.1111/j.1471-8286.2007.02020.x	Biochemistry & Molecular Biology; Environmental Sciences & Ecology; Evolutionary Biology	1	2025-06-17 20:42:21
655	Selection, recombination and demographic history in Drosophila miranda	Selection, recombination, and the demographic history of a species can all have profound effects on genomewide patterns of variability. To assess the impact of these forces in the genome of Drosophila miranda, we examine polymorphism and divergence patterns at 62 loci scattered across the genome. In accordance with recent findings in D. melanogaster, we find that noncoding DNA generally evolves m…	Bachtrog, D; Andolfatto, P		ADAPTIVE PROTEIN EVOLUTION; Y-CHROMOSOME DEGENERATION; AMINO-ACID SUBSTITUTION; MOLECULAR EVOLUTION; POSITIVE SELECTION; POPULATION-SIZE; SEX-CHROMOSOMES; DOSAGE COMPENSATION; NATURAL-SELECTION; DNA POLYMORPHISM	GENETICS	GENETICS	Genetics	2006	174	4	2045	2059	15	10.1534/genetics.106.062760	http://dx.doi.org/10.1534/genetics.106.062760	Genetics & Heredity	1	2025-06-17 20:46:38
665	Genomic conflict drives patterns of X-linked population structure in Drosophila neotestacea (vol 22, pg 157, 2013)		Dyer, KA; Bray, MJ; Lopez, SJ			MOLECULAR ECOLOGY	MOL ECOL	Mol. Ecol.	2013	22	12	3425	3425	1	10.1111/mec.12368	http://dx.doi.org/10.1111/mec.12368	Biochemistry & Molecular Biology; Environmental Sciences & Ecology; Evolutionary Biology	1	2025-06-17 20:48:45
2932	Nucleotide variation in the Egfr locus of Drosophila melanogaster	The Epidermal growth factor receptor is an essential gene with diverse pleiotropic roles in development throughout the animal kingdom. Analysis of sequence diversity in 10.9 kb covering the complete coding region and 6.4 kb of potential regulatory regions in a sample of 250 alleles from three populations of Drosophila melanogaster suggests that the intensity of different population genetic forces…	Bewick, ER; Dyer, KA		MOLECULAR POPULATION-GENETICS; LINKAGE DISEQUILIBRIUM; ALCOHOL-DEHYDROGENASE; NATURAL-POPULATIONS; STATISTICAL TESTS; SEXUAL ISOLATION; RECEPTOR; SELECTION; EVOLUTION; EXPRESSION	GENETICS	GENETICS	Genetics	2004	167	3	1199	1212	14	10.1534/genetics.104.026252	http://dx.doi.org/10.1534/genetics.104.026252	Genetics & Heredity	1	2025-06-17 20:49:00
836	Island hopping in Drosophila: Patterns and processes	Radiation of Drosophila along the Hawaiian archipelago has resulted in an astounding array of diversity. The speciation in this group corresponds well to the geological history of the region and colonization events appear to have been a major contributing factor. Although much less impressive in terms of diversity, Drosophila have also radiated throughout the Caribbean islands. In contrast to the…	Hollocher, H		HAWAIIAN DROSOPHILA; REPRODUCTIVE ISOLATION; CHROMOSOMAL SEQUENCES; GENETIC REVOLUTIONS; SEXUAL SELECTION; FOUNDER EVENTS; HALDANE RULE; SPECIATION; EVOLUTION; DIRECTION	PHILOSOPHICAL TRANSACTIONS OF THE ROYAL SOCIETY B-BIOLOGICAL SCIENCES	PHILOS T R SOC B	Philos. Trans. R. Soc. B-Biol. Sci.	1996	351	1341	735	743	9	10.1098/rstb.1996.0068	http://dx.doi.org/10.1098/rstb.1996.0068	Life Sciences & Biomedicine - Other Topics	1	2025-06-17 20:49:23
584	First record of the invasive pest Drosophila suzukii in Ukraine indicates multiple sources of invasion	Drosophila suzukii, commonly known as the spotted-wing Drosophila, is an invasive polyphagous fruit pest, which has emerged as a global threat to agriculture in the Americas and in Europe. Due to the rapid spread, great economic losses and its pest behavior, D. suzukii represents a powerful model for invasion biology and pest management studies. However, its current European distribution, invasio…	Lavrinienko, A; Kesäniemi, J; Watts, PC; Serga, S; Pascual, M; Mestres, F; Kozeretska, I	Invasive species; Spotted-wing Drosophila; Population genetics	SPOTTED-WING DROSOPHILA; DIPTERA DROSOPHILIDAE; NATURAL-POPULATIONS; MELANOGASTER; SIMULANS; ADAPTATION; PARAMETERS; GENETICS; HISTORY; REGIONS	JOURNAL OF PEST SCIENCE	J PEST SCI	J. Pest Sci.	2017	90	2	421	429	9	10.1007/s10340-016-0810-3	http://dx.doi.org/10.1007/s10340-016-0810-3	Entomology	1	2025-06-17 20:49:53
217	Phylogenetic analysis of the cardini group of Drosophila with respect to changes in pigmentation	Phenotypic variability is the engine that drives future diversification with the expectation that polymorphic ancestors give rise to descendants harboring a subset of the ancestral variation. Here we examine evolutionary transitions from polymorphism to monomorphism in a visually striking New World radiation of fruit flies, the Drosophila cardini group. This group is distributed across the Americ…	Brisson, JA; Wilder, J; Hollocher, H	abdominal pigmentation; Caribbean; Drosophila cardini group; interspecific cline; polymorphism	EVOLUTION; DNA; POLYMORPHA; COLOR; INFERENCE; MELANISM; CHOICE; GENES	EVOLUTION	EVOLUTION	Evolution	2006	60	6	1228	1241	14	10.1554/05-552.1	http://dx.doi.org/10.1554/05-552.1	Environmental Sciences & Ecology; Evolutionary Biology; Genetics & Heredity	1	2025-06-17 20:49:58
3948	Mitochondrial DNA variation of Drosophila obscura (Diptera: Drosophilidae) across Europe	Drosophila obscura is a common fruit fly that inhabits the temperate forests of Europe. While it is abundant in the north compared to other Drosophila, its density decreases southwards, where it is gradually replaced by other Drosophila species. This study describes variation in the mitochondrial Cyt b gene of D. obscura from several European populations. We observed a large number of haplotypes,…	Roman, BE; Santana, DJ; Prediger, C; Madi-Ravazzi, L	Cyt b; genetic variation; population expansion; phylogeography	NONNEUTRAL EVOLUTION; NUCLEOTIDE DIVERSITY; NATURAL-POPULATIONS; STATISTICAL TESTS; GENETIC CHANGE; POLYMORPHISM; NEUTRALITY; SELECTION; HITCHHIKING; GROWTH	EUROPEAN JOURNAL OF ENTOMOLOGY	EUR J ENTOMOL	Eur. J. Entomol.	2022	119		99	110	12	10.14411/eje.2022.011	http://dx.doi.org/10.14411/eje.2022.011	Entomology	1	2025-06-17 20:50:45
425	Recent radiation of endemic Caribbean Drosophila of the dunni subgroup inferred from multilocus DNA sequence variation	Studies of island endemism provide a unique opportunity to elucidate fundamental mechanisms of speciation. Here we examine intra- and interspecific DNA sequence variation at four unlinked genetic loci among populations of the Drosophila dunni subgroup to provide a detailed genealogical portrait of the process of speciation among these island endemic species. Our data indicate two major rounds of …	Wilder, JA; Hollocher, H	DNA sequence variation; Drosophila dunni subgroup; island endemism; phylogeography; speciation	ABDOMINAL PIGMENTATION DIFFERENCES; MITOCHONDRIAL-DNA; GENETIC-VARIATION; HISTORICAL BIOGEOGRAPHY; POPULATION-GENETICS; MOLECULAR EVOLUTION; BOTTLENECK; PHYLOGENY; PATTERNS; MELANOGASTER	EVOLUTION	EVOLUTION	Evolution	2003	57	11	2566	2579	14			Environmental Sciences & Ecology; Evolutionary Biology; Genetics & Heredity	1	2025-06-17 20:51:33
2735	Comparative genomics of mitochondrial DNA in Drosophila simulans	The current study compares the nucleotide variation among 22 complete mitochondrial genomes of the three distinct Drosophila simulans haplotypes with intron 1 of the alcohol dehydrogenase-related locus. This is the first study to investigate the sequence variation of multiple complete mitochondrial genomes within distinct mitochondrial haplotypes of a single species. Patterns of variation suggest…	Zhan, JS; McDonald, BA	comparative genomics; genus Drosophila; mitochondrial DNA; neutral evolution	CYTOPLASMIC INCOMPATIBILITY; NUCLEOTIDE-SEQUENCE; UNIDIRECTIONAL INCOMPATIBILITY; MOLECULAR EVOLUTION; NATURAL-POPULATIONS; STATISTICAL TESTS; GENETIC-STRUCTURE; ADH GENE; MELANOGASTER; SUBDIVISION	JOURNAL OF MOLECULAR EVOLUTION	J MOL EVOL	J. Mol. Evol.	2000	51	1	64	75	12	10.1007/s002390010067	http://dx.doi.org/10.1007/s002390010067	Biochemistry & Molecular Biology; Evolutionary Biology; Genetics & Heredity	1	2025-06-17 20:51:39
1351	GENETIC-VARIATION IN SOME WILD POPULATIONS OF DROSOPHILA-BUSCKII	Isofemale lines derived from two natural population samples of D. busckii were analysed through horizontal starch gel electrophoresis for genetic variation in nine gene-enzyme systems. Five autosomal loci code for dimeric APH, ODH, MDH, ME AND AO phenotypes; as well as allelic variants are represented by segregating single-band variants. Complex ACPH patterns are controlled by a duplicate locus w…	MUKAI, T			CURRENT SCIENCE	CURR SCI INDIA	Curr. Sci.	1990	59	5	264	268	5			Science & Technology - Other Topics	1	2025-06-17 20:54:11
1413	Spatial and temporal genetic variation of Drosophila suzukii in Germany	Native to Southeast Asia, the spotted wing drosophila (SWD), Drosophila suzukii Matsumura, rapidly invaded America and Europe in the past 20 years. As a crop pest of soft-skinned fruits with a wide range of host plants, it threatens the fruit industry worldwide, causing enormous economic losses. To control this invasive pest species, an understanding of its population dynamics and structure is ne…	Despabiladeras, JB; Bautista, MAM	Invasive species; Microsatellite markers; Population structure; Gene flow; Migration	DIPTERA DROSOPHILIDAE; POPULATION-STRUCTURE; ANASTREPHA-FRATERCULUS; MICROSATELLITE MARKERS; COMPUTER-PROGRAM; GLOBAL TRADE; FRUIT-FLY; INVASION; PEST; SIT	JOURNAL OF PEST SCIENCE	J PEST SCI	J. Pest Sci.	2021	94	4	1291	1305	15	10.1007/s10340-021-01356-5	http://dx.doi.org/10.1007/s10340-021-01356-5	Entomology	1	2025-06-17 20:54:21
867	Geographic variation in the spotted-wing drosophila, Drosophila suzukii (Diptera: Drosophilidae), based on mitochondrial DNA sequences	The spotted-wing drosophila (SWD), Drosophila suzukii (Diptera: Drosophilidae), is an economically damaging pest that feeds on most thin-skinned fruits. It was originally native to a few Asian countries, including Korea, but is now found in North America and Europe. In this study, we sequenced portions of the mitochondrial (mt) COI and ND4 genes from a total of 195 individuals collected mainly fr…	Choi, DS; Park, JS; Kim, MJ; Kim, JS; Jeong, SY; Jeong, JS; Park, J; Kim, I	Spotted-wing drosophila; Drosophila suzukii; mitochondrial DNA; ND4 gene; COI gene; genetic diversity; invasion	INVASION; GENETICS; PATTERNS; MODEL; SELECTION; NETWORKS	MITOCHONDRIAL DNA PART A	MITOCHONDRIAL DNA A	Mitochondrial DNA Part A	2018	29	2	312	322	11	10.1080/24701394.2016.1278534	http://dx.doi.org/10.1080/24701394.2016.1278534	Genetics & Heredity	1	2025-06-17 20:56:25
200	Biogeography of Drosophila (Diptera: Drosophilidae) in East and Southeast Asia	The causes of high biological diversity in biodiversity hotspots have long been a major subject of study in conservation biology. To investigate this matter, we conducted a phylogeographic study of five Drosophila (Diptera: Drosophilidae) species from East and Southeast Asia: Drosophila albomicans Duda, D. formosana Duda, D. immigrans Sturtevant, D. melanogaster Meigen, and D. simulans Sturtevant…	Liu, FGR; Tsaur, SC; Huang, HT	differentiation; extra sex comb; inter-glacial; mitochondrion; phylogeography	BIODIVERSITY HOTSPOT; MITOCHONDRIAL-DNA; SEA-LEVEL; EVOLUTION; PHYLOGENY; MODEL; DIVERSIFICATION; PHYLOGEOGRAPHY; POLYMORPHISM; INFERENCE	JOURNAL OF INSECT SCIENCE	J INSECT SCI	J Insect Sci.	2015	15				8	10.1093/jisesa/iev056	http://dx.doi.org/10.1093/jisesa/iev056	Entomology	1	2025-06-17 20:57:31
4097	Linking phylogenetics with population genetics to reconstruct the geographic origin of a species	Reconstructing ancestral geographic origins is critical for understanding the long-term evolution of a species. Bayesian methods have been proposed to test biogeographic hypotheses while accommodating uncertainty in phylogenetic reconstruction. However, the problem that certain taxa may have a disproportionate influence on conclusions has not been addressed. Here, we infer the geographic origin o…	Wiens, JJ	Drosophila simulans; period; Bayesian ancestral reconstruction	HUMAN MITOCHONDRIAL-DNA; DROSOPHILA-SIMULANS; NUCLEOTIDE POLYMORPHISM; COMPARATIVE GENOMICS; MAXIMUM-LIKELIHOOD; MELANOGASTER; RECOMBINATION; EVOLUTION; AFRICAN; SEQUENCES	MOLECULAR PHYLOGENETICS AND EVOLUTION	MOL PHYLOGENET EVOL	Mol. Phylogenet. Evol.	2004	32	3	998	1009	12	10.1016/j.ympev.2004.03.013	http://dx.doi.org/10.1016/j.ympev.2004.03.013	Biochemistry & Molecular Biology; Evolutionary Biology; Genetics & Heredity	1	2025-06-17 20:58:33
3999	Genetic and phenotypic differentiation suggests incipient speciation within Drosophila arizonae> (Diptera: Drosophilidae)	The cactophilic sister species Drosophila arizonae and Drosophila mojavensis, distributed across southwestern USA, Mexico and Guatemala, constitute a well-suited model to study ecology, genetic divergence and speciation. Although D. arizonae is the more broadly distributed of the two, its evolutionary biology has been less intensively investigated than D. mojavensis. Given the important role of g…	Menzel, F; Blaimer, BB; Schmitt, T	aedeagus; Isthmus of Tehuantepec; lineage divergence; mtCOI; Trans-Mexican Volcanic Belt	MORPHOLOGICAL SHAPE DIFFERENCE; RECENTLY DIVERGED TAXA; COMPARATIVE PHYLOGEOGRAPHY; MOLECULAR SYSTEMATICS; COMPUTER-PROGRAM; SEXUAL ISOLATION; SPECIES GROUP; EVOLUTION; MOJAVENSIS; ISTHMUS	BIOLOGICAL JOURNAL OF THE LINNEAN SOCIETY	BIOL J LINN SOC	Biol. J. Linnean Soc.	2017	122	2	444	454	11	10.1093/biolinnean/blx073	http://dx.doi.org/10.1093/biolinnean/blx073	Evolutionary Biology	1	2025-06-17 21:05:31
3409	GENETIC POPULATION-STRUCTURE OF DROSOPHILA-TRIPUNCTATA - PATTERNS OF VARIATION AND COVARIATION OF TRAITS AFFECTING RESOURCE USE	Drosophila tripunctata is an ecological generalist, using both fruits and mushrooms as breeding sites. Isofemale strains of this species were established from seven populations over a wide part of its range and assayed for electrophoretic variability, oviposition-site preference, and larval performance on several types of substrates. Significant variation among strains within populations was foun…	Kidwell, MG; Evgen'ev, MB			EVOLUTION	EVOLUTION	Evolution	1989	43	7	1467	1482	16	10.2307/2409462	http://dx.doi.org/10.2307/2409462	Environmental Sciences & Ecology; Evolutionary Biology; Genetics & Heredity	1	2025-06-17 21:12:06
4077	Male courtship song and female preference variation between phylogeographically distinct populations of Drosophila montana	Understanding the variation within and between populations in important male mating traits and female preferences is crucial to theories concerning the origin of sexual isolation by coevolution or other processes. There have been surprisingly few studies on the extent of variation and covariation within and between populations, especially where the evolutionary relationships between populations a…	Fablet, M; Souames, S; Biémont, C; Vieira, C	Female preference functions; male courtship song; mate choice; population variation; sexual selection; speciation	MALE MATING SUCCESS; SEXUAL SELECTION; GEOGRAPHIC-VARIATION; SENSORY EXPLOITATION; GENETIC-BASIS; MATE-CHOICE; EVOLUTION; DIFFERENTIATION; SIGNALS; FIELD	EVOLUTION	EVOLUTION	Evolution	2007	61	6	1481	1488	8	10.1111/j.1558-5646.2007.00125.x	http://dx.doi.org/10.1111/j.1558-5646.2007.00125.x	Environmental Sciences & Ecology; Evolutionary Biology; Genetics & Heredity	1	2025-06-17 21:13:26
4076	The extent of variation in male song, wing and genital characters among allopatric Drosophila montana populations	Drosophila montana, a species of the Drosophila virilis group, has distributed around the northern hemisphere. Phylogeographic analyses of two North American and one Eurasian population of this species offer a good background for the studies on the extent of variation in phenotypic traits between populations as well as for tracing the selection pressures likely to play a role in character diverge…	Xie, XF; Rull, J; Michel, AP; Velez, S; Forbes, AA; Lobo, NF; Aluja, M; Feder, JL	genital morphology; male courtship song; multivariate statistics; natural selection; sexual selection; speciation; wing morphology	MALE COURTSHIP SONG; MALE MATING SUCCESS; SEXUAL SELECTION; EVOLUTION; SHAPE; SIZE; CONSEQUENCES; MELANOGASTER; RECOGNITION; DIVERGENCE	JOURNAL OF EVOLUTIONARY BIOLOGY	J EVOLUTION BIOL	J. Evol. Biol.	2007	20	4	1591	1601	11	10.1111/j.1420-9101.2007.01323.x	http://dx.doi.org/10.1111/j.1420-9101.2007.01323.x	Environmental Sciences & Ecology; Evolutionary Biology; Genetics & Heredity	1	2025-06-17 21:13:58
4038	Genome sequencing reveals complex speciation in the Drosophila simulans clade	The three species of the Drosophila simulans clade-the cosmopolitan species, D. simulans, and the two island endemic species, D. mauritiana and D. sechellia-are important models in speciation genetics, but some details of their phylogenetic and speciation history remain unresolved. The order and timing of speciation are disputed, and the existence, magnitude, and timing of gene flow among the thr…	Jovelin, R; Cutter, AD		MELANOGASTER SPECIES SUBGROUP; HYBRID MALE-STERILITY; MITOCHONDRIAL-DNA; POPULATION-GENETICS; HISTORICAL BIOGEOGRAPHY; HOST SPECIALIZATION; SEXUAL ISOLATION; D-SECHELLIA; MAURITIANA; EVOLUTION	GENOME RESEARCH	GENOME RES	Genome Res.	2012	22	8	1499	1511	13	10.1101/gr.130922.111	http://dx.doi.org/10.1101/gr.130922.111	Biochemistry & Molecular Biology; Biotechnology & Applied Microbiology; Genetics & Heredity	1	2025-06-17 21:16:06
299	Seasonal Changes in the Long-Distance Linkage Disequilibrium in Drosophila melanogaster	Seasonal environmental changes have the potential to influence the genetic structure of species with a short generation time, such as Drosophila. We previously found the seasonal change in linkage disequilibrium (LD) between the chemoreceptor (Cr) genes in a local Japanese population (Kyoto [KY]). This could be caused by fluctuation in the population size or selection in temporally heterogeneous …	Itoh, M; Nanba, N; Hasegawa, M; Inomata, N; Kondo, R; Oshima, M; Takano-Shimizu, T	Drosophila; linkage disequilibrium; population bottleneck; population structure; seasonal change	RECENT POPULATION BOTTLENECKS; NATURAL-POPULATIONS; GENETIC-STRUCTURE; FREQUENCY VARIATION; VIABILITY; DRIFT; ADAPTATION; VARIANCE	JOURNAL OF HEREDITY	J HERED	J. Hered.	2010	101	1	26	32	7	10.1093/jhered/esp079	http://dx.doi.org/10.1093/jhered/esp079	Evolutionary Biology; Genetics & Heredity	1	2025-06-17 21:18:46
3850	A time series of evolution in action:: A latitudinal cline in wing size in South American Drosophila subobscura	Drosophila subobscura is geographically widespread in the Old World. Around the late 1970s, it was accidentally introduced into both South and North America, where it spread rapidly over broad latitudinal ranges. This invading species offers opportunities to study the speed and predictability of trait evolution on a geographic scale. One trait of special interest is body size, which shows a stron…	Schaeffer, RN; Mei, YZ; Andicoechea, J; Manson, JS; Irwin, RE	cline; contingency; haldanes; latitude; rapid evolution; size	NATURAL-POPULATIONS; BODY-SIZE; QUANTITATIVE TRAITS; COLONIZING POPULATIONS; CHROMOSOMAL-INVERSION; RAPID EVOLUTION; NORTH-AMERICA; THORAX LENGTH; MODERN LIFE; COLONIZATION	EVOLUTION	EVOLUTION	Evolution	2004	58	4	768	780	13			Environmental Sciences & Ecology; Evolutionary Biology; Genetics & Heredity	1	2025-06-17 21:20:23
4067	Potential gene flow in natural populations of the Drosophila ananassae species cluster inferred from a nuclear mitochondrial pseudogene	A pseudogene with 94% similarity to mitochondrial cytochrome c oxidase subunit I (COI) was identified and localized to chromosome 4 of Drosophila ananassae. Because this chromosome is believed to have reduced recombination, its history can be traced using the pseudo-COI sequence. Pseudo-COI sequences were obtained from 27 iso-female lines of six taxa belonging to the D. ananassae species cluster …	Beckenbach, AT; Heed, WB; Etges, WJ	Drosophila ananassae; introgression; pseudogene; phylogeography	DNA POLYMORPHISM; 4TH CHROMOSOME; MELANOGASTER; EVOLUTION; SELECTION; SEQUENCE; DIFFERENTIATION; RECOMBINATION; DIVERGENCE; PHYLOGENY	MOLECULAR PHYLOGENETICS AND EVOLUTION	MOL PHYLOGENET EVOL	Mol. Phylogenet. Evol.	2008	48	3	1087	1093	7	10.1016/j.ympev.2008.06.007	http://dx.doi.org/10.1016/j.ympev.2008.06.007	Biochemistry & Molecular Biology; Evolutionary Biology; Genetics & Heredity	1	2025-06-17 21:20:32
599	Dissecting the invasion history of Spotted-Wing Drosophila (Drosophila suzukii) in Portugal using genomic data	BackgroundThe invasive pest Spotted-Wing Drosophila, Drosophila suzukii (Matsumura), causes extensive damage and production losses of soft-skinned fruits. Native to Asia, the species has now spread worldwide, with first reports in Portugal in 2012. In this study, we focus on the genomic signatures of the recent Portuguese invasion, in the context of worldwide patterns established in previous work…	Sario, S; Marques, JP; Farelo, L; Afonso, S; Santos, C; Melo-Ferreira, J	Spotted-wing Drosophila; Natural selection; Invasive species; Invasive capacity	DIPTERA DROSOPHILIDAE; SEQUENCE; MANAGEMENT; FORMAT; ROUTES	BMC GENOMICS	BMC GENOMICS	BMC Genomics	2024	25	1			11	10.1186/s12864-024-10739-8	http://dx.doi.org/10.1186/s12864-024-10739-8	Biotechnology & Applied Microbiology; Genetics & Heredity	1	2025-06-18 12:37:14
3693	Adaptation to a seasonally varying environment: a strong latitudinal cline in reproductive diapause combined with high gene flow in Drosophila montana	Adaptation to seasonal changes in the northern hemisphere includes an ability to predict the forthcoming cold season from gradual changes in environmental cues early enough to prepare for the harsh winter conditions. The magnitude and speed of changes in these cues vary between the latitudes, which induces strong selection pressures for local adaptation. We studied adaptation to seasonal changes …	Baums, IB; Hughes, CR; Hellberg, ME	Critical day length; gene flow; genetic variation; microsatellites; population structure; seasonal adaptation	DIFFERENTIATION; VIRILIS; POPULATIONS; PHOTOPERIOD; SELECTION; SOFTWARE; ECOLOGY; RHYTHMS; G(ST)	ECOLOGY AND EVOLUTION	ECOL EVOL	Ecol. Evol.	2011	1	2	160	168	9	10.1002/ece3.14	http://dx.doi.org/10.1002/ece3.14	Environmental Sciences & Ecology; Evolutionary Biology	1	2025-06-18 14:07:07
652	Clinal distribution of a chromosomal rearrangement:: A precursor to chromosomal speciation?	Geographically structured genetic variants provide an effective means to assess sources of natural selection and mechanisms of adaptation to local environments. Correlated selection pressures along environmental gradients favor subdivision of genomes through chromosomal rearrangement. This study examines populations of Drosophila americana to evaluate selection pressures affecting chromosomal for…	McAllister, BF; Sheeley, SL; Mena, PA; Evans, AL; Schlötterer, C	adaptation; chromosomal evolution; population structure; selection-natural; sex ratio; variation	QUANTITATIVE TRAIT LOCI; NEO-X CHROMOSOME; GENE FLOW; DROSOPHILA-AMERICANA; SEX-CHROMOSOMES; LINKAGE DISEQUILIBRIUM; SELECTION; EVOLUTION; INVERSION; DIFFERENTIATION	EVOLUTION	EVOLUTION	Evolution	2008	62	8	1852	1865	14	10.1111/j.1558-5646.2008.00435.x	http://dx.doi.org/10.1111/j.1558-5646.2008.00435.x	Environmental Sciences & Ecology; Evolutionary Biology; Genetics & Heredity	1	2025-06-18 14:27:49
75	Population structure and genetic diversity in two species of Hawaiian picture-winged Drosophila	Over the last several decades many picture-winged Drosophila have become less common in both geographical distribution and local population size (pers. obs., Foote pers. comm., Montgomerey pers. comm.). Here we report on a study of two Hawaiian Drosophila species, D. engyochracea, and D. hawaiiensis, to determine the impact that changes in population sizes over the past thirty years have had on t…	Muir, C; Price, DK	Hawaiian Drosophila; genetic diversity; population decline; population genetics; bottleneck effects	HOMOZYGOSITY TEST	MOLECULAR PHYLOGENETICS AND EVOLUTION	MOL PHYLOGENET EVOL	Mol. Phylogenet. Evol.	2008	47	3	1173	1180	8	10.1016/j.ympev.2008.02.007	http://dx.doi.org/10.1016/j.ympev.2008.02.007	Biochemistry & Molecular Biology; Evolutionary Biology; Genetics & Heredity	1	2025-06-18 14:28:06
245	Unexpected high genetic diversity in small populations suggests maintenance by associative overdominance	The effective population size (N-e) is a central factor in determining maintenance of genetic variation. The neutral theory predicts that loss of variation depends on N-e, with less genetic drift in larger populations. We monitored genetic drift in 42 Drosophila melanogaster populations of different adult census population sizes (10, 50 or 500) using pooled RAD sequencing. In small populations, v…	Schou, MF; Loeschcke, V; Bechsgaard, J; Schlötterer, C; Kristensen, TN	effective population size; evolutionary potential; genetic diversity; genetic drift; nucleotide diversity; small populations	DROSOPHILA-MELANOGASTER; INBREEDING DEPRESSION; REPRODUCTIVE SUCCESS; MOLECULAR EVOLUTION; FINITE POPULATIONS; FULL-SIB; SIZE; SELECTION; PATTERNS; HETEROZYGOSITY	MOLECULAR ECOLOGY	MOL ECOL	Mol. Ecol.	2017	26	23	6510	6523	14	10.1111/mec.14262	http://dx.doi.org/10.1111/mec.14262	Biochemistry & Molecular Biology; Environmental Sciences & Ecology; Evolutionary Biology	1	2025-06-18 14:29:22
1030	Genomic Structural Variations Within Five Continental Populations of Drosophila melanogaster	Chromosomal structural variations (SV) including insertions, deletions, inversions, and translocations occur within the genome and can have a significant effect on organismal phenotype. Some of these effects are caused by structural variations containing genes. Large structural variations represent a significant amount of the genetic diversity within a population. We used a global sampling of Dro…	Lapoint, RT; Gidaya, A; O'Grady, PM	Structural Variation (SV); Long-read sequencing; Optical mapping	DOSAGE COMPENSATION; REARRANGEMENTS; SPECIATION; EVOLUTION; SOFTWARE; SEQUENCE; DISEASE; TOOL	G3-GENES GENOMES GENETICS	G3-GENES GENOM GENET	G3-Genes Genomes Genet.	2018	8	10	3247	3253	7	10.1534/g3.118.200631	http://dx.doi.org/10.1534/g3.118.200631	Genetics & Heredity	1	2025-06-18 14:37:53
1966	Global Diversity Lines-A Five-Continent Reference Panel of Sequenced Drosophila melanogaster Strains	Reference collections of multiple Drosophila lines with accumulating collections of omics data have proven especially valuable for the study of population genetics and complex trait genetics. Here we present a description of a resource collection of 84 strains of Drosophila melanogaster whose genome sequences were obtained after 12 generations of full-sib inbreeding. The initial rationale for thi…	Schulte, RD; Makus, C; Hasert, B; Michiels, NK; Schulenburg, H	D. melanogaster; global diversity lines; whole-genome sequences; inversion polymorphism; residual heterozygosity	POPULATION-GENETICS; SYSTEMS GENETICS; BREAKPOINT; SELECTION; GENOME; DEMOGRAPHY; DISCOVERY; FRAMEWORK; ALIGNMENT; PATTERNS	G3-GENES GENOMES GENETICS	G3-GENES GENOM GENET	G3-Genes Genomes Genet.	2015	5	4	593	603	11	10.1534/g3.114.015883	http://dx.doi.org/10.1534/g3.114.015883	Genetics & Heredity	1	2025-06-18 14:40:08
1603	Scenario of the spread of the invasive species Zaprionus indianus Gupta, 1970 (Diptera, Drosophilidae) in Brazil	Zaprionus indianus was first recorded in Brazil in 1999 and rapidly spread throughout the country. We have obtained data on esterase loci polymorphisms (Est2 and Est3), and analyzed them, using Landscape Shape Interpolation and the Monmonier Maximum Difference Algorithm to discover how regional invasion occurred. Hence, it was apparent that Z. indianus, after first arriving in Sao Paulo state, sp…	Ravikanthachari, N; Steward, RA; Boggs, CL	Zaprionus indianus; esterase; landscape shape interpolation; Monmonier's maximum difference algorithm	GENETIC-STRUCTURE; LANDSCAPE GENETICS; POPULATIONS; VARIABILITY; BARRIERS; INVADER; SIZE; FLOW	GENETICS AND MOLECULAR BIOLOGY	GENET MOL BIOL	Genet. Mol. Biol.	2010	33	4	767	U216	8	10.1590/S1415-47572010005000080	http://dx.doi.org/10.1590/S1415-47572010005000080	Biochemistry & Molecular Biology; Genetics & Heredity	1	2025-06-18 14:43:15
1787	Phylogeny of the island populations of the Hawaiian Drosophila grimshawi complex: Evidence from combined data	The picture-winged species Drosophila grimshawi is unique among Hawaiian Drosophila in its wide geographic range, having populations on several islands of the Hawaiian archipelago. This distribution contrasts with the pattern of single-island endemism observed in most of the picture-winged group; significantly, it does not concur with predictions of the founder theory, where speciation is the typ…	Acurio, AE		DIPTERA-DROSOPHILIDAE; ETHOLOGICAL ISOLATION; VITELLOGENIN GENES; EVOLUTION; MELANOGASTER; CHORION; DIVERGENCE; DIVERSITY; SEQUENCES; BEHAVIOR	MOLECULAR PHYLOGENETICS AND EVOLUTION	MOL PHYLOGENET EVOL	Mol. Phylogenet. Evol.	1997	7	2	173	184	12	10.1006/mpev.1996.0387	http://dx.doi.org/10.1006/mpev.1996.0387	Biochemistry & Molecular Biology; Evolutionary Biology; Genetics & Heredity	1	2025-06-18 14:44:41
2229	THE MTDNA GENEALOGY OF CLOSELY RELATED DROSOPHILA-SILVESTRIS	Genetic, morphological, and behavioral analyses have been used to examine the evolutionary dynamics and phylogeny of the rare Hawaiian Drosophila species, D. silvestris. Critical to understanding the evolution of this species is the examination of the distribution of populations of D. silvestris on the Big Island of Hawaii. Behavioral analysis using mating asymmetries and the Kaneshiro hypothesis…	Zhan, FQ; Shunthirasingham, C; Li, YN; Oh, J; Lei, YD; Ben Chaaben, A; Castilloux, AD; Lu, Z; Lee, KL; Gobas, FAPC; Alexandrou, N; Hung, HY; Wania, F		MITOCHONDRIAL-DNA VARIABILITY; HAWAIIAN DROSOPHILA; GENETIC-VARIATION; NATURAL-POPULATIONS; SEQUENCE EVOLUTION; HETERONEURA; HYBRIDIZATION; MELANOGASTER; PHYLOGENIES; SIMILARITY	JOURNAL OF HEREDITY	J HERED	J. Hered.	1992	83	3	211	216	6	10.1093/oxfordjournals.jhered.a111195	http://dx.doi.org/10.1093/oxfordjournals.jhered.a111195	Evolutionary Biology; Genetics & Heredity	1	2025-06-18 14:45:39
2243	Microclinal variation for ovariole number and body size in Drosophila melanogaster in 'Evolution Canyon'	Sites that display strong environmental contrasts in close proximity, such as 'Evolution Canyon' on Mt. Carmel, Israel, are natural theatres for investigating adaptive evolution in action. We reared Drosophila melanogaster from collection sites along altitudinal transects on the north- and south-facing canyon slopes in each of three temperature environments, and assessed genetic variation in ovar…	Barron, AJ; Agrawal, S; Lesperance, DNA; Doucette, J; Calle, S; Broderick, NA	genetic variation; microspatial; population subdivision; selection	LONG-DISTANCE MIGRATION; NATURAL-POPULATIONS; MATING SUCCESS; BRISTLE NUMBER; MORPHOLOGICAL CHARACTERS; GENETIC-VARIABILITY; THERMAL EVOLUTION; GENIC VARIATION; MOUNT-CARMEL; EGG SIZE	GENETICA	GENETICA	Genetica	2005	123	3	263	270	8	10.1007/s10709-004-5056-y	http://dx.doi.org/10.1007/s10709-004-5056-y	Genetics & Heredity	1	2025-06-18 14:48:35
1356	Distribution modelling of an introduced species: do adaptive genetic markers affect potential range?	Biological invasions have increased in the last few decades mostly due to anthropogenic causes such as globalization of trade. Because invaders sometimes cause large economic losses and ecological disturbances, estimating their origin and potential geographical ranges is useful.Drosophila subobscurais native to the Old World but was introduced in the New World in the late 1970s and spread widely.…	Schretter, CE; Vielmetter, J; Bartos, I; Marka, Z; Marka, S; Argade, S; Mazmanian, SK	chromosome arrangements; ecological niche models; origin of colonizers	CLIMATIC NICHE SHIFTS; DROSOPHILA-SUBOBSCURA; LOCAL ADAPTATION; POPULATION; COLONIZATION; EVOLUTION; INVASION; DIFFERENTIATION; POLYMORPHISM; DIVERSITY	PROCEEDINGS OF THE ROYAL SOCIETY B-BIOLOGICAL SCIENCES	P ROY SOC B-BIOL SCI	Proc. R. Soc. B-Biol. Sci.	2020	287	1935			10	10.1098/rspb.2020.1791	http://dx.doi.org/10.1098/rspb.2020.1791	Life Sciences & Biomedicine - Other Topics; Environmental Sciences & Ecology; Evolutionary Biology	1	2025-06-18 15:29:41
194	Population genomic and phenotype diversity of invasive Drosophila suzukii in Hawai'i	In the context of evolutionary theory, invasion biology provides a fantastic enigma: how does a species with limited standing genetic variation survive and adapt to a novel environment? Reduced genetic diversity is typically associated with low fitness and evolutionary potential, yet some introduced species have proven to be successful invaders despite undergoing a genetic bottleneck during the e…	Koch, JB; Dupuis, JR; Jardeleza, MK; Ouedraogo, N; Geib, SM; Follett, PA; Price, DK	Population genomics; Outlier analysis; Island; Phenotype; Invasive species	DIPTERA DROSOPHILIDAE; RAPID EVOLUTION; WING SIZE; GENETIC-VARIATION; BUMBLE BEE; PLASTICITY; LOCI; SELECTION; GENOTYPE; PATTERNS	BIOLOGICAL INVASIONS	BIOL INVASIONS	Biol. Invasions	2020	22	5	1753	1770	18	10.1007/s10530-020-02217-5	http://dx.doi.org/10.1007/s10530-020-02217-5	Biodiversity & Conservation; Environmental Sciences & Ecology	1	2025-06-18 16:52:04
3931	Seasonal flight activity of Drosophila suzukii and first data on its population genetics and parasitoid occurrence on Mount Etna (Italy)	Drosophila suzukii (Matsumura) (Diptera: Drosophilidae) is a serious invasive crop pest native to Asia and currently widespread in many parts of the globe. However, little information is available on its seasonal abundance in southern Italian fruit crops, including Mount Etna (Sicily, Italy). Here, we aimed at investigating i) the pest seasonal flight activity, ii) its population genetics, and ii…	Frech-Telles, MH; Valente-Gaiesky, VLD; Gottschalk, MS	Biocontrol; Integrated pest management; Invasive species; Phylogeography; Spotted wing drosophila; Zaprionus tuberculatus	SPOTTED WING DROSOPHILA; CLASSICAL BIOLOGICAL-CONTROL; DIPTERA DROSOPHILIDAE; TRICHOPRIA-DROSOPHILAE; GANASPIS-BRASILIENSIS; INVASIVE PEST; LIFE-HISTORY; FRUIT PRODUCTION; HOST; TEMPERATURE	PHYTOPARASITICA	PHYTOPARASITICA	Phytoparasitica	2024	52	5			21	10.1007/s12600-024-01206-x	http://dx.doi.org/10.1007/s12600-024-01206-x	Agriculture; Plant Sciences; Entomology	1	2025-06-18 16:54:01
3927	Comparative phylogeography of a sibling pair of rainforest Drosophila species (Drosophila serrata and D-birchii)	Drosophila serrata and D. birchii are presumed sibling species; the former is a widespread generalist and the latter is restricted to rainforests. Comparison of the mtDNA sequence phylogeographies revealed two highly divergent, geographically distinct lineages of D, serrata that are as distinct from each other as either is from D. birchii. However, diversity in D. birchii is low and unstructured.…	Prediger, C; Ferreira, EA; Zorzato, SV; Hua-Van, A; Klasson, L; Miller, WJ; Yassin, A; Madi-Ravazzi, L	biogeography; Drosophila; mtDNA; ND5; phylogeny; rainforest; selection	MITOCHONDRIAL-DNA; NUCLEOTIDE SUBSTITUTIONS; DESICCATION RESISTANCE; MARGINAL POPULATIONS; RAIN-FORESTS; EVOLUTION; GENETICS; HUMANS; POLYMORPHISM; CHIMPANZEES	EVOLUTION	EVOLUTION	Evolution	1999	53	4	1306	1311	6	10.2307/2640835	http://dx.doi.org/10.2307/2640835	Environmental Sciences & Ecology; Evolutionary Biology; Genetics & Heredity	1	2025-06-18 17:13:29
362	Patterns and processes in complex landscapes: testing alternative biogeographical hypotheses through integrated analysis of phylogeography and community ecology in Hawai'i	The Island of Hawai'i is a dynamic assemblage of five volcanoes with wet forest habitat currently existing in four distinct natural regions that vary in area, age and geographical isolation. In this complex landscape, alternative assumptions of the relative importance of specific habitat characteristics on evolutionary and ecological processes predict strikingly different general patterns of loca…	Eldon, J; Price, JP; Magnacca, K; Price, DK	biogeography; community ecology; Drosophila; Hawai'i; hypothesis testing; phylogeography	MITOCHONDRIAL-DNA; POPULATION-GENETICS; ISLAND BIOGEOGRAPHY; TERRESTRIAL FAUNA; SPECIES-DIVERSITY; EVOLUTION; DIVERSIFICATION; COLONIZATION; DIFFERENTIATION; CHRONOSEQUENCE	MOLECULAR ECOLOGY	MOL ECOL	Mol. Ecol.	2013	22	13	3613	3628	16	10.1111/mec.12326	http://dx.doi.org/10.1111/mec.12326	Biochemistry & Molecular Biology; Environmental Sciences & Ecology; Evolutionary Biology	1	2025-06-18 17:39:53
722	Genetic Diversity of atp6 and cox3 Gene in Wild Drosophila melanogaster	Mitochondria are the energy factory in cells, and more than 95% of the energy in cells is produced by the mitochondrial oxidative phosphorylation (OXPHOS). Therefore, mitochondria likely plays an important role in the process of high-altitude adaptation. Wild Drosophila melanogaster population structure provides a good precondition to detect positive selection on mitochondrial genes related to en…	Chen, M; Yin, H; Gu, H; Zhang, L; Xu, ZX; Ma, T; Li, D	Drosophila melanogaster; cox3 gene; atp6 gene; natural selection; mtDNA	HUMAN MITOCHONDRIAL-DNA; ADAPTIVE EVOLUTION; PURIFYING SELECTION; NATURAL-SELECTION; POPULATION-SIZE; SEQUENCE; POLYMORPHISM; TIBETAN; GENOMES; SITES	RUSSIAN JOURNAL OF GENETICS	RUSS J GENET+	Russ. J. Genet.	2019	55	3	360	367	8	10.1134/S1022795419030037	http://dx.doi.org/10.1134/S1022795419030037	Genetics & Heredity	1	2025-06-18 18:16:29
2212	Abdominal pigmentation variation in Drosophila polymorpha:: Geographic in the trait, and underlying phylogeography	Drosophila polymorpha is a widespread species that exhibits abdominal pigmentation variation throughout its range. To gain insight into this variation we combined phenotypic and genotypic data to test a series of nested hypotheses. First, we tested the null hypothesis that geographic variation in pigmentation is due to neutral factors. We used nested clade analysis to examine the distribution of …	Ramond, E; Jamet, A; Ding, XQ; Euphrasie, D; Bouvier, C; Lallemant, L; He, XY; Arbibe, L; Coureuil, M; Charbit, A	abdominal pigmentation; cardini group; Drosophila polymorpha; phenotypic variation; phylogeography	NORTHERN ACORN BARNACLE; CLADISTIC-ANALYSIS; OPTOMOTOR-BLIND; PHENOTYPIC ASSOCIATIONS; COLOR POLYMORPHISM; GENETIC-CONTROL; ADAPTIVE SIGNIFICANCE; POPULATION-STRUCTURE; GROWTH TEMPERATURE; REACTION NORMS	EVOLUTION	EVOLUTION	Evolution	2005	59	5	1046	1059	14			Environmental Sciences & Ecology; Evolutionary Biology; Genetics & Heredity	1	2025-06-18 18:23:23
517	Rapid sexual and genomic isolation in sympatric Drosophila without reproductive character displacement	The rapid evolution of sexual isolation in sympatry has long been associated with reinforcement (i.e., selection to avoid maladaptive hybridization). However, there are many species pairs in sympatry that have evolved rapid sexual isolation without known costs to hybridization. A major unresolved question is what evolutionary processes are involved in driving rapid speciation in such cases. Here,…	Yukilevich, R; Maroja, LS; Nguyen, K; Hussain, S; Kumaran, P	gene flow; genomic divergence; isolation by distance; population structure; range expansions; reproductive character displacement; secondary contact; sexual isolation	GLAND CHROMOSOME VARIATION; ATHABASCA SPECIES COMPLEX; AFFINIS SUBGROUP; GENETIC DIFFERENTIATION; POPULATION-STRUCTURE; X-CHROMOSOME; CICHLID FISH; SPECIATION; PATTERNS; REINFORCEMENT	ECOLOGY AND EVOLUTION	ECOL EVOL	Ecol. Evol.	2018	8	5	2852	2867	16	10.1002/ece3.3893	http://dx.doi.org/10.1002/ece3.3893	Environmental Sciences & Ecology; Evolutionary Biology	1	2025-06-18 19:01:18
305	Genetic diversity and natural selection in wild fruit flies revealed by whole-genome resequencing	We characterized 26 wild fruit flies comparative population genomics from six different altitude and latitude locations by whole genome resequencing. Genetic diversity was relatively higher in Ganzi and Chongqing populations. We also found 13 genes showing selection signature between different altitude flies and variants related to hypoxia and temperature stimulus, were preferentially selected du…	Lian, T; Li, DY; Tan, XX; Che, TD; Xu, ZX; Fan, XL; Wu, N; Zhang, L; Gaur, U; Sun, BY; Yang, MY	Fruit fly; Genetic diversity; Natural selection; Whole-genome resequencing	HIGH-ALTITUDE ADAPTATION; ACUTE HYPOBARIC HYPOXIA; DNA-SEQUENCING DATA; DROSOPHILA-MELANOGASTER; HSP70 FAMILY; TOLERANCE; FRAMEWORK; ACCURATE; PIGS	GENOMICS	GENOMICS	Genomics	2018	110	5	304	309	6	10.1016/j.ygeno.2017.12.002	http://dx.doi.org/10.1016/j.ygeno.2017.12.002	Biotechnology & Applied Microbiology; Genetics & Heredity	1	2025-06-18 20:10:10
828	Adaptive radiation in the Afrotropical region of the Paleotropical genus Lissocephala (Drosophilidae) on the pantropical genus Ficus (Moraceae)	Of sixty-three extant genera of Drosophilidae, the genus Lissocephala is unique in having produced a diverse radiation superimposed on a plant-insect mutualism. Lissocephala is basically Paleotropical, with twenty-three Afrotropical and eight Oriental and Australasian species, and seemingly the adaptive radiation occurred on a taxonomically restricted group of host-plants, species of Fiats (Morac…	Harry, M; Solignac, M; Lachaise, D	Lissocephala; Afrotropical Ficus; mutualism superimposed radiation; phylogeny	SEQUENCES; EVOLUTION; TREES	JOURNAL OF BIOGEOGRAPHY	J BIOGEOGR	J. Biogeogr.	1996	23	4	543	552	10	10.1111/j.1365-2699.1996.tb00016.x	http://dx.doi.org/10.1111/j.1365-2699.1996.tb00016.x	Environmental Sciences & Ecology; Physical Geography	1	2025-06-18 20:44:18
233	Unveiling the Mycodrosophila projectans (Diptera, Drosophilidae) species complex: Insights into the evolution of three Neotropical cryptic and syntopic species	The Zygothrica genus group has been shown to be speciose, with a high number of cryptic species. DNA barcoding approaches have been a valuable tool to uncover cryptic diversity in this lineage, as recently suggested for the Neotropical Mycodrosophila projectans complex, which seems to comprise at least three different species. The aim of this study was to confirm the subdivision of the M. project…	Machado, S; Bessa, MH; Nornberg, B; Gottschalk, MS; Robe, LJ		HAPLOTYPE RECONSTRUCTION; BRAZILIAN POPULATIONS; STATISTICAL-METHOD; MITOCHONDRIAL-DNA; SPECIATION; DIVERSITY; DELIMITATION; BIODIVERSITY; MORPHOLOGY; DISCOVERY	PLOS ONE	PLOS ONE	PLoS One	2022	17	5			24	10.1371/journal.pone.0268657	http://dx.doi.org/10.1371/journal.pone.0268657	Science & Technology - Other Topics	1	2025-06-18 22:38:34
