# Supplementary material for: Global patterns, biases, and advances in phylogeographic and genetic structure studies in Drosophilidae (Insecta: Diptera)
Source: Genet Mol Biol. 2026 Feb 9;49(Suppl 1):e20250246. doi: 10.1590/1678-4685-GMB-2025-0246 (PMC12895237; doi:10.1590/1678-4685-GMB-2025-0246)
Supplement: Table S3 – [file 1415-4757-GMB-49-s1-e20250246-s4.xlsx]

## Sheet: Table S3
Genetics and Molecular Biology
https://doi.org/10.1590/1678-4685-GMB-2025-0246
Supplementary Material to “Global patterns, biases, and advances in phylogeographic and genetic structure studies in Drosophilidae (Insecta: Diptera)”
Authors	Year	DOI	Journal	Species	N species	Species groups	N species groups	No individuals sp. 1	No individuals sp. 2	No populations sp. 1	No populations sp. 2	Biogeographical regions	N markers	Compartment	mtDNA marker	No mtDNA markers	nDNA marker	No nDNA markers	Phenotype data	No phenotype charaters	Subdivision morphological charaters (external vs. internal vs. physiological vs. behavioral)	Molecular clock	Epoch/period	ENM	Obs.
Wilder & Hollocher	2003	https://doi.org/10.1111/j.0014-3820.2003.tb01500.x	EVOLUTION	Drosophila dunni subgroup	7	cardini (dunni subgroup)	1	39-86 individuals in total (3-16 individuals per species)		9 (1-2 populations per species)		Neotropical	4	mtDNA;nDNA	sequences	1 (COII)	sequences	3 (sod, en, kl-5 (Y))	no	none	na	yes	Pliocene/Pleistocene transition	no
Muir & Price	2008	http://dx.doi.org/10.1016/j.ympev.2008.02.007	MOLECULAR PHYLOGENETICS AND EVOLUTION	Drosophila_engyochracea;Drosophila_hawaiiensis	2	grimshawi	1	66	65	2	2	Oriental	1	mtDNA	sequences	1 (COII)	no	none	no	none	na	no	no	no
Eldron et al.	2013	http://dx.doi.org/10.1111/mec.12326	MOLECULAR ECOLOGY	Drosophila_sproati	1	grimshawi	1	255	na	6	na	Oriental		mtDNA;nDNA	sequences	1 (COII)	sequences	1 (yp1)	no	none	na	no	no	no	(1) also evaluates vascular plant community
Gustani et al.	2015	http://dx.doi.org/10.2108/zs140062	ZOOLOGICAL SCIENCE	Drosophila_ornatifrons	1	guarani	1	51-64	na	2025-06-09	na	Neotropical	2	mtDNA	sequences	2 (COI+COII)	no	none	no	none	na	yes	pleistocene	no
Liu et al.	2015	http://dx.doi.org/10.1093/jisesa/iev056	JOURNAL OF INSECT SCIENCE	Drosophila_albomicans;Drosophila_formosana;Drosophila_immigrans;Drosophila_melanogaster;Drosophila_simulans	5	immigrans;melanogaster	2	185 in total	185 in total	28 in total	28 in total	Palearctic	8	mtDNA;nDNA	sequences	7 (ND4, ND4L, tRNA-His, tRNA-Pro, tRNA-Thr, partial ND5, and partial ND6)	sequences	1 (esc)	no	none	na	yes	Pliocene;Pleistocene	no
Novković & Kimura	2015	http://dx.doi.org/10.1371/journal.pone.0129132	PLOS ONE	Drosophila_albomicans;Drosophila_bipectinata;Drosophila_takahashii	3	immigrans;melanogaster	2	101,70,84	101,70,84	5 populations for all the species	5 populations for all the species	Oriental	3	mtDNA;nDNA	sequences	1 (COI)	sequences	1 (Gpdh)	yes	host-acceptance tests	behavioral	yes	pleistocene	no
Hale & Singh	1991	https://doi.org/10.1093/genetics/129.1.103	GENETICS	Drosophila_melanogaster	1	melanogaster	1	5 - 12 isolines each	na	18	na	Australian;Nearctic;Neotropical;Oriental;Palearctic	10	mtDNA	RFLP	10 restriction sites	no	none	no	none	na	no	no	no
Hale & Singh	1991	http://dx.doi.org/10.1007/BF02927808	JOURNAL OF GENETICS	Drosophila_simulans	1	melanogaster	1	1 - 12 isolines each	na	11	na	Ethiopian;Nearctic;Neotropical;Palearctic	10	mtDNA	RFLP	10 restriction sites	no	none	no	none	na	no	no	no
Chen et al.	2019	http://dx.doi.org/10.1134/S1022795419030037	RUSSIAN JOURNAL OF GENETICS	Drosophila_melanogaster	1	melanogaster	1	26-27	na	8	na	Palearctic	2	mtDNA	sequences	2 (ATP6+COIII)	no	none	no	none	na	no	no	no
Choi et al.	2017	http://dx.doi.org/10.1080/24701394.2016.1278534	MITOCHONDRIAL DNA PART A	Drosophila_suzukii	1	melanogaster	1	195+144	na	17+8	na	Nearctic;Oriental;Palearctic	2	mtDNA	sequences	2 (COI+ND4)	no	none	no	none	na	no	no	no
de la Vega et al.	2020	http://dx.doi.org/10.1007/s10340-019-01149-x	JOURNAL OF PEST SCIENCE	Drosophila_suzukii	1	melanogaster	1	100	na	7	na	Neotropical	1	mtDNA	sequences	1 (COI)	no	none	no	none	na	no	no	no
Ferronato et al.	2018	http://dx.doi.org/10.1093/jee/toy321	JOURNAL OF ECONOMIC ENTOMOLOGY	Drosophila_suzukii	1	melanogaster	1	91 new + 336 previously characterized	na	12	na	Neotropical	1	mtDNA	sequences	1 (COI)	no	none	no	none	na	no	no	no
Lavrinienko et al.	2016	http://dx.doi.org/10.1007/s10340-016-0810-3	JOURNAL OF PEST SCIENCE	Drosophila_suzukii	1	melanogaster	1	9+74	na	7+10	na	Nearctic;Palearctic	1	mtDNA	sequences	1 (COI)	no	none	no	none	na	no	no	no
Schug et al.	2008	http://dx.doi.org/10.1111/j.1365-294X.2008.03770.x	MOLECULAR ECOLOGY	Drosophila_ananassae;Drosophila_pallidosa	2	melanogaster	1	154	12	18	2	Australian;Neotropical;Oriental;Palearctic	2	mtDNA	sequences	2 (Cytb+control region)	no	none	yes	mutiple choice mating experiments	behavioral	no	no	no
Ballard	2000	http://dx.doi.org/10.1007/s002390010067	JOURNAL OF MOLECULAR EVOLUTION	Drosophila_simulans	1	melanogaster	1	24 isofemale lines	na	19	na	Australian;Ethiopian;Nearctic;Oriental	38 genes	mtDNA;nDNA	mitogenome	37 genes	sequences	1 (AdhR)	no	none	na	no	no	no
Campo et al.	2013	http://dx.doi.org/10.1111/mec.12468	MOLECULAR ECOLOGY	Drosophila_melanogaster	1	melanogaster	1	35+	na	2+	na	Nearctic	WGS	mtDNA;nDNA	mitogenome	mitogenome	WGS	SNPs	no	none	na	no	no	no
Kapun et al.	2020	http://dx.doi.org/10.1093/molbev/msaa120	MOLECULAR BIOLOGY AND EVOLUTION	Drosophila_melanogaster	1	melanogaster	1	48 pooled samples of ~40 individuals collected in Europe	na	32	na	Palearctic	WGS	mtDNA;nDNA	mitogenome	SNPs of mitochondrial genome	WGS	SNPs	no	none	na			no	(1) foco em populações europeias; (2) caracteriza viroma, mobiloma e microbioma; (3) busca por genes sob seleção positiva
Yue et al.	2021	http://dx.doi.org/10.1038/s41437-021-00419-8	HEREDITY	Drosophila_melanogaster	1	melanogaster	1	272	na	16	na	Palearctic	15 microsatellite loci + COI	mtDNA;nDNA	sequences	1 (COI)	microsatellites	15 microsatellite loci	no	none	na	no	no	no	(1) developed new microsatellite markers; (2) focus on China populations; (3) To examine the extent to which genetic distance was explained by geographical and environmental factors and by their interaction, a multivariate redundancy analysis (RDA) was performed (as a constrained linear ordination method, RDA combines multiple linear regression and principal component analysis).
Legrand et al.	2011	http://dx.doi.org/10.1111/j.1365-294X.2011.05127.x	MOLECULAR ECOLOGY	Drosophila_mauritiana	1	melanogaster	1	61-225	na	2	na	Ethiopian	37	mtDNA;nDNA	sequences	1 (NADH)	microsatellites;sequences	18 microsatellite loci;amyrel;janus-ocnus;notch;otu;period;sqh;vermilion;white	no	none	na	yes	pleistocene	no
Legrand et al.	2009	http://dx.doi.org/10.1534/genetics.108.092080	GENETICS	Drosophila_sechellia	1	melanogaster	1	20-92	na	10	na	Ethiopian	11	mtDNA;nDNA	sequences	1 (NADH)	sequences	10 (amyrel;cecropin-psiII;janus-ocnus;period;sqh;vermilion;white;otu;pgd;zeste)	no	none	na	yes	not_significant	no
Lewald et al.	2021	http://dx.doi.org/10.1093/g3journal/jkab343	G3 GENES GENOMES GENETICS	Drosophila_suzukii	1	melanogaster	1	236	na	39	na	Nearctic;Neotropical;Oriental;Palearctic	WGS	mtDNA;nDNA	sequences	1 (COII)	WGS	SNPs	no	none	na	no	no	no
Dainou et al.	1993	http://dx.doi.org/10.1051/gse:19930203	GENETICS SELECTION EVOLUTION	Drosophila_melanogaster	1	melanogaster	1	129	na	7 localities and 10 samples	na	Ethiopian;Neotropical	1	nDNA	no	none	allozymes	amylase locus	no	none	na	no	no	no
Kumar & Singh	2016	http://dx.doi.org/10.6620/ZS.2017.56-01	ZOOLOGICAL STUDIES	Drosophila_ananassae	1	melanogaster	1	665	na	15	na	Oriental	7	nDNA	no	none	allozymes	12 allozyme loci	no	none	na	no	no	no
Morton et al.	2004	http://dx.doi.org/10.1023/B:GENE.0000017634.17098.aa	GENETICA	Drosophila_melanogaster;Drosophila_simulans;Drosophila_sechellia;Drosophila_mauritiana	4	melanogaster	1	20 - 55 isolines	na	9;5;1;1	na	Australian;Ethiopian;Nearctic;Palearctic	111	nDNA	no	none	allozymes	111 allozyme loci	no	none	na	no	no	no
Pecsenye & Meglecz	1995	http://dx.doi.org/10.1007/BF01439580	GENETICA	Drosophila_melanogaster	1	melanogaster	1	100 - 300	na	10	na	Palearctic	6	nDNA	no	none	allozymes	6 allozyme loci	no	none	na	no	no	no
Simmons et al.	1989	https://doi.org/10.1111/j.1558-5646.1989.tb04235.x	EVOLUTION	Drosophila_melanogaster	1	melanogaster	1	3 per isoline	na	3	na	Nearctic	1	nDNA	no	none	allozymes	7 allozymes	no	none	na	no	no	no
Sing et al.	1987	http://dx.doi.org/10.1007/BF00498949	BIOCHEMICAL GENETICS	Drosophila_melanogaster;Drosophila_simulans	2	melanogaster	1	from previous study	184	2	4	Ethiopian;Palearctic	32	nDNA	no	none	allozymes	32 loci	no	none	na	no	no	no
Nelson et al.	2023	http://dx.doi.org/10.4039/tce.2023.24	THE CANADIAN ENTOMOLOGIST	Drosophila_suzukii	1	melanogaster	1	80	na	4 regions x 6 resources	na	Nearctic	ddRADseq	nDNA	no	none	ddRAD	SNP	no	no	na	no	no	no
Agis & Schlotterer	2001	http://dx.doi.org/10.1046/j.1365-294X.2001.01271.x	MOLECULAR ECOLOGY	Drosophila_melanogaster	1	melanogaster	1	242+58	na	9+1	na	Australian;Palearctic	48	nDNA	no	none	microsatellites	48 microsatellite loci	no	none	na	no	no	no	(1) bottleneck test on the excess of Ho compared to He;
Cobb et al.	2000	http://dx.doi.org/10.1046/j.1365-294x.2000.01064.x	MOLECULAR ECOLOGY	Drosophila_teissieri	1	melanogaster	1	180	na	5	na	Ethiopian	8	nDNA	no	none	microsatellites	8 microsatellite loci	no	none	na	no	no	no
Dieringer et al.	2004	http://dx.doi.org/10.1111/j.1365-294X.2004.02422.x	MOLECULAR ECOLOGY	Drosophila_melanogaster	1	melanogaster	1	367	na	13+7	na	Ethiopian;Nearctic;Palearctic	99	nDNA	no	none	microsatellites	17 X chromosomal microsatellite loci + 82 X chromosomal loci.	no	none	na	no	no	no
Goldstein & Clark	1995	http://dx.doi.org/10.1093/nar/23.19.3882	NUCLEIC ACIDS RESEARCH	Drosophila_melanogaster	1	melanogaster	1	20 (pool)	na	15 isolines	na	Nearctic	17	nDNA	no	none	microsatellites	17 loci	no	none	na	no	no	no
Irvin et al.	1998	https://doi.org/10.1093/genetics/150.2.777	GENETICS	Drosophila_simulans	1	melanogaster	1	80	na	5	na	Ethiopian;Nearctic;Neotropical	34	nDNA	no	none	microsatellites	34 microsatellite loci	no	none	na	no	no	no
Kauer & Schlotterer	2004	http://dx.doi.org/10.1111/j.1420-9101.2004.00709.x	JOURNAL OF EVOLUTIONARY BIOLOGY	Drosophila_melanogaster	1	melanogaster	1	33 isolines	na	2	na	Ethiopian	122	nDNA	no	none	microsatellites	122 microsatellite loci	no	no	na	no	no	no
Kauer et al.	2002	https://doi.org/10.1093/genetics/160.1.247	GENETICS	Drosophila_melanogaster	1	melanogaster	1	25-30 individuals per population (for Palearctic); 25-160 from African populacions	na	9	na	Ethiopian;Palearctic	133	nDNA	no	none	microsatellites	133 microsatellite loci	no	none	none	no	no	no
Legrand et al.	2011	http://dx.doi.org/10.1007/s10709-011-9595-8	GENETICA	Drosophila_sechellia	1	melanogaster	1	199	na	10	na	Ethiopian	17	nDNA	no	none	microsatellites	17 microsatellite loci	no	none	na	no	no	no
Petermann et al.	2021	http://dx.doi.org/10.1007/s10340-021-01356-5	JOURNAL OF PEST SCIENCE	Drosophila_suzukii	1	melanogaster	1	710	na	11	na	Palearctic	14 microsatelite loci	nDNA	no	none	microsatellites	14 microsatellite loci	no	none	na	no	no	no
Schlotterer et al.	1997	https://doi.org/10.1093/genetics/146.1.309	GENETICS	Drosophila_melanogaster	1	melanogaster	1	108	na	7	na	Ethiopian;Neotropical;Oriental;Palearctic	10	nDNA	no	none	microsatellites	10 microsatellite loci	no	none	na	no	no	no
Schlotterer et al.	2006	http://dx.doi.org/10.1534/genetics.105.045831	GENETICS	Drosophila_melanogaster	1	melanogaster	1	522	na	23	na	Ethiopian;Nearctic;Neotropical;Oriental;Palearctic	49	nDNA	no	none	microsatellites	49 microsatellite loci	no	none	na	no	no	no
Schofl & Schlotterer	2006	http://dx.doi.org/10.1111/j.1365-294X.2006.03065.x	MOLECULAR ECOLOGY	Drosophila_simulans	1	melanogaster	1	175	na	8	na	Ethiopian;Palearctic	81	nDNA	no	none	microsatellites	81 microsatellite loci	no	none	na	no	no	no
Schug et al.	2007	http://dx.doi.org/10.1534/genetics.106.066613	GENETICS	Drosophila_ananassae	1	melanogaster	1	209	na	13	na	Australian;Oriental	23	nDNA	no	none	microsatellites	23 microsatellite loci	no	none	na	no	no	no
Tait et al.	2017	http://dx.doi.org/10.1186/s12863-017-0558-7	BMC GENETICS	Drosophila_suzukii	1	melanogaster	1	278	na	9	na	Palearctic	15	nDNA	no	none	microsatellites	15 microsatellite loci	no	none	na	no	no	no
Verspoor & Haddrill	2011	http://dx.doi.org/10.1371/journal.pone.0026318	PLOS ONE	Drosophila_melanogaster;Drosophila_simulans	1	melanogaster	1	277	46	5	2	Ethiopian;Nearctic;Palearctic	9	nDNA	no	none	microsatellites	9 microsatellite loci	no	none	na	no	no	no	(1) screened for the presence of Wolbachia
Michalak et al.	2001	http://dx.doi.org/10.1073/pnas.231478298	PROCEEDINGS OF THE NATIONAL ACADEMY OF SCIENCES OF THE UNITED STATES OF AMERICA	Drosophila_melanogaster	1	melanogaster	1	78	na	2	na	Palearctic	16	nDNA	no	none	microsatellites;sequences	15 microsatellite loci	no	none	na	no	no	no	1 população?
Costa et al.	1992	http://dx.doi.org/10.1098/rspb.1992.0128	PROCEEDINGS OF THE ROYAL SOCIETY B-BIOLOGICAL SCIENCES	Drosophila_melanogaster	1	melanogaster	1	21-46 X chromosomes assayed per locality (males and females)	na	18	na	Nearctic;Palearctic	1	nDNA	no	none	minisatellites	1 (period gene)	no	none	na	no	no	no
Begun & Aquadro	1993	http://dx.doi.org/10.1038/365548a0	LETTERS TO NATURE	Drosophila_melanogaster	1	melanogaster	1	81	na	2	na	Ethiopian;Nearctic	7	nDNA	no	none	RFLP	7 (X-linked regions)	no	none	na	no	no	no
Benassi & Veuille	1995	http://dx.doi.org/10.1017/S0016672300033115	GENETICS RESEARCH	Drosophila_melanogaster	1	melanogaster	1	up to 251	na	4	na	Ethiopian;Palearctic	22	nDNA	no	none	RFLP	22 restriction sites of Adh fragments	no	none	na	no	no	no
Berry & Kreitman	1993	https://doi.org/10.1093/genetics/134.3.869	GENETICS	Drosophila_melanogaster	1	melanogaster	1	1533	na	25	na	Nearctic	44	nDNA	no	none	RFLP	44 variable sites of Adh fragments	no	none	na	no	no	no
Takano et al.	1991	https://doi.org/10.1093/genetics/129.3.753	GENETICS	Drosophila_melanogaster	1	melanogaster	1	86	na	2	na	Palearctic	146	nDNA	no	none	RFLP	146 restriction sites of four genes (Adh, Amy, Pu and Cpdh)	no	none	na	no	no	no
Veuille et al.	1998	https://doi.org/10.1093/genetics/149.2.971	GENETICS	Drosophila_melanogaster	1	melanogaster	1	233	na	3	na	Ethiopian;Palearctic	28	nDNA	no	none	RFLP	7 indels+20 restriction sites at the Adh locus and inversion polymorphisms	no	none	na	no	no	no
Adrion et al.	2014	http://dx.doi.org/10.1093/molbev/msu246	MOLECULAR BIOLOGY AND EVOLUTION	Drosophila_suzukii	1	melanogaster	1	246	na	12	na	Nearctic;Oriental;Palearctic	6	nDNA	no	no	sequences	6 (29789;29997;26206;17561;1083;30437)	no	none	na	yes	holocene	no
Balakirev & Ayala	2003	https://doi.org/10.1093/genetics/165.4.1901	GENETICS	Drosophila_melanogaster	1	melanogaster	1	80 lines	na	4	na	Ethiopian;Nearctic;Neotropical;Palearctic	1	nDNA	no	none	sequences	1 (Est-6)	no	none	na	no	no	no
Baudry et al.	2004	http://dx.doi.org/10.1093/molbev/msh089	MOLECULAR BIOLOGY AND EVOLUTION	Drosophila_melanogaster	1	melanogaster	1	153	na	11	na	Ethiopian;Nearctic;Palearctic	4	nDNA	no	none	sequences	4 X-linked loci (sxl;v;sev;runt)	no	none	na	yes	holocene	no
Begun & Aquadro	1995	https://doi.org/10.1093/genetics/140.3.1019	GENETICS	Drosophila_melanogaster;Drosophila_simulans	2	melanogaster	1	71	21	6	2	Ethiopian;Nearctic;Neotropical;Palearctic	1	nDNA	no	none	sequences	1 (vermilion)	no	none	na	no	no	no
Das et al.	2004	http://dx.doi.org/10.1534/genetics.104.031567	GENETICS	Drosophila_ananassae	1	melanogaster	1	160 isofemale lines	na	16	na	Australian;Neotropical;Oriental	10	nDNA	no	none	sequences	10 (introns of X-linked genes)	no	none	na	no	no	no
Haddrill et al.	2005	http://dx.doi.org/10.1101/gr.3541005	GENOME RESEARCH	Drosophila_melanogaster	1	melanogaster	1	1	na	5 localities and 24 isolines	na	Ethiopian;Nearctic;Palearctic	10	nDNA	no	no	sequences	10 loci	no	none	na	yes	pleistocene	no
Hamblin & Veuille	1999	https://doi.org/10.1093/genetics/153.1.305	GENETICS	Drosophila_simulans	1	melanogaster	1	66-82	na	6	na	Ethiopian;Neotropical;Palearctic	1	nDNA	no	none	sequences	2 (vermilion;G6pd)	no	none	na	no	no	no
Kopp et al.	2006	http://dx.doi.org/10.1016/j.ympev.2005.06.006	MOLECULAR PHYLOGENETICS AND EVOLUTION	Drosophila_simulans	1	melanogaster	1	84 strains + 50	na	~58 locations (considering repeated sampling in different years)	na	Australian;Ethiopian;Nearctic;Oriental;Palearctic		nDNA	no	none	sequences	2 (kl2;kl3 (Y chromosome)	no	none	na	no	no	no
Larracuente & Clark	2013	http://dx.doi.org/10.1534/genetics.112.146167	GENETICS	Drosophila_melanogaster	1	melanogaster	1	123	na	6	na	Australian;Ethiopian;Nearctic;Palearctic	4	nDNA	no	none	sequences	4 (kl-5;kl-3;kl-2;ORY )	no	none	na	yes (dating of selective sweeps)	Holocene	no
Li & Stephan	2006	http://dx.doi.org/10.1371/journal.pgen.0020166	PLOS ONE	Drosophila_melanogaster	1	melanogaster	1	9-23 for both populations	na	2	na	Ethiopian;Palearctic	~250	nDNA	no	none	sequences	more than 250 noncoding loci on the X chromosome	no	none	na	yes	pleistocene	no
Ometto et al.	2005	http://dx.doi.org/10.1093/molbev/msi207	MOLECULAR BIOLOGY AND EVOLUTION	Drosophila_melanogaster	1	melanogaster	1	24 lines	na	2	na	Ethiopian;Palearctic	253-263	nDNA	no	none	sequences	253-263 (noncoding fragments on the X chromosome (158 loci of the African and 163 of the European lines)	no	none	na	yes	pleistocene	no
Palsson et al.	2004	http://dx.doi.org/10.1534/genetics.104.026252	GENETICS	Drosophila_melanogaster	1	melanogaster	1	249	na	3	na	Ethiopian;Nearctic	1	nDNA	no	none	sequences	1 (Egfr gene)	no	none	na	no	no	no	(1) presents a linkage disequilibrium plot (for classes).
Pool & Aquadro	2006	http://dx.doi.org/10.1534/genetics.106.058693	GENETICS	Drosophila_melanogaster	1	melanogaster	1	240 lineas	na	25	na	Ethiopian;Palearctic	4	nDNA	no	none	sequences	4 ( 4 1-kb X-linked loci)	no	none	na	no	no	no
Rosato et al.	1994	https://doi.org/10.1093/genetics/138.3.693	GENETICS	Drosophila_simulans	1	melanogaster	1	212	na	8	na	Palearctic	1	nDNA	no	none	sequences	1 (threonine-glycine (Thr-Gly) repeat region of the period (per) gene)	no	none	na	no	no	no
Sawamura et al.	2008	http://dx.doi.org/10.1016/j.ympev.2008.06.007	MOLECULAR PHYLOGENETICS AND EVOLUTION	Drosophila_ananassae;Drosophila_pallidosa	2	melanogaster	1	27 isofemale lines in total	27 isofemale lines in total	19 populations in total	19 populations in total	Australian;Oriental	1	nDNA	no	none	sequences	1 (pseudo-COI)	no	none	na	yes	holocene	no
Schofl et al.	2005	http://dx.doi.org/10.1534/genetics.104.037507	GENETICS	Drosophila_melanogaster	1	melanogaster	1	46-58	na	7	na	Ethiopian;Palearctic	12	nDNA	no	none	sequences	12 (noncoding fragments)	no	none	na	yes	holocene	no
Singh	1992	http://dx.doi.org/10.1139/g92-019	GENOME	Drosophila_melanogaster	1	melanogaster	1	306 lines	na	15	na	Ethiopian;Nearctic;Neotropical;Oriental;Palearctic	117	nDNA	no	none	sequences	117 gene loci	no	none	na	no	no	no
Singh & Rhomberg	1987	https://doi.org/10.1093/genetics/117.2.255	GENETICS	Drosophila_melanogaster	1	melanogaster	1	323 lines	na	15	na	Ethiopian;Nearctic;Neotropical;Oriental;Palearctic	117	nDNA	no	none	sequences	117 gene loci	no	none	na	no	no	no
Wang et al.	2004	http://dx.doi.org/10.1534/genetics.166.4.1783	GENETICS	Drosophila_simulans	1	melanogaster	1	21 isofemale lines	na		na	Australian;Ethiopian;Nearctic;Neotropical	12	nDNA	no	none	sequences	12 (ci (2 regions);Crk;Rad23;bip2;Ephrin;eyeless;CG11153;unc-13;sphinx;rfabp;pho)	no	none	na	no	no	no
Arguello et al.	2019	http://dx.doi.org/10.1093/gbe/evz022	GENOME BIOLOGY AND EVOLUTION	Drosophila_melanogaster	1	melanogaster	1	50 (pool)	na	5	na	Australian;Ethiopian;Nearctic;Palearctic	WGS	nDNA	no	none	WGS	SNPs	no	none	na	yes	pleistocene/holocene	no
Coughlan et al.	2022	http://dx.doi.org/10.1093/molbev/msac223	MOLECULAR BIOLOGY AND EVOLUTION	Drosophila_melanogaster	1	melanogaster	1	803	na	66	na	Australian;Ethiopian;Nearctic;Palearctic	WGS	nDNA	no	none	WGS	SNP	no	none	na	no	no	no
Kao et al.	2015	http://dx.doi.org/10.1111/mec.13137	MOLECULAR ECOLOGY	Drosophila_melanogaster	1	melanogaster	1	10 - 35 isolines per population	na	6	na	Ethiopian;Nearctic;Neotropical;Palearctic	WGS	nDNA	no	none	WGS	SNPs	no	no	na	no	no	no
Kapopoulou et al.	2018	http://dx.doi.org/10.1093/gbe/evy185	GENOME BIOLOGY AND EVOLUTION	Drosophila_melanogaster	1	melanogaster	1	5 - 197 isolines per population	na	5	na	Ethiopian	WGS	nDNA	no	none	WGS	SNPs	no	no	na	yes	pleistocene	no
Lian et al.	2018	http://dx.doi.org/10.1016/j.ygeno.2017.12.002	GENOMICS	Drosophila_melanogaster	1	melanogaster	1	26	na	6	na	Oriental;Palearctic	WGS	nDNA	no	none	WGS	SNPs	no	none	na	no	no	no
Machado et al.	2015	http://dx.doi.org/10.1111/mec.13446	MOLECULAR ECOLOGY	Drosophila_simulans;Drosophila_melanogaster	2	melanogaster	1	267 barcoded and 115 pooled	na	4	4	Nearctic	WGS	nDNA	no	none	WGS	SNPs	no	none	na	no	no	no	(1) focused on latitudinal variation
Pool et al.	2012	http://dx.doi.org/10.1371/journal.pgen.1003080	PLOS GENETICS	Drosophila_melanogaster	1	melanogaster	1	139	na	22	na	Ethiopian;Palearctic	WGS	nDNA	no	none	WGS	SNPs	no	none	na	no	no	no	(1) genome scans to detect loci subject to positive selection
Schlotterer & Harr	2002	http://dx.doi.org/10.1046/j.1365-294X.2002.01491.x	MOLECULAR ECOLOGY	Drosophila_melanogaster	1	melanogaster	1	26–33 individuals of each population	na	2	na	Ethiopian;Palearctic	many	nDNA	no	none	WGS	SNPs of two chromosome regions totalling 36kb	no	none	na	no	no	no
Sedghifar et al.	2016	http://dx.doi.org/10.1534/genetics.115.185496	GENETICS	Drosophila_simulans	1	melanogaster	1	2 pools + 2 single females	na	4	na	Australian;Nearctic	WGS	nDNA	no	none	WGS	SNPs	no	none	na	no	no	no
Sprengelmeyer et al.	2020	http://dx.doi.org/10.1093/molbev/msz271	MOLECULAR BIOLOGY AND EVOLUTION	Drosophila_melanogaster	1	melanogaster	1	17	na	1+7	na	Ethiopian;Palearctic	WGS	nDNA	no	none	WGS	SNPs	no	none	na	yes	pleistocene/holocene	no	(1) uses genomic data to detect inversions; identifies candidate regions for local adaptation
Vouidibio et al.	1989	http://dx.doi.org/10.1073/pnas.86.21.8442	PROCEEDINGS OF THE NATIONAL ACADEMY OF SCIENCES OF THE UNITED STATES OF AMERICA	Drosophila_melanogaster	1	melanogaster	1	26-40	na	27	na	Ethiopian;Palearctic	4	nDNA	no	none	allozymes	3 (Adh, Gpdh, G6pd)	yes	ethanol tolerance	physiological	no	no	no
Koch et al.	2020	http://dx.doi.org/10.1007/s10530-020-02217-5	BIOLOGICAL INVASIONS	Drosophila_suzukii	1	melanogaster	1		na	16-23	na	Oriental	ddRADseq	nDNA	no	none	ddRAD	SNPs	yes	15 wing landmarks	external	no	no	no	(1) foco em populações do Hawaii; (2) procura por genes sob seleção positiva; (3) GLM para avaliar o efeito da altitude e da ilha de origem na morfologia das asas.
Rota-Stabelli et al.	2020	http://dx.doi.org/10.1007/s10340-019-01172-y	JOURNAL OF PEST SCIENCE	Drosophila_suzukii	1	melanogaster	1	80	na	8+12	na	Nearctic;Palearctic	6	nDNA	no	none	sequences	6	yes	4 (fecundity, hatch rate, generation time, and parasitoid susceptibility)	physiological	yes	pleistocene	no	(1) applied a discriminant principal component analysis (DAPC) to analyse the genetic structure of our populations.
Choudhary & Singh	1987	http://dx.doi.org/10.1007/BF00498950	BIOCHEMICAL GENETICS	Drosophila_melanogaster;Drosophila_pseudoobscura	2	melanogaster;obscura	2	84 isofemale lines	190 isofemale lines	4	6	Ethiopian;Nearctic;Neotropical;Palearctic	12	nDNA	no	none	allozymes	12 allozyme loci	no	none	na	no	no	no
Kelemen & Moritz	1999	http://dx.doi.org/10.2307/2640835	EVOLUTION	Drosophila_birchii;Drosophila_serrata	2	montium	1	25	45	5	9	Australian	1	mtDNA	sequences	1 (ND5)	no	none	no	none	none	no	no	no
Schiffer et al.	2007	http://dx.doi.org/10.1111/j.1365-294X.2006.03200.x	MOLECULAR ECOLOGY	Drosophila_birchii	1	montium	1	97-534	na	12-14	na	Australian	11	mtDNA;nDNA	sequences	1 (ND5)	microsatellites	10 microsatellite loci	no	none	na	no	no	no
Hurtado et al.	2004	http://dx.doi.org/10.1111/j.1365-294X.2004.02169.x	MOLECULAR ECOLOGY	Drosophila_mettleri;Drosophila_nigrospiracula;Drosophila_pachea	3	nannoptera;repleta	2	117;94;203	117;94;203	8;7;11	8;7;11	Nearctic	1	mtDNA	sequences	1 (COI)	no	none	no	none	na	no	no	no
Afonso et al.	1990	doi.org/10.1093/oxfordjournals.molbev.a040590	MOLECULAR BIOLOGY AND EVOLUTION	Drosophila_subobscura	1	obscura	1	261 isofemale lines	na	13	na	Palearctic	38	mtDNA	RFLP	38 restriction sites	no	none	no	none	na	no	no	no
Castro et al.	2010	http://dx.doi.org/10.1007/s10709-010-9464-x	GENETICA	Drosophila_subobscura	1	obscura	1	48	na	3	na	Palearctic	18	mtDNA	RFLP	5 enzymes (18 restriction sites); ND5 sequences	no	none	no	none	na	no	no	no
Rozas et al.	1990	https://doi.org/10.1093/oxfordjournals.molbev.a040584	MOLECULAR BIOLOGY AND EVOLUTION	Drosophila_subobscura	1	obscura	1	105 isofemale lines	na	5	na	Nearctic;Neotropical;Palearctic	at least 11	mtDNA	RFLP	11 enzymes (? restriction sites)	no	none	no	none	na	no	no	no
Brehm et al.	2004	http://dx.doi.org/10.1016/j.ympev.2003.10.018	MOLECULAR PHYLOGENETICS AND EVOLUTION	Drosophila_subobscura	1	obscura	1	33+103	na	12+2	na	Palearctic	1	mtDNA	sequences	1 (A+T region)	no	none	no	none	na	yes	Pleistocene	no
Eric et al.	2022	http://dx.doi.org/10.14411/eje.2022.011	EUROPEAN JOURNAL OF ENTOMOLOGY	Drosophila_obscura	1	obscura	1	185	na	7	na	Palearctic	1	mtDNA	sequences	1 (Cytb)	no	none	no	none	na	yes	holocene	no
Larruga et al.	1993	http://dx.doi.org/10.1007/BF00057509	GENETICA	Drosophila_subobscura	1	obscura	1	216-640	na	8	na	Palearctic	10	mtDNA;nDNA	RLFP	5 restriction sites	allozymes;chromosome	4 allozyme loci+chromosome rearrangements	no	none	na	no	no	no
Pinto et al.	1997	http://dx.doi.org/10.1093/oxfordjournals.jhered.a023067	JOURNAL OF HEREDITY	Drosophila_subobscura	1	obscura	1	~36-71	na	12	na	Palearctic	74	mtDNA;nDNA	RLFP	11 enzymes (58 restriction sites)	allozymes;chromosome	15 allozyme loci+inversion polymorphism	no	none	na	no	no	no
Latorre et al.	1992	http://dx.doi.org/10.1038/hdy.1992.2	HEREDITY	Drosophila_subobscura	1	obscura	1	156-555	na	10-29	na	Palearctic	41	mtDNA;nDNA	RFLP	31 restriction sites across the mitogenomes	allozymes	10 allozyme loci	no	none	na	no	no	no
Noor et al.	2000	https://doi.org/10.1111/j.0014-3820.2000.tb00071.x	EVOLUTION	Drosophila_subobscura	1	obscura	1	?	na	3	na	Nearctic	4 microsatellite loci + COII RFLP	mtDNA;nDNA	RFLP	1 (COII)	microsatellites	microsatellite	no	none	na	no	no	no
Castro et al.	1999	http://dx.doi.org/10.1038/sj.hdy.6885500	HEREDITY	Drosophila_subobscura	1	obscura	1	429-471	na	7	na	Palearctic	42	mtDNA;nDNA	RLFP	5 enzymes (29 restriction sites)	allozymes	13 allozyme loci	no	none	na	no	no	no
Balanya et al.	1994	http://dx.doi.org/10.1093/oxfordjournals.jhered.a111496	JOURNAL OF HEREDITY	Drosophila_subobscura	1	obscura	1	38-352 per population per loci	na	13+11	na	Nearctic;Neotropical;Palearctic	15	nDNA	no	none	allozymes	15 allozyme loci	no	none	na	no	no	no
Alvarez et al.	2002	https://doi.org/10.1111/j.1744-7429.2002.tb00244.x	BIOTROPICA	Drosophila_pseudoobscura	1	obscura	1	30+?	na	3+4	na	Nearctic;Neotropical	5	nDNA	no	none	microsatellites	5 microsatellite loci	no	none	na	yes	pleistocene/holocene	no
Pascual et al.	2007	http://dx.doi.org/10.1111/j.1365-294X.2007.03336.x	MOLECULAR ECOLOGY	Drosophila_subobscura	1	obscura	1	50 individuals per loci per population	na	9	na	Nearctic;Neotropical;Palearctic	9	nDNA	no	none	microsatellites	9 microsatellite loci	no	none	na	no	no	no
Pascual et al.	2001	http://dx.doi.org/10.1093/oxfordjournals.molbev.a003855	MOLECULAR BIOLOGY AND EVOLUTION	Drosophila_subobscura	1	obscura	1	27-50 individuals per population per loci	na	7	na	Nearctic;Palearctic	10	nDNA	no	none	microsatellites	10 microsatellite loci	no	none	na	no	no	no
Reiland et al.	2002	http://dx.doi.org/10.1093/jhered/93.6.415	JOURNAL OF HEREDITY	Drosophila_pseudoobscura	1	obscura	1	116-182 individuals per loci	na	4	na	Australian;Nearctic	10	nDNA	no	none	microsatellites	10 microsatellite loci	no	none	na	no	no	no
Fernandez Iriarte et al.	2009	http://dx.doi.org/10.1111/j.1420-9101.2008.01659.x	JOURNAL OF EVOLUTIONARY BIOLOGY	Drosophila_subobscura	1	obscura	1	104 new + ?	na	2 new + 9 previously characterized	na	Neotropical	9 microsatelite loci + chromosomes	nDNA	no	none	microsatellites;chromosome	9 microsatelite loci	no	none	na	no	no	no
Khadem et al.	2001	http://dx.doi.org/10.1046/j.1420-9101.2001.00293.x	JOURNAL OF EVOLUTIONARY BIOLOGY	Drosophila_madeirensis;Drosophila_subobscura	2	obscura	1	22 lines	16+34 lines	1	2	Palearctic	2	nDNA	no	none	RFLP;chromosomes	2 (RFLP of rp49 and polytenic chromosomes)	no	none	na	no	no	no
Araúz et al.	2011	http://dx.doi.org/10.1007/s10709-012-9647-8	GENETICA	Drosophila_subobscura	1	obscura	1	132+85	na	2+5	na	Nearctic;Palearctic	1	nDNA	no	none	sequences	1 (Odh)	no	none	na	no	no	no
Bachtrog & Andolfatto	2006	http://dx.doi.org/10.1534/genetics.106.062760	GENETICS	Drosophila_miranda	1	obscura	1	12 lines	na	4	na	Nearctic	62	nDNA	no	none	sequences	62	no	none	na	no	no	no
Kovacevic & Schaeffer	2000	https://doi.org/10.1093/genetics/156.1.155	GENETICS	Drosophila_pseudoobscura	1	obscura	1	40 isofemale lines	na	2	na	Nearctic	5	nDNA	no	none	sequences	5 X-linked genes	no	none	na	no	no	no	(1) maps the location of the genes on the X chromosome; (2) considers sex-ration inversions.
Schaeffer & Miller	1992	https://doi.org/10.1093/genetics/132.2.471	GENETICS	Drosophila_pseudoobscura	1	obscura	1	99 isochromosomal strains	na	13	na	Nearctic;Neotropical	1	nDNA	no	none	sequences	1 (Adh)	no	none	na	no	no	no
Khadem et al.	1998	https://doi.org/10.1046/j.1420-9101.1998.11040439.x	JOURNAL OF EVOLUTIONARY BIOLOGY	Drosophila_subobscura	1	obscura	1	47 lines + 238	na	1 + 4	na	Palearctic	2	nDNA	no	none	RFLP;chromosomes	2 (RFLP of rp49 and polytenic chromosomes)	no	none	na	no	no	no
Rozas et al.	1995	http://dx.doi.org/10.1046/j.1420-9101.1995.8030355.x	JOURNAL OF EVOLUTIONARY BIOLOGY	Drosophila_subobscura	1	obscura	1	379	na	4	na	Palearctic	64	nDNA	no	none	RFLP;chromosomes	55 restriction sites + 8 lenght polymorphisms of the rp49 region	no	none	na	no	no	no
Yukilevich et al.	2018	http://dx.doi.org/10.1002/ece3.3893	ECOLOGY AND EVOLUTION	Drosophila_athabasca;Drosophila_mahican;Drosophila_lenape	3	obscura	1	122;184;45	122;184;45	8;8;19	8;8;19	Nearctic	64	nDNA	no	none	sequences	64 amplicons (Sanger and Illumina sequencing))	yes	mating tests	behavioral	yes	Pleistocene	no	(1) studies speciation and character displacement comparing sympatric and allopatric species;
Miller et al.	2017	http://dx.doi.org/10.1093/molbev/msx134	MOLECULAR BIOLOGY AND EVOLUTION	Drosophila_athabasca	1	obscura	1	28	na	19	na	Nearctic	WGS	nDNA	no	none	WGS	SNPs	yes	song	behavioral	yes	pleistocene/holocene	no
DeSalle & Templeton	1992	http://dx.doi.org/10.1093/oxfordjournals.jhered.a111195	JOURNAL OF HEREDITY	Drosophila_silvestris	1	planitibia	1	10 isolines	na	6	na	Oriental	37	mtDNA	cloning+RFLP+sequencing	23 restriction sites + 14 polymorphic sites	no	none	no	none	na	no	no	no
Shoemaker & Jaenike	1997	http://dx.doi.org/10.1111/j.1558-5646.1997.tb03981.x	EVOLUTION	Drosophila_falleni;Drosophila_recens;Drosophila_quinaria	3	quinaria	1	191;105;137	191;105;137	5;3;5	5;3;5	Nearctic	21	mtDNA;nDNA	RLFP	RFLP of of a fragment of 4kb of the mitogenome	allozymes	6-7 allozyme loci	no	none	na	no	no	no
Rossi et al.	1996	http://dx.doi.org/10.1093/oxfordjournals.molbev.a025591	MOLECULAR BIOLOGY AND EVOLUTION	Drosophila_buzzatii	1	repleta	1	283 isofemale lines	na	15	na	Neotropical;Palearctic	15 enzymes (61 restriction sites)	mtDNA	RLFP	61 restriction sites	no	none	no	none	na	no	no	no
de Brito et al.	2002	http://dx.doi.org/10.1590/S1415-47572002000200009	GENETICS AND MOLECULAR BIOLOGY	Drosophila_buzzatii	1	repleta	1	60	na	35	na	Neotropical	1	mtDNA	sequences	1 (COI)	no	none	no	none	na	no	no	no
Franco et al.	2013	http://dx.doi.org/10.1111/j.1365-2699.2012.02777.x	JOURNAL OF BIOGEOGRAPHY	Drosophila_serido haplogroup (4 species);Drosophila_antonietae haplogroup	2	repleta	1	326	115	32	?	Neotropical	1	mtDNA	sequences	1 (COI)	no	none	no	none	na	yes	pleistocene	no
Moraes et al.	2009	http://dx.doi.org/10.1111/j.1365-2699.2009.02145.x	JOURNAL OF BIOGEOGRAPHY	Drosophila_gouveai	1	repleta	1	55	na	12	na	Neotropical	1	mtDNA	sequences	1 (COII)	no	none	no	none	na	yes	pleistocene	no
Pfeiler	2019	http://dx.doi.org/10.1093/jhered/esy023	JOURNAL OF HEREDITY	Drosophila_aldrichi;Drosophila_arizonae;Drosophila_hexastigma,Drosophila_huckinsi,Drosophila_huichole;Drosophila_leonis;Drosophila_bifurca;Drosophila_hamatofila;Drosophila_eremophila;Drosophila_hydei;Drosophila_spenceri	11	repleta	1	6-127	6-127	2025-07-01	na	Nearctic	1	mtDNA	sequences	1 (COI)	no	none	no	none	na	yes	pleistocene	no
Reed et al.	2007	http://dx.doi.org/10.1111/j.1365-294X.2006.02941.x	MOLECULAR ECOLOGY	Drosophila_arizonae;Drosophila_mojavensis	2	repleta	1	102+14	174	8+7	15	Nearctic;Neotropical	1	mtDNA	sequences	1 (COI)	no	none	no	none	na	yes	pleistocene	no
Richmond et al.	2013	http://dx.doi.org/10.1111/j.1095-8312.2012.01986.x	BIOLOGICAL JOURNAL OF THE LINNEAN SOCIETY	Drosophila_mettleri;Drosophila_mojavensis;Drosophila_mainlandi;Drosophila_hamatofila	4	repleta	1	117;156;46;32	117;156;46;32	2-3 population groups	2-3 population groups	Nearctic	1	mtDNA	sequences	1 (COI)	no	none	no	none	na	no	no	no
Rampasso et al.	2017	http://dx.doi.org/10.1093/biolinnean/blx073	BIOLOGICAL JOURNAL OF THE LINNEAN SOCIETY	Drosophila_arizonae	1	repleta	1	66-109	na	5	na	Nearctic;Neotropical	1	mtDNA	sequences	1 (COI)	no	none	yes	aedeagus	internal	no	no	no
Barrios-Leal et al.	2018	http://dx.doi.org/10.1093/biolinnean/blx134	BIOLOGICAL JOURNAL OF THE LINNEAN SOCIETY	Drosophila_meridionalis	1	repleta	1	84-217	na	28	na	Neotropical	2	mtDNA;nDNA	sequences	1 (COI)	sequences	1 (per)	yes	1	internal	yes	pleistocene	no
Mateus & Sene	2006	http://dx.doi.org/10.1111/j.1439-0469.2006.00383.x	JOURNAL OF ZOOLOGICAL SYSTEMATICS AND EVOLUTIONARY RESEARCH	Drosophila_antonietae	1	repleta	1	528	na	11	na	Neotropical	14	nDNA	no	none	allozymes	14 allozyme loci	no	none	na	no	no	no
Rodriguez et al.	2000	https://doi.org/10.1046/j.1420-9101.2000.00236.x	JOURNAL OF EVOLUTIONARY BIOLOGY	Drosophila_buzzatii	1	repleta	1	35	na	7	na	Neotropical	7 allozime loci + chromosome	nDNA	no	none	allozymes;chromosome	7 allozime markers + chromosome	no	none	na	no	no	no
Barker et al.	2009	http://dx.doi.org/10.1038/hdy.2008.127	HEREDITY	Drosophila_buzzatii	1	repleta	1	270 + 40	na	9 + 2	na	Australian	15	nDNA	no	none	microsatellites	15 microsatellite loci	no	none	na	no	no	no
Frydenberg et al.	2002	http://dx.doi.org/10.1046/j.1365-294X.2002.01428.x	MOLECULAR ECOLOGY	Drosophila_buzzatii	1	repleta	1	100	na	5	na	Australian;Neotropical;Palearctic	10	nDNA	no	none	microsatellites	10 microsatellite loci	no	none	na	no	no	no	(1) isolates new microsatellite loci; (2) employs various tests for bottleneck.
Machado et al.	2010	http://dx.doi.org/10.1111/j.1095-8312.2010.01441.x	BIOLOGICAL JOURNAL OF THE LINNEAN SOCIETY	Drosophila_antonietae	1	repleta	1	92	na	5	na	Neotropical	7 microsatelite loci	nDNA	no	none	microsatellites	7 microsatellite loci	no	none	na	no	no	no
Ross & Markow	2006	http://dx.doi.org/10.1111/j.1420-9101.2006.01111.x	JOURNAL OF EVOLUTIONARY BIOLOGY	Drosophila_mojavensis	1	repleta	1	1657	na	29	na	Nearctic;Neotropical	4 microsatellite loci	nDNA	no	none	microsatellites	4 microsatellite loci	no	none	na	no	no	no
Franco et al.	2010	http://dx.doi.org/10.1093/jhered/esq056	JOURNAL OF HEREDITY	Drosophila_antonietae	1	repleta	1	8 (22 monomers were isolated)	na	8	na	Neotropical	1	nDNA	no	none	sequences	1 (pBuM-2 satellite DNA)	no	none	na	no	no	no
Machado et al.	2007	http://dx.doi.org/10.1111/j.1365-294X.2007.03325.x	MOLECULAR ECOLOGY	Drosophila_arizonae;Drosophila_mojavensis	2	repleta	1	20	19	4	4	Nearctic;Neotropical	10	nDNA	no	none	sequences	10 nuclear genes	no	none	na	no	no	no
Piccinali et al.	2007	http://dx.doi.org/10.1007/s00239-005-0224-y	JOURNAL OF MOLECULAR EVOLUTION	Drosophila_buzzatii;Drosophila_koepferae	2	repleta	1	85	20	13	8	Australian;Neotropical	1	nDNA	no	none	sequences	1 (α-Esterase5)	no	none	na	no	no	no
Piccinali et al.	2004	http://dx.doi.org/10.1093/molbev/msh006	MOLECULAR BIOLOGY AND EVOLUTION	Drosophila_buzzatii;Drosophila_koepferae	2	repleta	1	20	18	9	8	Neotropical	1	nDNA	no	none	sequences	1 (Xdh)	no	none	na	no	no	no
Smith et al.	2012	http://dx.doi.org/10.1111/j.1365-294X.2012.05604.x	MOLECULAR ECOLOGY	Drosophila_mojavensis	1	repleta	1	12-15	na	17	na	Nearctic;Neotropical	23	nDNA	no	none	sequences	23 (15 intronic X-linked loci+eight autosomal loci)	no	none	na	yes	pleistocene	no
Markow et al.	2002	https://doi.org/10.1111/j.0014-3820.2002.tb01365.x	EVOLUTION	Drosophila_mettleri;Drosophila_nigrospiracula	2	repleta	1	30-70 x 8	30-70 x 6	8	6	Nearctic;Neotropical	8	nDNA	no	none	allozymes	8 allozyme loci	yes	postmating isolation	behavior	no	no	no
Moraes & Sene	2007	http://dx.doi.org/10.1111/j.1439-0469.2007.00411.x	JOURNAL OF ZOOLOGICAL SYSTEMATICS AND EVOLUTIONARY RESEARCH	Drosophila_gouveai	1	repleta	1	185-336	na	8	na	Neotropical	8 microsatellite loci + wing morphometry	nDNA	no	none	microsatellites	8 microsatellite loci + wing morphometry	yes	17 wing parameters	external	no	no	no
He et al.	2007	http://dx.doi.org/10.1016/j.ympev.2006.08.010	MOLECULAR PHYLOGENETICS AND EVOLUTION	Drosophila_lacertosa	1	robusta	1	213	na	17	na	Oriental;Palearctic	1	mtDNA	sequences	1 (ND2)	no	none	no	none	na	yes	pleistocene	no
Zorzato et al.	2022	http://dx.doi.org/10.1080/24701394.2021.2024814	MITOCHONDRIAL DNA PART A	Drosophila_sturtevanti	1	saltans	1	163	na	21	na	Neotropical	2	mtDNA	sequences	2 (COI+COII)	no	none	no	none	na	yes	pleistocene;holocene	no
Trava et al.	2021	http://dx.doi.org/10.6620/ZS.2021.60-46	ZOOLOGICAL STUDIES	Drosophila_sturtevanti	1	saltans	1	126	na	9	na	Neotropical	11	nDNA	no	none	microsatellites	11 microsatellite loci	no	none	na	no	no	no
Barker	2005	http://dx.doi.org/10.1038/sj.hdy.6800592	HEREDITY	Scaptodrosophila_aclinata;Scaptodrosophila_hibisci	2	Scaptodrosophila	none	210	378	5	9	Australian	19	nDNA	no	none	microsatellites	19 microsatellite loci	no	none	na	yes	Pleistocene	no
Dyer et al.	2013	http://dx.doi.org/10.1111/mec.12097	MOLECULAR ECOLOGY	Drosophila_neotestacea	1	testacea	1	485	na	16	na	Nearctic	17	nDNA	no	none	microsatellites	12 + 5 microsatellite loci (at X and autosomes, respectively)	no	none	na	no	no	no	(1) evaluates data in the context of sex ratio and genomic conflict.
Batista et al.	2018	http://dx.doi.org/10.1002/ece3.4696	ECOLOGY AND EVOLUTION	Drosophila_mediopunctata	1	tripunctata	1	192	na	8	na	Neotropical	12 microsatellite loci;chromosome	nDNA	no	none	microsatellites;chromosome	12 microsatellite loci;chromosome	no	none	na	no	no	no
Jaenike	1989	http://dx.doi.org/10.2307/2409462	EVOLUTION	Drosophila_tripunctata	1	tripunctata	1	~25 isofemale lines per population = ~175	na	7	na	Nearctic	10 + oviposition preference + larval performance	nDNA	no	none	allozymes	10 allozyme loci	yes	larval performance + oviposition preference	behavioral	no	no	no
Mirol et al.	2008	http://dx.doi.org/10.1186/1471-2148-8-59	BMC ECOLOGY AND EVOLUTION	Drosophila_virilis	1	virilis	1	35 strains	na	25	na	Nearctic;Palearctic	2	mtDNA	sequences	2 (COI+COII)	no	none	no	none	na	no	no	no
Mirol et al.	2007	http://dx.doi.org/10.1111/j.1365-294X.2006.03215.x	MOLECULAR ECOLOGY	Drosophila_montana	1	virilis	1	108	na	Países = Am. N; Finlândia e Japão	na	Nearctic;Palearctic	16 microsatellite loci + COI and COII + song	mtDNA;nDNA	sequences	2 (COI+COII)	microsatellites	16 microsatellite loci	yes	song	behavioral	yes	pleistocene	no
Paallysaho et al.	2005	http://dx.doi.org/10.1007/s10709-004-5090-9	GENETICA	Drosophila_montana	1	virilis	1	30-85	na	4	na	Nearctic;Palearctic	3	nDNA	no	none	sequences	3 X-linked markers (fused;elav;su(s))	no	none	na	yes	pleistocene	no
Vieira & Charlesworth	1999	http://dx.doi.org/10.1098/rspb.1999.0865	PROCEEDINGS OF THE ROYAL SOCIETY B-BIOLOGICAL SCIENCES	Drosophila_virilis	1	virilis	1	21 strains	na	14	na	Nearctic;Neotropical;Palearctic	6	nDNA	no	none	sequences	6 X-linked genes (cp36;elav;fu;run;su(s);z)	no	none	no	no	no	no	(1) cytological location by in-situ hibridization
Vieira & Hoikkala	2001	http://dx.doi.org/10.1046/j.1365-2540.2001.00863.x	HEREDITY	Drosophila_montana	1	virilis	1	33	na	2	na	Nearctic;Palearctic	2	nDNA	no	none	sequences	2 (fu;su(s) (both X-linked)	no	none	no	no	no	no
Tyukmaeva et al.	2011	http://dx.doi.org/10.1002/ece3.14	ECOLOGY AND EVOLUTION	Drosophila_montana	1	virilis	1	138	na	6	na	Palearctic	12	nDNA	no	none	microsatellites	12 microsatellite loci	yes	photoperiodic diapause	physiological	no	no	no
Wiberg et al.	2021	http://dx.doi.org/10.1111/mec.16003	MOLECULAR ECOLOGY	Drosophila_montana	1	virilis	1	298-630	na	6	na	Nearctic;Palearctic	WGS	nDNA	no	none	WGS	SNPs	yes	CTMin	na	no	no	no
Fernandez Goya et al.	2020	http://dx.doi.org/10.1007/s10530-020-02342-1	BIOLOGICAL INVASIONS	Zaprionus_indianus	1	Zaprionus	none	127 new + 70 previously characterized	na	10 + 31 previously characterized	na	Neotropical	1	mtDNA	sequences	1 (COII)	no	none	no	none	na	no	no	no
Markow et al.	2014	http://dx.doi.org/10.1007/s10530-014-0674-5	BIOLOGICAL INVASIONS	Zaprionus_indianus	1	Zaprionus	none	109+24	na	9+5	na	Ethiopian;Nearctic;Neotropical	1	mtDNA	sequences	1 (COI)	no	none	no	none	na	no	no	no
Comeault et al.	2021	http://dx.doi.org/10.1111/mec.16066	MOLECULAR ECOLOGY	Zaprionus_indianus	1	Zaprionus	none	67	na	8	na	Ethiopian;Nearctic;Neotropical;Oriental		mtDNA;nDNA	mitogenome	mitogenome	WGS	SNPs	no	none	na	no	no	no	(1) compares individuals from the native and introduced ranges
Yassin et al.	2009	http://dx.doi.org/10.1080/19401730902890042	MITOCHONDRIAL DNA PART A	Zaprionus_indianus	1	Zaprionus	none	40	na	8	na	Palearctic	COII + chromosome	mtDNA;nDNA	sequences	1 (COII)	chromosomes	1	no	none	na	yes	holocene	no
Galego & Carareto	2010	http://dx.doi.org/10.1590/S1415-47572010005000080	GENETICS AND MOLECULAR BIOLOGY	Zaprionus_indianus	1	Zaprionus	1	440-220	na	22	na	Neotropical	2	nDNA	no	none	allozymes	EST3;EST2	no	none	na	no	no	no
Mattos Machado et al.	2005	http://dx.doi.org/10.1080/00379271.2005.10697438	ANNALES DE LA SOCIÉTÉ ENTOMOLOGIQUE DE FRANCE	Zaprionus_indianus	1	Zaprionus	1	155-199+55-61	na	7+7	na	Ethiopian;Neotropical;Oriental	11	nDNA	no	none	allozymes	11 allozyme loci	no	none	na	no	no	no
Parkash & Yadav	1993	http://dx.doi.org/10.1111/j.1601-5223.1993.00161.x	HEREDITAS	Zaprionus_indianus	1	Zaprionus	1	806-952	na	12	na	Oriental	7	nDNA	no	none	allozymes	7 Est loci	no	none	na	no	no	no
De Ré et al.	2014	http://dx.doi.org/10.1111/bij.12244	BIOLOGICAL JOURNAL OF THE LINNEAN SOCIETY	Drosophila_maculifrons	1	guarani	1		na		na	Neotropical	2	mtDNA	sequences	2 (COI+COII)	no	none	no	none	na	yes	pleistocene	yes
Machado et al.	2022	http://dx.doi.org/10.1371/journal.pone.0268657	PLOS ONE	Mycodrosophila_projectans	1	projectans complex	1	172 (for the three species)	na	45 (for the three species)	na	Neotropical	4	mtDNA;nDNA	sequences	2 (COI+COII)	sequences	2 (amd;ddc)	yes	geometric morphometry (10 wing landmarks)	external	yes	miocene;pleistocene	yes
Barrios-Leal et al.	2018	http://dx.doi.org/10.1093/jhered/esy042	JOURNAL OF HEREDITY	Drosophila_buzzatti;Drosophila_antonietae;Drosophila_serido;Drosophila_gouveai;Drosophila_borborema;Drosophila_seriema	6	repleta	1	392 (for the 6 species)	na	not shown	na	Neotropical	1	mtDNA	sequences	1 (COI)	no	none	no	none	na	yes	pleistocene	yes
Koser et al.	2020	http://dx.doi.org/10.1093/aesa/saaa011	ANNALS OF THE ENTOMOLOGICAL SOCIETY OF AMERICA	Drosophila_antonietae;Drosophila_meridionalis	2	repleta	1	240	202	31	28	Neotropical	1	mtDNA	sequences	1 (COI)	no	none	no	none	na	yes	pleistocene	yes
Santos et al.	2023	http://dx.doi.org/10.1590/0001-3765202320220846	ANAIS DA ACADEMIA BRASILEIRA DE CIENCIAS	Drosophila_buzzatii	1	repleta	1	128	na	43	na	Neotropical	1	mtDNA	sequences	1 (COI)	no	none	no	none	na	yes	pleistocene	yes
Barrios-Leal et al.	2021	http://dx.doi.org/10.1111/jeb.13934	JOURNAL OF EVOLUTIONARY BIOLOGY	Drosophila_antonietae;Drosophila_serido	2	repleta	1	36-87	98-207	19	14	Neotropical	12	mtDNA;nDNA	sequences	1 (COI)	microsatellites;sequences	8 microsatellite loci + 1 gene	yes	geometric morphometry (10 wing landmarks) + aedeagus	external + internal	no	no	yes
Sario et al.	2024	http://dx.doi.org/10.1186/s12864-024-10739-8	BMC GENOMICS	Drosophila_suzukii	1	melanogaster	1	240 (subdivided in 15 pools)	na	3 + 22 from Olazcuaga et al. (2020)	na	Palearctic	whole genome	nDNA	no	none	WGS	SNP	no	none	na	no	no	no
Pfeiler et al.	2007	http://dx.doi.org/10.1111/j.2007.0018-0661.01997.x	HEREDITAS	Drosophila_pachea	1	nannoptera	1	542-203	na	2025-11-13	na	Nearctic		mtDNA;nDNA	sequences	1 (COI)	microsatellites	6 microsatellite loci	no	none	na	yes	pleistocene	no
Pfeiler & Markow	2001	http://dx.doi.org/10.1046/j.0962-1083.2001.01322.x	MOLECULAR ECOLOGY	Drosophila_mettleri;Drosophila_nigrospiracula;Drosophila_pachea	3	nannoptera;repleta	2	30 to 70 for each locality	30 to 70 for each locality	2025-03-02	2025-03-02	Nearctic	8	nDNA	no	none	allozymes	8 allozyme loci	no	none	na	no	no	no
Rozas & Aguadé	1991	https://doi.org/10.1093/oxfordjournals.molbev.a040668	MOLECULAR BIOLOGY AND EVOLUTION	Drosophila_subobscura	1	obscura	1	91	na	2	na	Nearctic;Neotropical	11	nDNA	no	none	RFLP;chromosomes	5 restriction sites; 5 lenght polymorphisms of the rp49 region	no	none	na	no	no	no
Barker	2013	http://dx.doi.org/10.1111/bij.12067	BIOLOGICAL JOURNAL OF THE LINNEAN SOCIETY	Drosophila_buzzatii	1	repleta	1	195 samples (some localities were sampled more than once)	na	67	na	Australian	6	nDNA	no	none	allozymes	6 allozime loci	no	none	na	no	no	no
