# Supplementary material for: Global patterns, biases, and advances in phylogeographic and genetic structure studies in Drosophilidae (Insecta: Diptera)
Source: Genet Mol Biol. 2026 Feb 9;49(Suppl 1):e20250246. doi: 10.1590/1678-4685-GMB-2025-0246 (PMC12895237; doi:10.1590/1678-4685-GMB-2025-0246)
Supplement: Table S4 – [file 1415-4757-GMB-49-s1-e20250246-s5.xlsx]

## Sheet: Table S4
Genetics and Molecular Biology
https://doi.org/10.1590/1678-4685-GMB-2025-0246
Supplementary Material to “Global patterns, biases, and advances in phylogeographic and genetic structure studies in Drosophilidae (Insecta: Diptera)”
genus	species group	species	combined	solo	total
Drosophila
	cardini
		D. dunni subgroup	0	1	1
	grimshawi
		D. engyochracea	1	0	1
		D. hawaiiensis	1	0	1
		D. sproati	0	1	1
	guarani
		D. maculifrons	0	1	1
		D. ornatifrons	0	1	1
	immigrans
		D. albomicans	2	0	2
		D. formosana	1	0	1
		D. immigrans	1	0	1
	melanogaster
		D. ananassae	2	3	5
		D. bipectinata	1	0	1
		D. mauritiana	1	1	2
		D. melanogaster	7	42	49
		D. pallidosa	2	0	2
		D. sechellia	1	2	3
		D. simulans	6	9	15
		D. suzukii	0	12	12
		D. takahashii	1	0	1
		D. teissieri	0	1	1
	montium
		D. birchii	1	1	2
		D. serrata	1	0	1
	nannoptera
		D. pachea	2	1	3
	obscura
		D. athabasca	1	1	2
		D. lenape	1	0	1
		D. madeirensis	1	0	1
		D. mahican	1	0	1
		D. miranda	0	1	1
		D. obscura	0	1	1
		D. pseudoobscura	1	4	5
		D. subobscura	1	17	18
	planitibia
		D. silvestris	0	1	1
	quinaria
		D. falleni	1	0	1
		D. quinaria	1	0	1
		D. recens	1	0	1
	repleta
		D. aldrichi	1	0	1
		D. antonietae	3	3	6
		D. antonietae haplogroup	1	0	1
		D. arizonae	3	1	4
		D. bifurca	1	0	1
		D. borborema	1	0	1
		D. buzzatii	2	7	9
		D. buzzatti	1	0	1
		D. eremophila	1	0	1
		D. gouveai	1	2	3
		D. hamatofila	2	0	2
		D. hexastigma	1	0	1
		D. huckinsi	1	0	1
		D. huichole	1	0	1
		D. hydei	1	0	1
		D. koepferae	2	0	2
		D. leonis	1	0	1
		D. mainlandi	1	0	1
		D. meridionalis	1	1	2
		D. mettleri	4	0	4
		D. mojavensis	3	2	5
		D. nigrospiracula	3	0	3
		D. serido	2	0	2
		D. serido haplogroup	1	0	1
		D. seriema	1	0	1
		D. spenceri	1	0	1
	robusta
		D. lacertosa	0	1	1
	saltans
		D. sturtevanti	0	2	2
	testaceae
		D. neotestacea	0	1	1
	tripunctata
		D. mediopunctata	0	1	1
		D. tripunctata	0	1	1
	virilis
		D. montana	0	5	5
		D. virilis	0	2	2
Mycodrosophila
	projectans	M. projectans	0	1	1
Scaptodrosophila
		S. aclinata	1	0	1
		S. hibisci	1	0	1
Zaprionus
	indianus	Z. indianus	0	7	7
				138
