# Supplementary material for: Global patterns, biases, and advances in phylogeographic and genetic structure studies in Drosophilidae (Insecta: Diptera)
Source: Genet Mol Biol. 2026 Feb 9;49(Suppl 1):e20250246. doi: 10.1590/1678-4685-GMB-2025-0246 (PMC12895237; doi:10.1590/1678-4685-GMB-2025-0246)
Supplement: Table S5 – [file 1415-4757-GMB-49-s1-e20250246-s6.xlsx]

## Sheet: Table S5
Genetics and Molecular Biology
https://doi.org/10.1590/1678-4685-GMB-2025-0246
Supplementary Material to “Global patterns, biases, and advances in phylogeographic and genetic structure studies in Drosophilidae (Insecta: Diptera)”
Compartment	Marker type	No of studies
nDNA
	allozymes	17
	microsatellites	28
	RFLP	5
	sequencing	34
	SNPs (WGS + ddRAD)	15
	allozymes + chromosomes	1
	microsatellites + chromosomes	2
	microsatellites + sequencing	1
	RFLP + chromosomes	4
	TOTAL	107	0.640719
mtDNA
	sequencing	28
	RFLP	6
	RFLP + sequencing	1
	TOTAL	35	0.209581
nDNA + mtDNA
	RFLP (mtDNA) + allozymes (nDNA)	3
	RFLP (mtDNA) + allozymes (nDNA) + chromosomes (nDNA)	2
	RFLP (mtDNA) + microsatellites (dDNA)	1
	sequencing (mtDNA) + chromosomes (nDNA)	1
	sequencing (mtDNA) + microsatellites (nDNA)	4
	sequencing (mtDNA) + microsatellites (nDNA) + sequencing	2
	sequencing (in both)	7
	mitogenome + SNPs (nDNA)	3
	sequencing (mtDNA) + SNPs (nDNA)	1
	mitogenome + sequencing (nDNA)	1
	TOTAL	25	0.149701
TOTAL		167
